# Supplementary material for: Biochemical impact of ALAEm supplementation in late gestation on the reproductive performance of sows
Source: Front Vet Sci. 2025 Apr 23;12:1548263. doi: 10.3389/fvets.2025.1548263 (PMC12055862; doi:10.3389/fvets.2025.1548263)
Supplement: Supplementary File 1 — A total of 803 active components in ALAEm. [file Supplementary_file_1.xlsx]

## Sheet: Highlighted portions of the TIC
NO	ID	Metabolite	Formula	Retention time(min)	Mass Error (ppm)	m/z	Mode	Adducts	Pubchem_ID	InChiKeys	SMILES	xlogp	KEGG	中文A	classA	中文B	classB	中文C	classC	ALAEm
	8.66_822.4103n	Glycyrrhizin	C42H62O16	8.6648	7.96292	821.403	neg	M-H, M+Na-2H					C02284							4.42898e+07
	8.59_453.3354m/z	Schisanlactone D	C30H44O3	8.5933	-2.07638	453.335	pos	M+H												2.55435e+07
	6.72_417.1193m/z	N1,N4-Di-p-coumaroylputrescine	C22H24N2O4	6.72368	-7.56724	417.119	neg	M+K-2H					C18326							1.67413e+07
1	5.83_418.1266n	Liquiritin	C21H22O9	5.82818	0.41837	417.119	neg	M-H, 2M-H	503737	DEMKZLAVQYISIA-ZRWXNEIDSA-N	C1[C@H](OC2=C(C1=O)C=CC(=C2)O)C3=CC=C(C=C3)O[C@H]4[C@@H]([C@H]([C@@H]([C@H](O4)CO)O)O)O	0.4	C16989	苯基丙酮和多酮类化合物	Phenylpropanoids and polyketides	类黄酮	Flavonoids	黄酮苷	Flavonoid glycosides	1.57656e+07
2	8.59_823.4096m/z	Glycyrrhizic acid	C42H62O16	8.5933	-1.82289	823.41	pos	M+H	14982	LPLVUJXQOOQHMX-QWBHMCJMSA-N	C[C@]12CC[C@](C[C@H]1C3=CC(=O)[C@@H]4[C@]5(CC[C@@H](C([C@@H]5CC[C@]4([C@@]3(CC2)C)C)(C)C)O[C@@H]6[C@@H]([C@H]([C@@H]([C@H](O6)C(=O)O)O)O)O[C@H]7[C@@H]([C@H]([C@@H]([C@H](O7)C(=O)O)O)O)O)C)(C)C(=O)O	3.7	C02284	脂质和类脂质分子	Lipids and lipid-like molecules	丙烯醇脂质	Prenol lipids	萜烯糖苷	Terpene glycosides	1.28564e+07
3	3.56_374.1218n	Geniposidic acid	C16H22O10	3.56058	1.28168	373.114	neg	M-H, 2M-H, M+Cl, M+Na-2H	443354	ZJDOESGVOWAULF-OGJQONSISA-N	C1C=C([C@@H]2[C@H]1C(=CO[C@H]2O[C@H]3[C@@H]([C@H]([C@@H]([C@H](O3)CO)O)O)O)C(=O)O)CO	-2.7	C11673	脂质和类脂质分子	Lipids and lipid-like molecules	丙烯醇脂质	Prenol lipids	萜烯糖苷	Terpene glycosides	1.14065e+07
4	6.50_551.1749m/z	Lamiidoside	C26H32O14	6.49602	-1.76854	551.175	pos	M+H-H2O	23815404	NQXDDVZOWBZZHN-CRSYUQHVSA-N	C[C@@]1([C@H](C[C@]2([C@@H]1[C@@H](OC=C2C(=O)OC)O[C@H]3[C@@H]([C@H]([C@@H]([C@H](O3)CO)O)O)O)O)OC(=O)/C=C/C4=CC=C(C=C4)O)O	-0.8		脂质和类脂质分子	Lipids and lipid-like molecules	丙烯醇脂质	Prenol lipids	萜烯糖苷	Terpene glycosides	1.06299e+07
5	6.71_431.1327m/z	Ononin	C22H22O9	6.70692	-2.2003	431.133	pos	M+H	442813	MGJLSBDCWOSMHL-MIUGBVLSSA-N	COC1=CC=C(C=C1)C2=COC3=C(C2=O)C=CC(=C3)O[C@H]4[C@@H]([C@H]([C@@H]([C@H](O4)CO)O)O)O	1	C10509	苯基丙酮和多酮类化合物	Phenylpropanoids and polyketides	异黄酮	Isoflavonoids	异黄酮 O-糖苷	Isoflavonoid O-glycosides	1.05511e+07
	8.40_255.0662m/z	Coumarsabin	C13H14O4	8.3981	9.83939	255.066	neg	M+Na-2H												8.77886e+06
	8.43_486.3339n	Acerinol	C30H46O5	8.43453	-1.33557	469.331	pos	M+H-H2O, M+H, M+H-2H2O					C17842							6.4013e+06
6	12.39_469.3326m/z	Glycyrrhetinate	C30H46O4	12.3872	0.558653	469.333	neg	M-H	6857363	MPDGHEJMBKOTSU-YKLVYJNSSA-M	C[C@]12CC[C@](C[C@H]1C3=CC(=O)[C@@H]4[C@]5(CC[C@@H](C([C@@H]5CC[C@]4([C@@]3(CC2)C)C)(C)C)O)C)(C)C(=O)[O-]	7.1	C02283	脂质和类脂质分子	Lipids and lipid-like molecules	丙烯醇脂质	Prenol lipids	三萜类化合物	Triterpenoids	6.31891e+06
7	5.49_578.1628n	Daidzein-4',7-diglucoside	C27H30O14	5.48852	-1.35094	579.17	pos	M+H-H2O, M+H, M+H-2H2O	171292	VWEWSCDQMVNOJP-IPOZFMEPSA-N	C1=CC(=CC=C1C2=COC3=C(C2=O)C=CC(=C3)O[C@H]4[C@@H]([C@H]([C@@H]([C@H](O4)CO)O)O)O)O[C@H]5[C@@H]([C@H]([C@@H]([C@H](O5)CO)O)O)O	-1.1		苯基丙酮和多酮类化合物	Phenylpropanoids and polyketides	异黄酮	Isoflavonoids	异黄酮 O-糖苷	Isoflavonoid O-glycosides	5.77064e+06
8	5.02_312.1545m/z	Musk ketone	C14H18N2O5	5.01748	-3.07076	312.154	pos	M+NH4	6669	WXCMHFPAUCOJIG-UHFFFAOYSA-N	CC1=C(C(=C(C(=C1[N+](=O)[O-])C(C)(C)C)[N+](=O)[O-])C)C(=O)C	3.7		有机氧化合物	Organic oxygen compounds	有机氧化合物	Organooxygen compounds	羰基化合物	Carbonyl compounds	5.57211e+06
	6.50_563.1748m/z	Mulberrofuran C	C34H28O9	6.49602	8.18206	563.175	pos	M+H-H2O					C08928							5.25417e+06
9	4.71_162.0314n	3 Hydroxycoumarin	C9H6O3	4.71428	-2.09377	163.039	pos	M+H-H2O, M+H	13650	MJKVTPMWOKAVMS-UHFFFAOYSA-N	C1=CC=C2C(=C1)C=C(C(=O)O2)O	1.8		苯基丙酮和多酮类化合物	Phenylpropanoids and polyketides	香豆素及其衍生物	Coumarins and derivatives	羟基香豆素	Hydroxycoumarins	5.11368e+06
10	6.64_257.0803m/z	9-Deoxygoniopypyrone	C13H14O4	6.63603	7.95235	257.08	pos	M+Na	126233	ZPVLUTBGTWEMGV-AAXDQBDMSA-N	C1[C@@H]2CC(=O)O[C@H]1[C@@H]([C@@H](O2)C3=CC=CC=C3)O	0.9		有机氧化合物	Organic oxygen compounds	有机氧化合物	Organooxygen compounds	碳水化合物和碳水化合物共轭物	Carbohydrates and carbohydrate conjugates	4.36278e+06
11	12.52_470.3399n	Colubrinic acid	C30H46O4	12.5244	0.721509	469.333	neg	M-H, 2M-H, M+Cl	21672700	SLWJVQQNDGLXTK-IMBMMKFRSA-N	CC(=C)[C@@H]1CC[C@]2([C@H]1[C@H]3CC[C@H]4[C@]([C@@]3(CC2)C)(CC[C@@H]5[C@@]4([C@@H]([C@H](C5(C)C)O)C=O)C)C)C(=O)O	7.5		脂质和类脂质分子	Lipids and lipid-like molecules	丙烯醇脂质	Prenol lipids	三萜类化合物	Triterpenoids	4.1602e+06
	8.27_259.0958m/z	Demethylvestitol	C15H14O4	8.27317	-2.48733	259.096	pos	M+H												4.11936e+06
12	4.25_354.0954n	1-Caffeoylquinic acid	C16H18O9	4.25008	0.917366	353.088	neg	M-H, M+K-2H, M+Na-2H	10155076	GWTUHAXUUFROTF-AVXJPILUSA-N	C1[C@H](C([C@@H](CC1(C(=O)O)OC(=O)/C=C/C2=CC(=C(C=C2)O)O)O)O)O	-0.4		有机氧化合物	Organic oxygen compounds	有机氧化合物	Organooxygen compounds	醇和多元醇	Alcohols and polyols	3.90619e+06
13	10.83_519.3317n	1-Linoleoyl-sn-glycero-3-phosphorylcholine	C26H50NO7P	10.8269	-1.58965	520.339	pos	M+H, M+Na, M+H-H2O	11005824	SPJFYYJXNPEZDW-FTJOPAKQSA-N	CCCCC/C=C\C/C=C\CCCCCCCC(=O)OC[C@H](COP(=O)([O-])OCC[N+](C)(C)C)O	5	C04100	脂质和类脂质分子	Lipids and lipid-like molecules	甘油磷脂	Glycerophospholipids	甘油磷酸胆碱	Glycerophosphocholines	3.29679e+06
14	4.52_432.1636n	Osmanthuside H	C19H28O11	4.52078	0.901361	431.156	neg	M-H, M+Cl	192437	IVRQZYXJBVMHCW-OTCFHACESA-N	C1[C@@]([C@H]([C@@H](O1)OC[C@@H]2[C@H]([C@@H]([C@H]([C@@H](O2)OCCC3=CC=C(C=C3)O)O)O)O)O)(CO)O	-2.2		有机氧化合物	Organic oxygen compounds	有机氧化合物	Organooxygen compounds	碳水化合物和碳水化合物共轭物	Carbohydrates and carbohydrate conjugates	3.27077e+06
15	5.59_611.1596m/z	RUTIN	C27H30O16	5.59287	-1.66445	611.16	pos	M+H	5280805	IKGXIBQEEMLURG-NVPNHPEKSA-N	C[C@H]1[C@@H]([C@H]([C@H]([C@@H](O1)OC[C@@H]2[C@H]([C@@H]([C@H]([C@@H](O2)OC3=C(OC4=CC(=CC(=C4C3=O)O)O)C5=CC(=C(C=C5)O)O)O)O)O)O)O)O	-1.3	C05625	苯基丙酮和多酮类化合物	Phenylpropanoids and polyketides	类黄酮	Flavonoids	黄酮苷	Flavonoid glycosides	3.20373e+06
16	6.43_419.1328m/z	Isoliquiritin	C21H22O9	6.42847	-1.93888	419.133	pos	M+H	5318591	YNWXJFQOCHMPCK-LXGDFETPSA-N	C1=CC(=CC=C1/C=C/C(=O)C2=C(C=C(C=C2)O)O)O[C@H]3[C@@H]([C@H]([C@@H]([C@H](O3)CO)O)O)O	1.7	C16978	苯基丙酮和多酮类化合物	Phenylpropanoids and polyketides	类黄酮	Flavonoids	黄酮苷	Flavonoid glycosides	3.14486e+06
17	6.08_194.0576n	Isoferulic acid	C10H10O4	6.08092	-1.65395	195.065	pos	M+H, M+ACN+H, M+H-H2O	736186	QURCVMIEKCOAJU-HWKANZROSA-N	COC1=C(C=C(C=C1)/C=C/C(=O)O)O	1.5	C10470	苯基丙酮和多酮类化合物	Phenylpropanoids and polyketides	肉桂酸及其衍生物	Cinnamic acids and derivatives	羟基肉桂酸及其衍生物	Hydroxycinnamic acids and derivatives	3.06378e+06
18	6.71_269.0802m/z	formononetin	C16H12O4	6.70692	-2.22007	269.08	pos	M+H	5280378	HKQYGTCOTHHOMP-UHFFFAOYSA-N	COC1=CC=C(C=C1)C2=COC3=C(C2=O)C=CC(=C3)O	2.8	C00858	苯基丙酮和多酮类化合物	Phenylpropanoids and polyketides	异黄酮	Isoflavonoids	O- 甲基化异黄酮	O-methylated isoflavonoids	3.03208e+06
	0.77_827.2740m/z	Maltopentaose	C30H52O26	0.774	7.98315	827.274	neg	M-H												2.97699e+06
19	5.22_564.1471n	Vicenin III	C26H28O14	5.22445	-1.45395	565.154	pos	M+H-H2O, M+H	185958	MMDUKUSNQNWVET-MCIQUCDDSA-N	C1[C@H]([C@@H]([C@H]([C@@H](O1)C2=C3C(=C(C(=C2O)[C@H]4[C@@H]([C@H]([C@@H]([C@H](O4)CO)O)O)O)O)C(=O)C=C(O3)C5=CC=C(C=C5)O)O)O)O	-2.2		苯基丙酮和多酮类化合物	Phenylpropanoids and polyketides	类黄酮	Flavonoids	黄酮苷	Flavonoid glycosides	2.9726e+06
	0.82_401.1306m/z	Scandine Nb-oxide	C21H22N2O4	0.81945	8.86473	401.131	neg	M+Cl												2.91853e+06
20	0.79_503.1611m/z	Raffinose	C18H32O16	0.78785	-1.25214	503.161	neg	M-H	439242	MUPFEKGTMRGPLJ-ZQSKZDJDSA-N	C([C@@H]1[C@@H]([C@@H]([C@H]([C@H](O1)OC[C@@H]2[C@H]([C@@H]([C@H]([C@H](O2)O[C@]3([C@H]([C@@H]([C@H](O3)CO)O)O)CO)O)O)O)O)O)O)O	-5.8	C00492	有机氧化合物	Organic oxygen compounds	有机氧化合物	Organooxygen compounds	碳水化合物和碳水化合物共轭物	Carbohydrates and carbohydrate conjugates	2.88858e+06
	7.35_285.0751m/z	Obtusifolin	C16H12O5	7.34548	-2.18999	285.075	pos	M+H	3083575	NYRXUBDGDSRBGB-UHFFFAOYSA-N	CC1=CC2=C(C(=C1O)OC)C(=O)C3=C(C2=O)C=CC=C3O	3	C17039	苯类	Benzenoids	蒽	Anthracenes	蒽醌类	Anthraquinones	2.79852e+06
	8.68_469.3306m/z	Beta-Rotunol	C15H22O2	8.67932	-1.29066	469.331	pos	2M+H												2.75821e+06
21	7.17_726.2215n	Licorice glycoside C2	C36H38O16	7.16622	7.60978	725.214	neg	M-2H, M-H	101938907	GSIREHLZHMQJNR-GUEBRSMLSA-N	COC1=C(C=CC(=C1)/C=C/C(=O)OC[C@]2(CO[C@H]([C@@H]2O)O[C@@H]3[C@H]([C@@H]([C@H](O[C@H]3OC4=CC=C(C=C4)[C@@H]5CC(=O)C6=C(O5)C=C(C=C6)O)CO)O)O)O)O	0.9		苯基丙酮和多酮类化合物	Phenylpropanoids and polyketides	类黄酮	Flavonoids	黄酮苷	Flavonoid glycosides	2.56721e+06
	5.48_577.1580m/z	Rubrofusarin-6-O-beta-D-gentiobioside	C27H32O15	5.48267	2.85508	577.158	neg	M-H2O-H	503733	JIBJMBHKGBDCPN-IJTBWITGSA-N	CC1=CC(=O)C2=C(C3=C(C=C(C=C3C=C2O1)OC)O[C@H]4[C@@H]([C@H]([C@@H]([C@H](O4)CO[C@H]5[C@@H]([C@H]([C@@H]([C@H](O5)CO)O)O)O)O)O)O)O	-1		有机杂环化合物	Organoheterocyclic compounds	萘并吡喃	Naphthopyrans	萘并吡喃酮	Naphthopyranones	2.56087e+06
	0.84_195.0512m/z	DL-Arabinose	C5H10O5	0.83635	1.07166	195.051	neg	M+FA-H	854	PYMYPHUHKUWMLA-UHFFFAOYSA-N	C(C(C(C(C=O)O)O)O)O	-2.3	C00216	有机氧化合物	Organic oxygen compounds	有机氧化合物	Organooxygen compounds	碳水化合物和碳水化合物共轭物	Carbohydrates and carbohydrate conjugates	2.5103e+06
	0.30_153.1271m/z	(R)-Camphor	C10H16O	0.303333	-1.74411	153.127	pos	M+H	159055	DSSYKIVIOFKYAU-XCBNKYQSSA-N	C[C@@]12CC[C@@H](C1(C)C)CC2=O	2.2	C00808	脂质和类脂质分子	Lipids and lipid-like molecules	丙烯醇脂质	Prenol lipids		Monoterpenoids	2.4609e+06
	0.79_282.0990n	1-Methylinosine	C11H14N4O5	0.78785	9.02188	845.29	neg	M-H, 3M-H	65095	WJNGQIYEQLPJMN-IOSLPCCCSA-N	CN1C=NC2=C(C1=O)N=CN2[C@H]3[C@@H]([C@@H]([C@H](O3)CO)O)O	-1.1		生物碱及其衍生物	Nucleosides, nucleotides, and analogues		Purine nucleosides			2.41914e+06
	1.12_289.1388m/z	LINAMARIN	C10H17NO6	1.12073	-2.53358	289.139	pos	M+ACN+H	11128	QLTCHMYAEJEXBT-ZEBDFXRSSA-N	CC(C)(C#N)O[C@H]1[C@@H]([C@H]([C@@H]([C@H](O1)CO)O)O)O	-1.8	C01594	有机氧化合物	Organic oxygen compounds	有机氧化合物	Organooxygen compounds	碳水化合物和碳水化合物共轭物	Carbohydrates and carbohydrate conjugates	2.41336e+06
22	7.08_255.0646m/z	daidzein	C15H10O4	7.08075	-2.25026	255.065	pos	M+H	5281708	ZQSIJRDFPHDXIC-UHFFFAOYSA-N	C1=CC(=CC=C1C2=COC3=C(C2=O)C=CC(=C3)O)O	2.5	C10208	苯基丙酮和多酮类化合物	Phenylpropanoids and polyketides	异黄酮	Isoflavonoids		Isoflav-2-enes	2.20544e+06
	0.79_563.1849m/z	Coreoside B	C25H36O12	0.78785	-9.80219	563.185	neg	M+Cl	155289777	DJUIHAHXAHDXGQ-PABXJNOPSA-N	C1[C@@H]([C@@H]([C@H]([C@@H](O1)O[C@@H]2[C@H]([C@@H]([C@H](O[C@H]2OC(CC/C=C/C#CC#C/C=C/CO)CCO)CO)O)O)O)O)O	-2								2.15715e+06
	6.43_336.1224m/z	Callimorphine	C15H23NO5	6.42847	5.30804	336.122	pos	M+K												2.15215e+06
	1.06_274.0915m/z	N-Acetyl-Neuraminic Acid	C11H19NO9	1.05955	-1.98773	274.092	pos	M+H-2H2O	439197	SQVRNKJHWKZAKO-LUWBGTNYSA-N	CC(=O)N[C@@H]1[C@H](CC(O[C@H]1[C@@H]([C@@H](CO)O)O)(C(=O)O)O)O	-3.5	C00270	有机氧化合物	Organic oxygen compounds	有机氧化合物	Organooxygen compounds	碳水化合物和碳水化合物共轭物	Carbohydrates and carbohydrate conjugates	1.64573e+06
	3.58_166.0628n	Paeonol	C9H10O3	3.58022	-1.20709	149.06	pos	M+H-H2O, M+H, M+H-2H2O	11092	UILPJVPSNHJFIK-UHFFFAOYSA-N	CC(=O)C1=C(C=C(C=C1)OC)O	2	C10712	有机氧化合物	Organic oxygen compounds	有机氧化合物	Organooxygen compounds		Carbonyl compounds	1.61964e+06
	9.99_632.3913n	3-Hydroxy-12-oleanene-27,28-dioic acid, 3-O-(6-Deo	C36H56O9	9.9926	-1.79993	633.399	pos	M+H, M+Na												1.57764e+06
	7.84_271.0959m/z	Alpinetin	C16H14O4	7.83612	-2.07255	271.096	pos	M+H	154279	QQQCWVDPMPFUGF-ZDUSSCGKSA-N	COC1=CC(=CC2=C1C(=O)C[C@H](O2)C3=CC=CC=C3)O	2.5		苯基丙酮和多酮类化合物	Phenylpropanoids and polyketides	类黄酮	Flavonoids		O-methylated flavonoids	1.47308e+06
	5.80_465.1019m/z	10-Hydroxyoleoside 11-methyl ester	C17H24O12	5.80112	9.48144	465.102	pos	M+2Na-H	167995174	GXXBBPZLNJMTDC-UQCOIBPSSA-N	COC(=O)C1=COC(/C(=C\CO)/C1CC(=O)O)OC2C(C(C(C(O2)CO)O)O)O	-3.3		脂质和类脂质分子	Lipids and lipid-like molecules	丙烯醇脂质	Prenol lipids	萜烯糖苷	Terpene glycosides	1.44093e+06
23	9.11_323.1272m/z	Licoflavone A	C20H18O4	9.1097	-1.73198	323.127	pos	M+H	5319000	HJGURBGBPIKRER-UHFFFAOYSA-N	CC(=CCC1=CC2=C(C=C1O)OC(=CC2=O)C3=CC=C(C=C3)O)C	5.2		苯基丙酮和多酮类化合物	Phenylpropanoids and polyketides	类黄酮	Flavonoids		Flavones	1.43994e+06
	1.23_132.1017m/z	D-LEUCINE	C6H13NO2	1.22953	-1.32293	132.102	pos	M+H	439524	ROHFNLRQFUQHCH-RXMQYKEDSA-N	CC(C)C[C@H](C(=O)O)N	-1.5	C01570	有机酸及其衍生物	Organic acids and derivatives	羧酸及其衍生物	Carboxylic acids and derivatives		Amino acids, peptides, and analogues	1.43171e+06
24	10.44_323.1292m/z	Glabridin	C20H20O4	10.4371	1.03306	323.129	neg	M-H	124052	LBQIJVLKGVZRIW-ZDUSSCGKSA-N	CC1(C=CC2=C(O1)C=CC3=C2OC[C@H](C3)C4=C(C=C(C=C4)O)O)C	3.9	C10421	苯基丙酮和多酮类化合物	Phenylpropanoids and polyketides	异黄酮	Isoflavonoids		Pyranoisoflavonoids	1.39494e+06
	10.95_529.3517m/z	Alisol C 23-acetate	C32H48O6	10.9535	-1.33933	529.352	pos	M+H	14036813	KOOCQNIPRJEMDH-QSKXMHMESA-N	C[C@H](C[C@@H]([C@@H]1C(O1)(C)C)OC(=O)C)C2=C3C[C@@H]([C@H]4[C@]5(CCC(=O)C([C@@H]5CC[C@@]4([C@]3(CC2=O)C)C)(C)C)C)O	4.5		脂质和类脂质分子	Lipids and lipid-like molecules	丙烯醇脂质	Prenol lipids	三萜类化合物	Triterpenoids	1.36351e+06
	7.91_271.0609m/z	Dihydrobaicalein	C15H12O5	7.90618	-1.09885	271.061	neg	M-H	9816931	GPDJGLOROGNHJD-UHFFFAOYSA-N	C1C(OC2=C(C1=O)C(=C(C(=C2)O)O)O)C3=CC=CC=C3	2.4		苯基丙酮和多酮类化合物	Phenylpropanoids and polyketides	类黄酮	Flavonoids		Flavans	1.36072e+06
	0.79_90.0316n	Glyceraldehyde	C3H6O3	0.78785	-0.796773	269.088	neg	M-H2O-H, 3M-H	751	MNQZXJOMYWMBOU-UHFFFAOYSA-N	C(C(C=O)O)O	-1.6	C02154	有机氧化合物	Organic oxygen compounds	有机氧化合物	Organooxygen compounds	碳水化合物和碳水化合物共轭物	Carbohydrates and carbohydrate conjugates	1.35744e+06
	5.82_449.1069m/z	Taxifolin 7-O-glucoside	C21H22O12	5.81717	-1.96302	449.107	pos	M+H-H2O	14282775	BJAHHJOBSKZTFE-JUIPTLLLSA-N	C1=CC(=C(C=C1[C@@H]2[C@H](C(=O)C3=C(C=C(C=C3O2)O[C@H]4[C@@H]([C@H]([C@@H]([C@H](O4)CO)O)O)O)O)O)O)O	-0.3		苯基丙酮和多酮类化合物	Phenylpropanoids and polyketides	类黄酮	Flavonoids	黄酮苷	Flavonoid glycosides	1.33031e+06
	5.83_480.0903n	Myricetin 3-O-galactoside	C21H20O13	5.82818	-0.229501	461.072	neg	M-H2O-H, M-H	5491408	FOHXFLPXBUAOJM-MGMURXEASA-N	C1=C(C=C(C(=C1O)O)O)C2=C(C(=O)C3=C(C=C(C=C3O2)O)O)O[C@H]4[C@@H]([C@H]([C@H]([C@H](O4)CO)O)O)O	0		苯基丙酮和多酮类化合物	Phenylpropanoids and polyketides	类黄酮	Flavonoids	黄酮苷	Flavonoid glycosides	1.29372e+06
	3.56_464.1529n	Phlorigidoside B	C19H28O13	3.56058	-0.279672	463.146	neg	M-H, M+Na-2H	91885038	HTOSOQRDFDYOGW-OKJPHAGLSA-N	CC(=O)O[C@]1(C[C@H]([C@]2([C@@H]1[C@@H](OC=C2C(=O)OC)O[C@H]3[C@@H]([C@H]([C@@H]([C@H](O3)CO)O)O)O)O)O)C	-2.6		脂质和类脂质分子	Lipids and lipid-like molecules	丙烯醇脂质	Prenol lipids	萜烯糖苷	Terpene glycosides	1.27158e+06
	7.21_517.1334m/z	Sibirioside A	C21H28O12	7.2051	8.70329	517.133	pos	M+2Na-H	6326022	ASHAUBLELZYXKD-ZJKHXSAOSA-N	C1=CC=C(C=C1)/C=C/C(=O)OC[C@@H]2[C@H]([C@@H]([C@H]([C@H](O2)O[C@]3([C@H]([C@@H]([C@H](O3)CO)O)O)CO)O)O)O	-1.6	C17536	苯基丙酮和多酮类化合物	Phenylpropanoids and polyketides	肉桂酸及其衍生物	Cinnamic acids and derivatives		Cinnamic acid esters	1.25469e+06
	0.77_147.0529n	D-Glutamic acid	C5H9NO4	0.770667	-1.92437	295.113	pos	M+ACN+Na, 2M+H	23327	WHUUTDBJXJRKMK-GSVOUGTGSA-N	C(CC(=O)O)[C@H](C(=O)O)N	-3.7	C00217	有机酸及其衍生物	Organic acids and derivatives	羧酸及其衍生物	Carboxylic acids and derivatives		Amino acids, peptides, and analogues	1.21555e+06
	7.01_287.0908m/z	Catalpin	C16H18O7	7.01172	-1.92816	287.091	pos	M+H-2H2O												1.21354e+06
	6.43_639.1972m/z	N--Glutamyl-S-allylcysteine	C11H18N2O5S	6.43053	-6.82997	639.197	neg	2M+Hac-H												1.18931e+06
	5.22_563.1428m/z	Neoschaftoside	C26H28O14	5.22223	3.83528	563.143	neg	M-H	442619	MMDUKUSNQNWVET-LQYCTPBQSA-N	C1[C@@H]([C@@H]([C@H]([C@H](O1)C2=C3C(=C(C(=C2O)[C@H]4[C@@H]([C@H]([C@@H]([C@H](O4)CO)O)O)O)O)C(=O)C=C(O3)C5=CC=C(C=C5)O)O)O)O	-2.2	C10110	苯基丙酮和多酮类化合物	Phenylpropanoids and polyketides	类黄酮	Flavonoids	黄酮苷	Flavonoid glycosides	1.13968e+06
	12.96_468.3243n	Glabrolide	C30H44O4	12.9581	0.786406	467.317	neg	M-H, 2M-H	90479675	SSHDNSCEQSPWIM-FVTWEACWSA-N	C[C@]12CC[C@@H](C([C@@H]1CC[C@@]3([C@@H]2C(=O)C=C4[C@]3(CC[C@@]5([C@H]4C[C@@]6(C[C@H]5OC6=O)C)C)C)C)(C)C)O	5.9		脂质和类脂质分子	Lipids and lipid-like molecules	丙烯醇脂质	Prenol lipids	三萜类化合物	Triterpenoids	1.1208e+06
	7.91_273.0752m/z	()-Naringenin	C15H12O5	7.90758	-2.07015	273.075	pos	M+H	439246	FTVWIRXFELQLPI-ZDUSSCGKSA-N	C1[C@H](OC2=CC(=CC(=C2C1=O)O)O)C3=CC=C(C=C3)O	2.4	C00509	苯基丙酮和多酮类化合物	Phenylpropanoids and polyketides	类黄酮	Flavonoids		Flavans	1.11808e+06
	2.00_166.0860m/z	D-phenylalanine	C9H11NO2	2.00483	-1.62702	166.086	pos	M+H	71567	COLNVLDHVKWLRT-MRVPVSSYSA-N	C1=CC=C(C=C1)C[C@H](C(=O)O)N	-1.5	C02265	有机酸及其衍生物	Organic acids and derivatives	羧酸及其衍生物	Carboxylic acids and derivatives		Amino acids, peptides, and analogues	1.08732e+06
	10.43_325.1428m/z	3''-Demethylhexahydrocurcumin	C20H24O6	10.4275	-1.74027	325.143	pos	M+H-2H2O	56675574	MSLIBNPPWWCGPY-HNNXBMFYSA-N	COC1=C(C=CC(=C1)CCC(=O)C[C@H](CCC2=CC(=C(C=C2)O)O)O)O	2.4		苯基丙酮和多酮类化合物	Phenylpropanoids and polyketides		Diarylheptanoids		Linear diarylheptanoids	1.04802e+06
25	0.82_96.0209n	Trigonelline		0.820683	-2.40858	138.055	pos	M+H, M+ACN+H	5570	WWNNZCOKKKDOPX-UHFFFAOYSA-N	C[N+]1=CC=CC(=C1)C(=O)[O-]	1.2	C01004	生物碱及其衍生物	Alkaloids and derivatives					1.04563e+06
	8.75_299.0908m/z	Lactucin	C15H16O5	8.74947	6.68511	299.091	pos	M+Na	442266	VJQAFLAZRVKAKM-VZLIPTOUSA-N	CC1=C2[C@@H]([C@@H]3[C@@H]([C@H](C1)O)C(=C)C(=O)O3)C(=CC2=O)CO	-0.7	C09489	有机杂环化合物	Organoheterocyclic compounds		Lactones		Gamma butyrolactones	1.03485e+06
	4.26_324.0839n	Skimmin	C15H16O8	4.26178	-1.82021	325.091	pos	M+H-H2O, M+H	99693	VPAOSFFTKWUGAD-TVKJYDDYSA-N	C1=CC(=CC2=C1C=CC(=O)O2)O[C@H]3[C@@H]([C@H]([C@@H]([C@H](O3)CO)O)O)O	-0.7		苯基丙酮和多酮类化合物	Phenylpropanoids and polyketides	香豆素及其衍生物	Coumarins and derivatives		Coumarin glycosides	1.01517e+06
	1.68_268.1036m/z	ADENOSINE	C10H13N5O4	1.67723	-1.77204	268.104	pos	M+H	60961	OIRDTQYFTABQOQ-KQYNXXCUSA-N	C1=NC(=C2C(=N1)N(C=N2)[C@H]3[C@@H]([C@@H]([C@H](O3)CO)O)O)N	-1.1	C00212	生物碱及其衍生物	Nucleosides, nucleotides, and analogues		Purine nucleosides			1.01319e+06
26	1.72_405.1407m/z	8-O-Acetylharpagide	C17H26O11	1.7194	1.1169	405.141	neg	M-H	9978650	CAFTUQNGDROXEZ-XBDCZORHSA-N	CC(=O)O[C@]1(C[C@H]([C@]2([C@@H]1[C@@H](OC=C2)O[C@H]3[C@@H]([C@H]([C@@H]([C@H](O3)CO)O)O)O)O)O)C	-2.7		脂质和类脂质分子	Lipids and lipid-like molecules	丙烯醇脂质	Prenol lipids	萜烯糖苷	Terpene glycosides	981563
27	1.68_389.1092m/z	Monotropein	C16H22O11	1.68227	0.572213	389.109	neg	M-H	73466	HPWWQPXTUDMRBI-NJPMDSMTSA-N	C1=C[C@@]([C@@H]2[C@H]1C(=CO[C@H]2O[C@H]3[C@@H]([C@H]([C@@H]([C@H](O3)CO)O)O)O)C(=O)O)(CO)O	-3.1	C09788	脂质和类脂质分子	Lipids and lipid-like molecules	丙烯醇脂质	Prenol lipids	萜烯糖苷	Terpene glycosides	908961
	7.09_253.0505m/z	3,7-DIHYDROXYFLAVONE	C15H10O4	7.09232	-0.463596	253.051	neg	M-H	5393152	UWQJWDYDYIJWKY-UHFFFAOYSA-N	C1=CC=C(C=C1)C2=C(C(=O)C3=C(O2)C=C(C=C3)O)O	3	C10028	苯基丙酮和多酮类化合物	Phenylpropanoids and polyketides	类黄酮	Flavonoids		Flavones	886228
	6.07_177.0196m/z	Esculetin	C9H6O4	6.06775	1.23858	177.02	neg	M-H	5281416	ILEDWLMCKZNDJK-UHFFFAOYSA-N	C1=CC(=O)OC2=CC(=C(C=C21)O)O	1.2	C09263	苯基丙酮和多酮类化合物	Phenylpropanoids and polyketides	香豆素及其衍生物	Coumarins and derivatives		Hydroxycoumarins	885478
	4.98_595.1651m/z	Vicenin II	C27H30O15	4.98425	-1.16056	595.165	pos	M+H	442664	FIAAVMJLAGNUKW-VQVVXJKKSA-N	C1=CC(=CC=C1C2=CC(=O)C3=C(C(=C(C(=C3O2)[C@H]4[C@@H]([C@H]([C@@H]([C@H](O4)CO)O)O)O)O)[C@H]5[C@@H]([C@H]([C@@H]([C@H](O5)CO)O)O)O)O)O	-2.3		苯基丙酮和多酮类化合物	Phenylpropanoids and polyketides	类黄酮	Flavonoids	黄酮苷	Flavonoid glycosides	869374
	4.28_345.1196m/z	6-Epiharpagide	C15H24O10	4.28328	1.44402	345.12	neg	M-H2O-H	21604821	XUWSHXDEJOOIND-VOAFIZDZSA-N	C[C@@]1(C[C@@H]([C@]2([C@@H]1[C@@H](OC=C2)O[C@H]3[C@@H]([C@H]([C@@H]([C@H](O3)CO)O)O)O)O)O)O	-3.3		脂质和类脂质分子	Lipids and lipid-like molecules	丙烯醇脂质	Prenol lipids	萜烯糖苷	Terpene glycosides	869232
	6.72_519.1504m/z	Grandifloroside	C25H30O13	6.72368	-0.804908	519.15	neg	M-H2O-H	20056012	ZPEFYJBGAZLAKK-IBKSRVHKSA-N	C=C[C@@H]1[C@@H](C(=CO[C@H]1O[C@H]2[C@@H]([C@H]([C@@H]([C@H](O2)CO)O)O)O)C(=O)O)CCOC(=O)/C=C/C3=CC(=C(C=C3)O)O	0.2		脂质和类脂质分子	Lipids and lipid-like molecules	丙烯醇脂质	Prenol lipids	萜烯糖苷	Terpene glycosides	868785
	9.00_439.3566m/z	Melilotigenin C	C30H48O3	9.00003	-1.00005	439.357	pos	M+H-H2O	10551785	ZSSKGAAIGRYCEP-SDDNWOMQSA-N	C[C@]12CCC(=O)[C@]([C@@H]1CC[C@@]3([C@@H]2CC=C4[C@]3(CC[C@@]5([C@H]4CC(C[C@H]5O)(C)C)C)C)C)(C)CO	6.6		脂质和类脂质分子	Lipids and lipid-like molecules	丙烯醇脂质	Prenol lipids	三萜类化合物	Triterpenoids	861032
28	6.28_433.1147m/z	Choerospondin	C21H22O10	6.28325	1.58118	433.115	neg	M-H	157745	KSDSYIXRWHRPMN-SFTVRKLSSA-N	C1[C@H](OC2=CC(=CC(=C2C1=O)O)O)C3=CC=C(C=C3)O[C@H]4[C@@H]([C@H]([C@@H]([C@H](O4)CO)O)O)O	0.6		苯基丙酮和多酮类化合物	Phenylpropanoids and polyketides	类黄酮	Flavonoids	黄酮苷	Flavonoid glycosides	858953
	5.36_549.1597m/z	10-O-Caffeoyl-6-epiferetoside	C26H30O14	5.36382	-1.08704	549.16	pos	M+H-H2O												856483
	4.99_136.0526n	2,6-Dimethylbenzoquinone	C8H8O2	4.98923	1.38529	181.051	neg	M-H, M+FA-H	68241	SENUUPBBLQWHMF-UHFFFAOYSA-N	CC1=CC(=O)C=C(C1=O)C	1.2		有机氧化合物	Organic oxygen compounds	有机氧化合物	Organooxygen compounds		Carbonyl compounds	849307
	6.11_449.1070m/z	Astragalin	C21H20O11	6.11387	-1.92697	449.107	pos	M+H	5282102	JPUKWEQWGBDDQB-QSOFNFLRSA-N	C1=CC(=CC=C1C2=C(C(=O)C3=C(C=C(C=C3O2)O)O)O[C@H]4[C@@H]([C@H]([C@@H]([C@H](O4)CO)O)O)O)O	0.7	C12249	苯基丙酮和多酮类化合物	Phenylpropanoids and polyketides	类黄酮	Flavonoids	黄酮苷	Flavonoid glycosides	815298
	12.57_201.0382m/z	L(-)-sorbose	C6H12O6	12.5748	0.579637	201.038	neg	M+Na-2H					C00247							809539
	7.33_709.2116m/z	Niazinin	C15H21NO6S	7.32753	6.49771	709.212	pos	2M+Na												788549
	10.92_393.2053m/z	Kanzonol C	C25H28O4	10.9181	-1.96638	393.205	pos	M+H	5316802	CBGDCCSHOGQUSW-MDWZMJQESA-N	CC(=CCC1=C(C=CC(=C1)/C=C/C(=O)C2=C(C(=C(C=C2)O)CC=C(C)C)O)O)C	7		苯基丙酮和多酮类化合物	Phenylpropanoids and polyketides		Linear 1,3-diarylpropanoids		Chalcones and dihydrochalcones	761784
	5.80_287.0543m/z	luteolin	C15H10O6	5.80112	-2.46795	287.054	pos	M+H	5280445	IQPNAANSBPBGFQ-UHFFFAOYSA-N	C1=CC(=C(C=C1C2=CC(=O)C3=C(C=C(C=C3O2)O)O)O)O	1.4	C01514	苯基丙酮和多酮类化合物	Phenylpropanoids and polyketides	类黄酮	Flavonoids		Flavones	748214
	0.74_239.0773m/z	Methyl alpha-D-glucopyranoside	C7H14O6	0.744483	0.255558	239.077	neg	M+FA-H	64947	HOVAGTYPODGVJG-ZFYZTMLRSA-N	CO[C@@H]1[C@@H]([C@H]([C@@H]([C@H](O1)CO)O)O)O	-2.2		有机氧化合物	Organic oxygen compounds	有机氧化合物	Organooxygen compounds	碳水化合物和碳水化合物共轭物	Carbohydrates and carbohydrate conjugates	747908
	11.59_521.3474n	1-Oleoyl-sn-glycero-3-phosphocholine	C26H52NO7P	11.5875	-1.48671	522.355	pos	M+H, M+Na	16081932	YAMUFBLWGFFICM-PTGWMXDISA-N	CCCCCCCC/C=C\CCCCCCCC(=O)OC[C@H](COP(=O)([O-])OCC[N+](C)(C)C)O	5.7	C03916	脂质和类脂质分子	Lipids and lipid-like molecules		Glycerophospholipids		Glycerophosphocholines	725907
	6.85_253.0506m/z	5,7-Dihydroxyisoflavone	C15H10O4	6.85162	-0.262643	253.051	neg	M-H												705774
	5.76_507.1508m/z	Tecomelloside	C24H30O13	5.75728	-0.0884359	507.151	neg	M-H2O-H	45371554	JPLOCWOFCUFHBG-XXZKOEBFSA-N	COC1=C(C=C(C=C1)C(=O)OC2[C@H]3[C@](O3)(C4C2C=COC4O[C@H]5[C@@H]([C@H]([C@@H]([C@H](O5)CO)O)O)O)CO)OC	-1		苯基丙酮和多酮类化合物	Phenylpropanoids and polyketides		Tannins		Hydrolyzable tannins	688004
	11.39_485.3254m/z	Platycodigenin	C30H48O7	11.3901	-1.43173	485.325	pos	M+H-2H2O	12314399	APTNOIWSCDBIAS-PCHRGASXSA-N	C[C@@]12CC[C@@H]3[C@@]([C@H]1CC=C4[C@]2(C[C@H]([C@@]5([C@H]4CC(CC5)(C)C)C(=O)O)O)C)(C[C@@H]([C@@H](C3(CO)CO)O)O)C	4		脂质和类脂质分子	Lipids and lipid-like molecules	丙烯醇脂质	Prenol lipids	三萜类化合物	Triterpenoids	679743
	0.89_467.1865m/z	Methoxyeugenol 4-O-rutinoside	C23H34O12	0.8933	-9.32865	467.186	pos	M+H-2H2O	102384367	ALGDJCMDOIVQMZ-MAYVRUKNSA-N	C[C@H]1[C@@H]([C@H]([C@H]([C@@H](O1)OC[C@@H]2[C@H]([C@@H]([C@H]([C@@H](O2)OC3=C(C=C(C=C3OC)CC=C)OC)O)O)O)O)O)O	-0.9		有机氧化合物	Organic oxygen compounds	有机氧化合物	Organooxygen compounds	碳水化合物和碳水化合物共轭物	Carbohydrates and carbohydrate conjugates	675685
	4.77_365.0885m/z	Barceloneic acid A	C16H16O7	4.77322	2.2241	365.089	neg	M+FA-H	10358625	ULPVIBVOKQAXJB-UHFFFAOYSA-N	CC1=CC(=C(C(=C1)OC2=C(C=C(C=C2O)OC)CO)C(=O)O)O	2.3		苯类	Benzenoids	苯和取代衍生物	Benzene and substituted derivatives		Diphenylethers	633572
	9.38_403.1381m/z	Nobiletin	C21H22O8	9.37897	-1.64574	403.138	pos	M+H	72344	MRIAQLRQZPPODS-UHFFFAOYSA-N	COC1=C(C=C(C=C1)C2=CC(=O)C3=C(O2)C(=C(C(=C3OC)OC)OC)OC)OC	3	C10112	苯基丙酮和多酮类化合物	Phenylpropanoids and polyketides	类黄酮	Flavonoids		O-methylated flavonoids	593837
	4.26_354.0944n	3-O-Caffeoylquinic acid	C16H18O9	4.26178	-2.03972	355.102	pos	M+H, M+Na, M+H-H2O	1794427	CWVRJTMFETXNAD-JUHZACGLSA-N	C1[C@H]([C@H]([C@@H](C[C@@]1(C(=O)O)O)OC(=O)/C=C/C2=CC(=C(C=C2)O)O)O)O	-0.4		有机氧化合物	Organic oxygen compounds	有机氧化合物	Organooxygen compounds		Alcohols and polyols	560790
	5.70_433.1121m/z	Isovitexin	C21H20O10	5.69622	-1.92513	433.112	pos	M+H	162350	MYXNWGACZJSMBT-VJXVFPJBSA-N	C1=CC(=CC=C1C2=CC(=O)C3=C(O2)C=C(C(=C3O)[C@H]4[C@@H]([C@H]([C@@H]([C@H](O4)CO)O)O)O)O)O	0.2	C01714	苯基丙酮和多酮类化合物	Phenylpropanoids and polyketides	类黄酮	Flavonoids	黄酮苷	Flavonoid glycosides	555913
	7.80_881.4149m/z	22-Acetoxyglycyrrhizin	C44H64O18	7.79993	-1.84057	881.415	pos	M+H	102051862	OBFDSOYVKVRFGY-AZFCQWTHSA-N	CC(=O)O[C@@H]1C[C@](C[C@@H]2[C@]1(CC[C@@]3(C2=CC(=O)[C@H]4[C@]3(CC[C@@H]5[C@@]4(CC[C@@H](C5(C)C)O[C@H]6[C@@H]([C@H]([C@@H]([C@H](O6)C(=O)O)O)O)O[C@H]7[C@@H]([C@H]([C@@H]([C@H](O7)C(=O)O)O)O)O)C)C)C)C)(C)C(=O)O	3		脂质和类脂质分子	Lipids and lipid-like molecules	丙烯醇脂质	Prenol lipids	萜烯糖苷	Terpene glycosides	552270
29	0.94_136.0616m/z	Adenine	C5H5N5	0.944533	-1.23247	136.062	pos	M+H	190	GFFGJBXGBJISGV-UHFFFAOYSA-N	C1=NC2=NC=NC(=C2N1)N	-0.1	C00147	有机杂环化合物	Organoheterocyclic compounds		Imidazopyrimidines		Purines and purine derivatives	552175
	5.96_623.1664m/z	Narcissoside	C28H32O16	5.95778	7.42066	623.166	neg	M-H	5481663	UIDGLYUNOUKLBM-GEBJFKNCSA-N	C[C@H]1[C@@H]([C@H]([C@H]([C@@H](O1)OC[C@@H]2[C@H]([C@@H]([C@H]([C@@H](O2)OC3=C(OC4=CC(=CC(=C4C3=O)O)O)C5=CC(=C(C=C5)O)OC)O)O)O)O)O)O	-1		苯基丙酮和多酮类化合物	Phenylpropanoids and polyketides	类黄酮	Flavonoids	黄酮苷	Flavonoid glycosides	551524
	5.94_625.1756m/z	Isorhamnetin-3-O-nehesperidine	C28H32O16	5.94013	-1.13143	625.176	pos	M+H	11664505	QHLKSZBFIJJREC-SPSUIZEHSA-N	C[C@H]1[C@@H]([C@H]([C@H]([C@@H](O1)O[C@@H]2[C@H]([C@@H]([C@H](O[C@H]2OC3=C(OC4=CC(=CC(=C4C3=O)O)O)C5=CC(=C(C=C5)O)OC)CO)O)O)O)O)O	-0.4		苯基丙酮和多酮类化合物	Phenylpropanoids and polyketides	类黄酮	Flavonoids	黄酮苷	Flavonoid glycosides	548732
	5.59_465.1022m/z	Spiraeoside	C21H20O12	5.59287	-1.27097	465.102	pos	M+H	5320844	OIUBYZLTFSLSBY-HMGRVEAOSA-N	C1=CC(=C(C=C1C2=C(C(=O)C3=C(C=C(C=C3O2)O)O)O)O)O[C@H]4[C@@H]([C@H]([C@@H]([C@H](O4)CO)O)O)O	0.4		苯基丙酮和多酮类化合物	Phenylpropanoids and polyketides	类黄酮	Flavonoids	黄酮苷	Flavonoid glycosides	542652
	6.27_273.0752m/z	Goniopypyrone	C13H14O5	6.2704	7.58723	273.075	pos	M+Na	164274	XIHDWURQMYWEBZ-NFNQGEQYSA-N	C1[C@H]2C([C@H]([C@@H]([C@@H](O2)C3=CC=CC=C3)O)OC1=O)O	-0.1		有机氧化合物	Organic oxygen compounds	有机氧化合物	Organooxygen compounds	碳水化合物和碳水化合物共轭物	Carbohydrates and carbohydrate conjugates	542475
	10.05_473.3618m/z	Nardoeudesmol A	C15H24O2	10.0461	-1.50044	473.362	pos	2M+H	102496244	HTGDCVIGXYGRRV-GZBLMMOJSA-N	CC(=C)[C@@H]1CC[C@@]2([C@@H](C1)C(=C)C[C@@H]([C@H]2O)O)C	2.9		脂质和类脂质分子	Lipids and lipid-like molecules	丙烯醇脂质	Prenol lipids		Sesquiterpenoids	531496
	4.52_521.1871m/z	Darendoside B	C21H32O12	4.52078	-1.09796	521.187	neg	M+FA-H	192240	ZLPXZRZUFKQINJ-DDPVKAFRSA-N	CCO[C@H]1[C@]([C@H]([C@@H]([C@H](O1)CO)O)O[C@H]2[C@@H]([C@@H]([C@H]([C@@H](O2)C)O)O)O)(C3=CC(=C(C=C3)OC)O)O	-1.9		有机氧化合物	Organic oxygen compounds	有机氧化合物	Organooxygen compounds	碳水化合物和碳水化合物共轭物	Carbohydrates and carbohydrate conjugates	527972
	8.27_151.0403m/z	Vanillin	C8H8O3	8.268	1.34904	151.04	neg	M-H	1183	MWOOGOJBHIARFG-UHFFFAOYSA-N	COC1=C(C=CC(=C1)C=O)O	1.2	C00755	苯类	Benzenoids		Phenols		Methoxyphenols	525939
	6.06_341.1013m/z	Paeonilactone C	C17H18O6	6.06397	5.56282	341.101	pos	M+Na	10471123	BDKBBWGLLDEQEV-ZFRZLUBXSA-N	C[C@@]1(C[C@@H]2[C@H](CC1=O)[C@H](C(=O)O2)COC(=O)C3=CC=CC=C3)O	1.2	C17456	苯类	Benzenoids	苯和取代衍生物	Benzene and substituted derivatives		Benzoic acids and derivatives	517151
	7.42_447.1277m/z	Trifolirhizin	C22H22O10	7.4175	-1.88263	447.128	pos	M+H	442827	VGSYCWGXBYZLLE-QEEQPWONSA-N	C1[C@@H]2[C@H](C3=C(O1)C=C(C=C3)O[C@H]4[C@@H]([C@H]([C@@H]([C@H](O4)CO)O)O)O)OC5=CC6=C(C=C25)OCO6	0.6	C10538	苯基丙酮和多酮类化合物	Phenylpropanoids and polyketides	异黄酮	Isoflavonoids		Furanoisoflavonoids	510298
	9.52_805.4089m/z	Cyclocarposide	C41H68O13	9.52278	-7.42886	805.409	neg	M+K-2H												504580
	10.97_234.1616n	13-Hydroxygermacrone	C15H22O2	10.9665	-1.45377	527.337	neg	2M-H, 2M+Hac-H	10399140	OYONKNQJEXRUQZ-UPXYLJBOSA-N	C/C/1=C\C/C(=C(/C)\CO)/C(=O)C/C(=C/CC1)/C	2.2	C17491	脂质和类脂质分子	Lipids and lipid-like molecules	丙烯醇脂质	Prenol lipids		Sesquiterpenoids	499911
	1.39_118.0267n	SUCCINIC ACID	C4H6O4	1.3931	0.479132	117.019	neg	M-H2O-H, M-H	1110	KDYFGRWQOYBRFD-UHFFFAOYSA-N	C(CC(=O)O)C(=O)O	-0.6	C00042	有机酸及其衍生物	Organic acids and derivatives	羧酸及其衍生物	Carboxylic acids and derivatives		Dicarboxylic acids and derivatives	495458
30	10.39_437.3410m/z	Liquidambaric acid	C30H46O3	10.3924	-0.937217	437.341	pos	M+H-H2O	122844	SLJTWDNVZKIDAU-SVAFSPIFSA-N	CC(=C)[C@@H]1CC[C@]2([C@H]1[C@H]3CC[C@@H]4[C@]5(CCC(=O)C([C@@H]5CC[C@]4([C@@]3(CC2)C)C)(C)C)C)C(=O)O	7.9		脂质和类脂质分子	Lipids and lipid-like molecules	丙烯醇脂质	Prenol lipids	三萜类化合物	Triterpenoids	492544
	7.02_285.0767m/z	Licochalcone B	C16H14O5	7.01773	-0.404944	285.077	neg	M-H	5318999	DRDRYGIIYOPBBZ-XBXARRHUSA-N	COC1=C(C=CC(=C1O)O)/C=C/C(=O)C2=CC=C(C=C2)O	2.6		苯基丙酮和多酮类化合物	Phenylpropanoids and polyketides		Linear 1,3-diarylpropanoids		Chalcones and dihydrochalcones	487403
	4.80_540.3009m/z	Crotonionoside C	C24H42O12	4.79782	-1.08388	540.301	pos	M+NH4	101784737	JRBOWEBYZVKAGB-GKVCMWFDSA-N	C[C@@H]1C[C@@H](CC([C@]1(/C=C/[C@@H](C)O)O)(C)C)O[C@H]2[C@@H]([C@H]([C@@H]([C@H](O2)CO)O)O)O[C@H]3[C@@H]([C@](CO3)(CO)O)O	-1.5		脂质和类脂质分子	Lipids and lipid-like molecules	丙烯醇脂质	Prenol lipids	萜烯糖苷	Terpene glycosides	486222
	6.19_609.1875m/z	hesperidin	C28H34O15	6.19268	8.12793	609.187	neg	M-H	10621	QUQPHWDTPGMPEX-QJBIFVCTSA-N	C[C@H]1[C@@H]([C@H]([C@H]([C@@H](O1)OC[C@@H]2[C@H]([C@@H]([C@H]([C@@H](O2)OC3=CC(=C4C(=O)C[C@H](OC4=C3)C5=CC(=C(C=C5)OC)O)O)O)O)O)O)O)O	-1.1	C09755	苯基丙酮和多酮类化合物	Phenylpropanoids and polyketides	类黄酮	Flavonoids	黄酮苷	Flavonoid glycosides	476465
	9.96_307.0958m/z	Vitexdoin A	C19H18O6	9.95683	-1.918	307.096	pos	M+H-2H2O	44478946	PNRPRUVCFFHMMC-LIRRHRJNSA-N	COC1=C(C=CC(=C1)[C@@H]2[C@H](C(=CC3=CC(=C(C=C23)O)O)C=O)CO)O	1.7		木酚素、新木酚素和相关化合物	Lignans, neolignans and related compounds		Aryltetralin lignans			462614
	5.76_255.0662m/z	Liquiritigenin	C15H12O4	5.75728	-0.154366	255.066	neg	M-H	114829	FURUXTVZLHCCNA-AWEZNQCLSA-N	C1[C@H](OC2=C(C1=O)C=CC(=C2)O)C3=CC=C(C=C3)O	2.2	C09762	苯基丙酮和多酮类化合物	Phenylpropanoids and polyketides	类黄酮	Flavonoids		Flavans	461659
	1.72_435.1514m/z	Loganin (Meliatin	C17H26O10	1.7194	1.45501	435.151	neg	M+FA-H												457893
	5.61_367.1042m/z	Methyl chlorogenate	C17H20O9	5.61028	1.94761	367.104	neg	M-H	6476139	MZNIJRAPCCELQX-AWOKGZDASA-N	COC(=O)[C@@]1(C[C@H]([C@H]([C@@H](C1)OC(=O)/C=C/C2=CC(=C(C=C2)O)O)O)O)O	-0.1		有机氧化合物	Organic oxygen compounds	有机氧化合物	Organooxygen compounds		Alcohols and polyols	451813
	6.21_431.0991m/z	Apigenin-7-O-Beta-D-glucoside	C21H20O10	6.20913	1.57909	431.099	neg	M-H	5385553	KMOUJOKENFFTPU-UHFFFAOYSA-N	C1=CC(=CC=C1C2=CC(=O)C3=C(C=C(C=C3O2)OC4C(C(C(C(O4)CO)O)O)O)O)O	-0.1	C04608	苯基丙酮和多酮类化合物	Phenylpropanoids and polyketides	类黄酮	Flavonoids	黄酮苷	Flavonoid glycosides	443683
	5.11_611.1600m/z	Quercetin 3-O-neohesperidoside	C27H30O16	5.1057	-1.13746	611.16	pos	M+H	5491657	FYBMGZSDYDNBFX-GXPPAHCZSA-N	C[C@H]1[C@@H]([C@H]([C@H]([C@@H](O1)O[C@@H]2[C@H]([C@@H]([C@H](O[C@H]2OC3=C(OC4=CC(=CC(=C4C3=O)O)O)C5=CC(=C(C=C5)O)O)CO)O)O)O)O)O	-0.7		苯基丙酮和多酮类化合物	Phenylpropanoids and polyketides	类黄酮	Flavonoids	黄酮苷	Flavonoid glycosides	442349
	5.70_447.1278m/z	Calycosin-7-O-Beta-D-glucoside	C22H22O10	5.69622	-1.79272	447.128	pos	M+H	5318267	WACBUPFEGWUGPB-MIUGBVLSSA-N	COC1=C(C=C(C=C1)C2=COC3=C(C2=O)C=CC(=C3)O[C@H]4[C@@H]([C@H]([C@@H]([C@H](O4)CO)O)O)O)O	0.6		苯基丙酮和多酮类化合物	Phenylpropanoids and polyketides	异黄酮	Isoflavonoids		Isoflavonoid O-glycosides	442068
31	0.78_282.1178m/z	N6-methyladenosine	C11H15N5O4	0.783017	-6.82382	282.118	pos	M+H	102175	VQAYFKKCNSOZKM-IOSLPCCCSA-N	CNC1=C2C(=NC=N1)N(C=N2)[C@H]3[C@@H]([C@@H]([C@H](O3)CO)O)O	-0.4		生物碱及其衍生物	Nucleosides, nucleotides, and analogues		Purine nucleosides			440308
	0.73_303.1546m/z	Lotaustralin	C11H19NO6	0.733517	-1.85873	303.155	pos	M+ACN+H	441467	WEWBWVMTOYUPHH-QHAQEBJBSA-N	CC[C@](C)(C#N)O[C@H]1[C@@H]([C@H]([C@@H]([C@H](O1)CO)O)O)O	-1.1	C08334	有机氧化合物	Organic oxygen compounds	有机氧化合物	Organooxygen compounds	碳水化合物和碳水化合物共轭物	Carbohydrates and carbohydrate conjugates	437878
	7.14_455.3513m/z	Bourjotinolone A	C30H48O4	7.13635	-1.35184	455.351	pos	M+H-H2O	21603611	RNETYSXHFSDFMM-VRUJEOEASA-N	C[C@@]12CC[C@H]3C(=CC[C@@H]4[C@@]3(CCC(=O)C4(C)C)C)[C@]1(CC[C@H]2[C@@H]5C[C@H]([C@H](OC5)C(C)(C)O)O)C	5.8		脂质和类脂质分子	Lipids and lipid-like molecules	丙烯醇脂质	Prenol lipids	三萜类化合物	Triterpenoids	435717
	0.87_533.1716m/z	6-O-trans-p-Coumaroylshanzhiside methyl ester	C26H32O13	0.87055	9.31737	533.172	neg	M-H2O-H	91895356	ZGUUHRZMAAUFHL-OKHNFGPGSA-N	C[C@@]1(C[C@H]([C@H]2[C@@H]1[C@@H](OC=C2C(=O)OC)O[C@H]3[C@@H]([C@H]([C@@H]([C@H](O3)CO)O)O)O)OC(=O)/C=C/C4=CC=C(C=C4)O)O	-0.3		脂质和类脂质分子	Lipids and lipid-like molecules	丙烯醇脂质	Prenol lipids	萜烯糖苷	Terpene glycosides	435206
	0.77_215.1023m/z	4-Hydroxyproline	C7H11NO4	0.770667	-1.89935	215.102	pos	M+ACN+H	825	PMMYEEVYMWASQN-UHFFFAOYSA-N	C1C(CNC1C(=O)O)O	-3.3	C01157	有机酸及其衍生物	Organic acids and derivatives	羧酸及其衍生物	Carboxylic acids and derivatives		Amino acids, peptides, and analogues	433141
	0.94_377.0861m/z	sucrose	C12H22O11	0.93685	1.36811	377.086	neg	M+Cl	5988	CZMRCDWAGMRECN-UGDNZRGBSA-N	C([C@@H]1[C@H]([C@@H]([C@H]([C@H](O1)O[C@]2([C@H]([C@@H]([C@H](O2)CO)O)O)CO)O)O)O)O	-3.7	C00089	有机氧化合物	Organic oxygen compounds	有机氧化合物	Organooxygen compounds	碳水化合物和碳水化合物共轭物	Carbohydrates and carbohydrate conjugates	432662
	8.78_501.3216m/z	24-Epibrassinolide	C28H48O6	8.78138	3.92907	501.322	neg	M+Na-2H	443055	IXVMHGVQKLDRKH-QHBHMFGVSA-N	C[C@@H]([C@H]1CC[C@@H]2[C@@]1(CC[C@H]3[C@H]2COC(=O)[C@@H]4[C@@]3(C[C@H]([C@H](C4)O)O)C)C)[C@H]([C@@H]([C@H](C)C(C)C)O)O	4.8	C11049	脂质和类脂质分子	Lipids and lipid-like molecules	类固醇和类固醇衍生物	Steroids and steroid derivatives	类固醇内酯	Steroid lactones	430207
	11.38_483.3116m/z	Ilexgenin A	C30H46O6	11.3843	0.0316299	483.312	neg	M-H2O-H	21672638	UIEGOKVPCRANSU-XUFMHOFVSA-N	C[C@@H]1CC[C@@]2(CC[C@@]3(C(=CC[C@H]4[C@]3(CC[C@@H]5[C@@]4(CC[C@@H]([C@]5(C)C(=O)O)O)C)C)[C@@H]2[C@]1(C)O)C)C(=O)O	5.2		脂质和类脂质分子	Lipids and lipid-like molecules	丙烯醇脂质	Prenol lipids	三萜类化合物	Triterpenoids	427150
	4.23_495.1140m/z	Petiolin G	C21H22O11	4.23062	-0.974035	495.114	neg	M+FA-H	44473623	SWBFCDGWUODLEJ-YKTMWWCPSA-N	C[C@H]1[C@@H]([C@H]([C@H]([C@@H](O1)OC2=CC(=CC(=C2C(=O)C3=CC(=CC(=C3)O)O)O)O)O)O)OC(=O)C	1.3		有机氧化合物	Organic oxygen compounds	有机氧化合物	Organooxygen compounds	碳水化合物和碳水化合物共轭物	Carbohydrates and carbohydrate conjugates	415806
	6.16_479.1177m/z	Nepetin-7-glucoside	C22H22O12	6.16443	-1.5146	479.118	pos	M+H	120742	DMXHXBGUNHLMQO-IWLDQSELSA-N	COC1=C(C=C2C(=C1O)C(=O)C=C(O2)C3=CC(=C(C=C3)O)O)O[C@H]4[C@@H]([C@H]([C@@H]([C@H](O4)CO)O)O)O	0.5		苯基丙酮和多酮类化合物	Phenylpropanoids and polyketides	类黄酮	Flavonoids	黄酮苷	Flavonoid glycosides	413164
	7.33_301.0355m/z	2-(2,4-dihydroxyphenyl)-3,5,7-trihydroxy-4H-chromen-4-one	C15H10O7	7.3288	0.424669	301.036	neg	M-H	5281670	YXOLAZRVSSWPPT-UHFFFAOYSA-N	C1=CC(=C(C=C1O)O)C2=C(C(=O)C3=C(C=C(C=C3O2)O)O)O	1.5		苯基丙酮和多酮类化合物	Phenylpropanoids and polyketides	类黄酮	Flavonoids		Flavones	400576
	6.63_508.1581n	Specioside	C24H28O12	6.63258	-0.0337522	507.151	neg	M-H, M+Na-2H	11948661	SKNVKBJSSSJNCI-UIBFFPKISA-N	C1=CO[C@H]([C@H]2[C@@H]1[C@@H]([C@H]3[C@@]2(O3)CO)OC(=O)/C=C/C4=CC=C(C=C4)O)O[C@H]5[C@@H]([C@H]([C@@H]([C@H](O5)CO)O)O)O	-0.9	C08850	苯基丙酮和多酮类化合物	Phenylpropanoids and polyketides	肉桂酸及其衍生物	Cinnamic acids and derivatives		Hydroxycinnamic acids and derivatives	399106
32	0.75_180.0864m/z	D-Glucosamine	C6H13NO5	0.74605	-1.55309	180.086	pos	M+H	439213	MSWZFWKMSRAUBD-IVMDWMLBSA-N	C([C@@H]1[C@H]([C@@H]([C@H](C(O1)O)N)O)O)O	-2.8	C00329	有机氧化合物	Organic oxygen compounds	有机氧化合物	Organooxygen compounds	碳水化合物和碳水化合物共轭物	Carbohydrates and carbohydrate conjugates	396930
	8.53_923.4723m/z	Polygalasaponin E	C47H74O19	8.52688	8.15421	923.472	neg	M-H2O-H												394957
	4.52_339.0728m/z	Esculin	C15H16O9	4.52078	1.79879	339.073	neg	M-H	5281417	XHCADAYNFIFUHF-TVKJYDDYSA-N	C1=CC(=O)OC2=CC(=C(C=C21)O[C@H]3[C@@H]([C@H]([C@@H]([C@H](O3)CO)O)O)O)O	-0.6	C09264	苯基丙酮和多酮类化合物	Phenylpropanoids and polyketides	香豆素及其衍生物	Coumarins and derivatives		Coumarin glycosides	388822
	7.94_983.4965m/z	Hosenkoside F	C47H80O19	7.94323	-2.4039	983.497	neg	M+Cl												387921
	8.23_793.4099m/z	Kongensin A	C22H30O5	8.2303	-9.32062	793.41	neg	2M+FA-H	91895304	NUUWPMNNBHROPI-ASAQZKIWSA-N	CC(=O)O[C@@H]1CCC([C@@H]2[C@@]1(C(=O)CC[C@@H]3C=C([C@@H](C2)O)C(=O)C3=C)C)(C)C	2.6		有机酸及其衍生物	Organic acids and derivatives	羧酸及其衍生物	Carboxylic acids and derivatives		Carboxylic acid derivatives	381590
	6.50_651.1965m/z	Pueroside A	C29H34O14	6.50313	5.68086	651.197	neg	M+FA-H	145874208	LRFHJRYHICUNML-WAHMGNLFSA-N	C[C@H]1[C@@H]([C@H]([C@H]([C@@H](O1)OC[C@@H]2[C@H]([C@@H]([C@H]([C@@H](O2)OC/3CC4=C(C=C(C=C4)O)OC(=O)/C=C3/C5=CC=C(C=C5)O)O)O)O)O)O)O	-1.4		有机氧化合物	Organic oxygen compounds	有机氧化合物	Organooxygen compounds	碳水化合物和碳水化合物共轭物	Carbohydrates and carbohydrate conjugates	380221
	7.47_315.0856m/z	Cnidimol B	C15H16O6	7.46987	5.81453	315.086	pos	M+Na												369326
	0.84_537.1662m/z	Eurostoside	C24H28O11	0.83635	9.79205	537.166	neg	M+FA-H	20839507	DQTBTFHCLVMGBP-WXUDOLSOSA-N	C1=CO[C@H]([C@H]2[C@@H]1[C@@H](C=C2COC(=O)/C=C/C3=CC=C(C=C3)O)O)O[C@H]4[C@@H]([C@H]([C@@H]([C@H](O4)CO)O)O)O	-0.7		脂质和类脂质分子	Lipids and lipid-like molecules	丙烯醇脂质	Prenol lipids	萜烯糖苷	Terpene glycosides	368918
	4.11_127.0389m/z	MALTOL	C6H6O3	4.10717	-0.262856	127.039	pos	M+H	8369	XPCTZQVDEJYUGT-UHFFFAOYSA-N	CC1=C(C(=O)C=CO1)O	0.4	C11918	有机杂环化合物	Organoheterocyclic compounds		Pyrans		Pyranones and derivatives	363036
	3.58_392.1545m/z	Swertiamarin	C16H22O10	3.58022	-1.7248	392.154	pos	M+NH4	442435	HEYZWPRKKUGDCR-QBXMEVCASA-N	C=C[C@H]1[C@@H](OC=C2[C@]1(CCOC2=O)O)O[C@H]3[C@@H]([C@H]([C@@H]([C@H](O3)CO)O)O)O	-2	C09800	有机氧化合物	Organic oxygen compounds	有机氧化合物	Organooxygen compounds	碳水化合物和碳水化合物共轭物	Carbohydrates and carbohydrate conjugates	362783
	7.33_299.0199m/z	Demethylwedelolactone	C15H8O7	7.3288	0.643226	299.02	neg	M-H	5489605	LUTYTNLPIUCKBJ-UHFFFAOYSA-N	C1=C(C=C2C(=C1O)C3=C(C4=CC(=C(C=C4O3)O)O)C(=O)O2)O	2.1		苯基丙酮和多酮类化合物	Phenylpropanoids and polyketides	异黄酮	Isoflavonoids		Coumestans	361957
	5.52_511.3499m/z	Cyclo(Ile-Leu)	C12H22N2O2	5.52022	-0.489308	511.35	neg	2M+Hac-H	63103176	CCMDAWLYCNFDFN-UHFFFAOYSA-N	CCC(C)C1C(=O)NC(C(=O)N1)CC(C)C	2.1		有机酸及其衍生物	Organic acids and derivatives	羧酸及其衍生物	Carboxylic acids and derivatives		Amino acids, peptides, and analogues	358815
	6.03_356.1484m/z	(p-Hydroxycinnamoyl)feruloylmethane	C20H18O5	6.02843	-2.50627	356.148	pos	M+NH4												351494
	5.94_317.0651m/z	3-O-Methylquercetin	C16H12O7	5.94013	-1.53408	317.065	pos	M+H	5280681	WEPBGSIAWZTEJR-UHFFFAOYSA-N	COC1=C(OC2=CC(=CC(=C2C1=O)O)O)C3=CC(=C(C=C3)O)O	2.5	C04443	苯基丙酮和多酮类化合物	Phenylpropanoids and polyketides	类黄酮	Flavonoids		O-methylated flavonoids	350395
	4.95_164.0471n	2-Oxo-3-phenylpropanoic acid	C9H8O3	4.95015	-1.3879	147.044	pos	M+H-H2O, M+H					C05629							349673
	0.79_181.0720m/z	D-mannitol	C6H14O6	0.78785	1.42758	181.072	neg	M-H	6251	FBPFZTCFMRRESA-KVTDHHQDSA-N	C([C@H]([C@H]([C@@H]([C@@H](CO)O)O)O)O)O	-3.1	C00392	有机氧化合物	Organic oxygen compounds	有机氧化合物	Organooxygen compounds	碳水化合物和碳水化合物共轭物	Carbohydrates and carbohydrate conjugates	342986
	8.70_499.3060m/z	Ganolucidic acid D	C30H44O6	8.69723	-1.02753	499.306	neg	M-H	122201289	AUAXRALNWSHMRJ-YCEDVEOHSA-N	C[C@H](C[C@@H](/C=C(\C)/C(=O)O)O)[C@H]1C[C@@H]([C@@]2([C@@]1(CC(=O)C3=C2CC[C@@H]4[C@@]3(CCC(=O)C4(C)C)C)C)C)O	3.7		脂质和类脂质分子	Lipids and lipid-like molecules	丙烯醇脂质	Prenol lipids	三萜类化合物	Triterpenoids	342770
	0.77_545.1710m/z	Xylotetraose	C20H34O17	0.774	-2.42992	545.171	neg	M-H	10230811	KPTPSLHFVHXOBZ-BIKCPUHGSA-N	C1[C@H]([C@@H]([C@H]([C@@H](O1)O[C@@H]2CO[C@H]([C@@H]([C@H]2O)O)O[C@@H]3CO[C@H]([C@@H]([C@H]3O)O)O[C@@H]4COC([C@@H]([C@H]4O)O)O)O)O)O	-7.1		有机氧化合物	Organic oxygen compounds	有机氧化合物	Organooxygen compounds	碳水化合物和碳水化合物共轭物	Carbohydrates and carbohydrate conjugates	340456
	12.76_465.3014m/z	Fupenzic acid	C30H44O5	12.7628	0.824939	465.301	neg	M-H2O-H	12045007	FMTPULGTIHBJRT-BBRBLNSOSA-N	C[C@@H]1CC[C@@]2(CC[C@@]3(C(=CC[C@H]4[C@]3(CC[C@@H]5[C@@]4(C=C(C(=O)C5(C)C)O)C)C)[C@@H]2[C@]1(C)O)C)C(=O)O	5.7		脂质和类脂质分子	Lipids and lipid-like molecules	丙烯醇脂质	Prenol lipids	三萜类化合物	Triterpenoids	336327
	6.43_585.1395m/z	Liguiritigenin-7-O-Beta-D-apiosyl-4'-O-Beta-D-glucoside	C26H30O13	6.43053	2.62955	585.139	neg	M+Cl	124578359	KEABDZDFSMGRQX-DWMQJYMWSA-N	C1[C@H](OC2=C(C1=O)C=CC(=C2)O[C@H]3[C@@H]([C@](CO3)(CO)O)O)C4=CC=C(C=C4)O[C@H]5[C@@H]([C@H]([C@@H]([C@H](O5)CO)O)O)O	-1		苯基丙酮和多酮类化合物	Phenylpropanoids and polyketides	类黄酮	Flavonoids	黄酮苷	Flavonoid glycosides	335853
	14.67_400.3415m/z	Glyceryl monostearate	C21H42O4	14.6673	-1.88377	400.341	pos	M+ACN+H	24699	VBICKXHEKHSIBG-UHFFFAOYSA-N	CCCCCCCCCCCCCCCCCC(=O)OCC(CO)O	7.4		脂质和类脂质分子	Lipids and lipid-like molecules		Glycerolipids		Monoradylglycerols	332324
	8.86_373.1275m/z	Sinensetin	C20H20O7	8.85895	-1.91048	373.127	pos	M+H	145659	LKMNXYDUQXAUCZ-UHFFFAOYSA-N	COC1=C(C=C(C=C1)C2=CC(=O)C3=C(C(=C(C=C3O2)OC)OC)OC)OC	3	C10186	苯基丙酮和多酮类化合物	Phenylpropanoids and polyketides	类黄酮	Flavonoids		O-methylated flavonoids	331259
33	1.40_284.0984m/z	Guanosine	C10H13N5O5	1.40228	-1.86305	284.098	pos	M+H	135398635	NYHBQMYGNKIUIF-UUOKFMHZSA-N	C1=NC2=C(N1[C@H]3[C@@H]([C@@H]([C@H](O3)CO)O)O)N=C(NC2=O)N	-1.9	C00387	生物碱及其衍生物	Nucleosides, nucleotides, and analogues		Purine nucleosides			331238
	4.61_773.2124m/z	Quercetin 3-rutinoside 7-glucoside	C33H40O21	4.60948	-1.41462	773.212	pos	M+H	13942388	SPUFXPFDJYNCFD-UHFFFAOYSA-N	CC1C(C(C(C(O1)OCC2C(C(C(C(O2)OC3=C(OC4=CC(=CC(=C4C3=O)O)OC5C(C(C(C(O5)CO)O)O)O)C6=CC(=C(C=C6)O)O)O)O)O)O)O)O	-3.1		苯基丙酮和多酮类化合物	Phenylpropanoids and polyketides	类黄酮	Flavonoids	黄酮苷	Flavonoid glycosides	329399
	4.87_465.1021m/z	Isoquercitrin	C21H20O12	4.86838	-1.3869	465.102	pos	M+H	5280804	OVSQVDMCBVZWGM-QSOFNFLRSA-N	C1=CC(=C(C=C1C2=C(C(=O)C3=C(C=C(C=C3O2)O)O)O[C@H]4[C@@H]([C@H]([C@@H]([C@H](O4)CO)O)O)O)O)O	0.4	C05623	苯基丙酮和多酮类化合物	Phenylpropanoids and polyketides	类黄酮	Flavonoids	黄酮苷	Flavonoid glycosides	322800
	8.09_497.3618m/z	Lyclaninol	C30H50O4	8.0896	3.45947	497.362	pos	M+Na	91895437	MRQRSMCZZRLXJG-AGTZBQNOSA-N	C[C@@]12CC[C@@H]3[C@@]([C@H]1CC[C@H]4C(=CC[C@@H]5[C@@]4(C[C@H]([C@H](C5(C)C)O)O)C)C2)(CC[C@H]([C@]3(C)CO)O)C	5.9		脂质和类脂质分子	Lipids and lipid-like molecules	丙烯醇脂质	Prenol lipids	三萜类化合物	Triterpenoids	320006
34	5.96_449.1071m/z	quercitrin	C21H20O11	5.95792	-1.64388	449.107	pos	M+H	5280459	OXGUCUVFOIWWQJ-HQBVPOQASA-N	C[C@H]1[C@@H]([C@H]([C@H]([C@@H](O1)OC2=C(OC3=CC(=CC(=C3C2=O)O)O)C4=CC(=C(C=C4)O)O)O)O)O	0.9	C01750	苯基丙酮和多酮类化合物	Phenylpropanoids and polyketides	类黄酮	Flavonoids	黄酮苷	Flavonoid glycosides	318729
	5.00_307.0918m/z	Shizukanolide F	C15H18O4	5.00165	0.666027	307.092	pos	M+2Na-H												317451
	6.16_317.0650m/z	Isorhamnetin	C16H12O7	6.16443	-1.78184	317.065	pos	M+H	5281654	IZQSVPBOUDKVDZ-UHFFFAOYSA-N	COC1=C(C=CC(=C1)C2=C(C(=O)C3=C(C=C(C=C3O2)O)O)O)O	1.9	C10084	苯基丙酮和多酮类化合物	Phenylpropanoids and polyketides	类黄酮	Flavonoids		Flavones	317418
	7.45_309.0865m/z	6-(3-Chloro-2-hydroxy-3-methylbutyl)-5,7-dimethoxycoumarin	C16H19ClO5	7.45265	-7.22247	309.086	pos	M+H-H2O	15071018	JDYJPQNEOXWJQN-UHFFFAOYSA-N	CC(C)(C(CC1=C(C=C2C(=C1OC)C=CC(=O)O2)OC)O)Cl	2.7		苯基丙酮和多酮类化合物	Phenylpropanoids and polyketides	香豆素及其衍生物	Coumarins and derivatives			316679
	0.92_339.0965m/z	Lactobionic acid	C12H22O12	0.920983	8.97814	339.097	neg	M-H2O-H	7314	JYTUSYBCFIZPBE-AMTLMPIISA-N	C([C@@H]1[C@@H]([C@@H]([C@H]([C@@H](O1)O[C@H]([C@@H](CO)O)[C@@H]([C@H](C(=O)O)O)O)O)O)O)O	-5		脂质和类脂质分子	Lipids and lipid-like molecules	脂肪酸	Fatty Acyls		Fatty acyl glycosides	314798
	6.29_463.1229m/z	Diosmetin-7-O-Beta-D-glucopyranoside	C22H22O11	6.28713	-1.36766	463.123	pos	M+H	11016019	WKUHPOMCLBLCOV-MIUGBVLSSA-N	COC1=C(C=C(C=C1)C2=CC(=O)C3=C(C=C(C=C3O2)O[C@H]4[C@@H]([C@H]([C@@H]([C@H](O4)CO)O)O)O)O)O	0.8		苯基丙酮和多酮类化合物	Phenylpropanoids and polyketides	类黄酮	Flavonoids	黄酮苷	Flavonoid glycosides	314651
	6.10_259.0960m/z	Rhapontigenin	C15H14O4	6.09762	-1.81909	259.096	pos	M+H	5320954	PHMHDRYYFAYWEG-NSCUHMNNSA-N	COC1=C(C=C(C=C1)/C=C/C2=CC(=CC(=C2)O)O)O	3.1		苯基丙酮和多酮类化合物	Phenylpropanoids and polyketides		Stilbenes			314298
	6.07_515.1193m/z	3,4-Dicaffeoylquinic acid	C25H24O12	6.06775	-0.292886	515.119	neg	M-H	5281780	UFCLZKMFXSILNL-PSEXTPKNSA-N	C1[C@H]([C@H]([C@@H](C[C@@]1(C(=O)O)O)OC(=O)/C=C/C2=CC(=C(C=C2)O)O)OC(=O)/C=C/C3=CC(=C(C=C3)O)O)O	1.5		有机氧化合物	Organic oxygen compounds	有机氧化合物	Organooxygen compounds		Alcohols and polyols	311138
	6.29_342.1695m/z	Isodorsmanin A	C20H20O4	6.28713	-1.62097	342.169	pos	M+NH4	14078473	SEDVPKQZRCGYNR-WEVVVXLNSA-N	CC1(CCC2=C(C=CC(=C2O1)C(=O)/C=C/C3=CC=C(C=C3)O)O)C	4		苯基丙酮和多酮类化合物	Phenylpropanoids and polyketides	肉桂酸及其衍生物	Cinnamic acids and derivatives		Hydroxycinnamic acids and derivatives	310325
	1.12_191.0200m/z	Citrate	C6H8O7	1.11713	1.23422	191.02	neg	M-H	31348	KRKNYBCHXYNGOX-UHFFFAOYSA-K	C(C(=O)[O-])C(CC(=O)[O-])(C(=O)[O-])O	0.2	C00158	有机酸及其衍生物	Organic acids and derivatives	羧酸及其衍生物	Carboxylic acids and derivatives		Tricarboxylic acids and derivatives	298605
	10.10_692.4355m/z	Fasciculic acid D	C38H63NO11	10.1	-1.83104	692.436	pos	M+H-H2O												297797
	1.58_249.1957m/z	Matrine	C15H24N2O	1.57733	-1.5783	249.196	pos	M+H					C10774							295100
	9.42_339.1222m/z	7-Prenyloxyaromadendrin	C20H20O6	9.41607	-1.32426	339.122	pos	M+H-H2O												292827
	8.66_775.3998m/z	Timosaponin AIII	C39H64O13	8.6648	-5.80999	775.4	neg	M+Cl	15953793	MMTWXUQMLQGAPC-YXOKLLKRSA-N	C[C@H]1CC[C@@]2([C@H]([C@H]3[C@@H](O2)C[C@@H]4[C@@]3(CC[C@H]5[C@H]4CC[C@H]6[C@@]5(CC[C@@H](C6)O[C@H]7[C@@H]([C@H]([C@H]([C@H](O7)CO)O)O)O[C@H]8[C@@H]([C@H]([C@@H]([C@H](O8)CO)O)O)O)C)C)C)OC1	3.3	C17075	脂质和类脂质分子	Lipids and lipid-like molecules	类固醇和类固醇衍生物	Steroids and steroid derivatives	甾体苷	Steroidal glycosides	292390
	8.52_512.3493n	Acetyl-11-keto-Beta-boswellic acid	C32H48O5	8.52138	-1.80253	495.346	pos	M+H-H2O, M+H	9847548	YIMHGPSYDOGBPI-YZCVQEKWSA-N	C[C@@H]1CC[C@@]2(CC[C@@]3(C(=CC(=O)[C@H]4[C@]3(CC[C@@H]5[C@@]4(CC[C@H]([C@]5(C)C(=O)O)O)C)C)[C@@H]2[C@H]1C)C)C	7.2		脂质和类脂质分子	Lipids and lipid-like molecules	丙烯醇脂质	Prenol lipids	三萜类化合物	Triterpenoids	290868
	1.28_377.1548m/z	Betulalbuside B	C16H28O7	1.27755	0.486128	377.155	pos	M+2Na-H												289931
	8.58_807.4248m/z	Ginsenoside F5	C41H70O13	8.5776	-7.0696	807.425	neg	M+K-2H												285693
	0.75_319.1495m/z	2-Ethyl-3-methylmaleimide N-alpha-D-glucopyranoside	C13H19NO7	0.74605	-1.54557	319.15	pos	M+NH4												285079
	5.52_851.4103m/z	Gymnemic acid I	C43H66O14	5.52318	-7.65258	851.41	pos	M+2Na-H	11953919	VEFSVJGWJQPWFS-ZXKKMYOJSA-N	C/C=C(\C)/C(=O)O[C@H]1[C@@H]([C@@]2([C@H](C[C@@]3(C(=CC[C@H]4[C@]3(CC[C@@H]5[C@@]4(CC[C@@H]([C@@]5(C)CO)O[C@H]6[C@@H]([C@H]([C@@H]([C@H](O6)C(=O)O)O)O)O)C)C)[C@@H]2CC1(C)C)C)O)COC(=O)C)O	3.9	C08947	脂质和类脂质分子	Lipids and lipid-like molecules	丙烯醇脂质	Prenol lipids	萜烯糖苷	Terpene glycosides	283554
35	6.74_461.1434m/z	Sec-O-glucosylhamaudol	C21H26O10	6.74207	3.5223	461.143	pos	M+Na	10478277	QVUPQEXKTXSMKX-JJDILSOYSA-N	CC1=CC(=O)C2=C(C3=C(C=C2O1)OC([C@H](C3)O[C@H]4[C@@H]([C@H]([C@@H]([C@H](O4)CO)O)O)O)(C)C)O	0.5	C17484	有机杂环化合物	Organoheterocyclic compounds	苯并吡喃	Benzopyrans		1-benzopyrans	283296
	9.58_285.0752m/z	4'-Demethyleucomin	C16H12O5	9.577	-1.96138	285.075	pos	M+H	15484393	PKCWSPYCHMNVKB-BJMVGYQFSA-N	C1/C(=C\C2=CC=C(C=C2)O)/C(=O)C3=C(C=C(C=C3O1)O)O	2.8		苯基丙酮和多酮类化合物	Phenylpropanoids and polyketides		Homoisoflavonoids			282989
	14.83_171.0277m/z	L-Xylose	C5H10O5	14.8275	1.08972	171.028	neg	M+Na-2H	95259	PYMYPHUHKUWMLA-WISUUJSJSA-N	C([C@@H]([C@H]([C@@H](C=O)O)O)O)O	-2.3	C01510	有机氧化合物	Organic oxygen compounds	有机氧化合物	Organooxygen compounds	碳水化合物和碳水化合物共轭物	Carbohydrates and carbohydrate conjugates	282739
	2.79_126.0316n	5-Hydroxymethylfurfural	C6H6O3	2.794	-0.607502	127.039	pos	M+H-H2O, M+H	237332	NOEGNKMFWQHSLB-UHFFFAOYSA-N	C1=C(OC(=C1)C=O)CO	-0.6	C11101	有机氧化合物	Organic oxygen compounds	有机氧化合物	Organooxygen compounds		Carbonyl compounds	280902
	6.03_565.1542m/z	Apiin	C26H28O14	6.02843	-1.73343	565.154	pos	M+H	5280746	NTDLXWMIWOECHG-YRCFQSNFSA-N	C1[C@@]([C@H]([C@@H](O1)O[C@@H]2[C@H]([C@@H]([C@H](O[C@H]2OC3=CC(=C4C(=C3)OC(=CC4=O)C5=CC=C(C=C5)O)O)CO)O)O)O)(CO)O	-0.4	C04858	苯基丙酮和多酮类化合物	Phenylpropanoids and polyketides	类黄酮	Flavonoids	黄酮苷	Flavonoid glycosides	272916
	4.54_192.0420n	4-Methyl-6,7-dihydroxycoumarin	C10H8O4	4.54207	-1.34203	175.039	pos	M+H-H2O, M+H	5319502	KVOJTUXGYQVLAJ-UHFFFAOYSA-N	CC1=CC(=O)OC2=CC(=C(C=C12)O)O	1.5		苯基丙酮和多酮类化合物	Phenylpropanoids and polyketides	香豆素及其衍生物	Coumarins and derivatives		Hydroxycoumarins	267020
	7.85_455.3517m/z	Saikogenin D	C30H48O4	7.85425	-0.66803	455.352	pos	M+H-H2O	9890994	QGNVMEXLLPGQEV-IULQVHCXSA-N	C[C@]12CC[C@@H]([C@@]([C@@H]1CC[C@@]3([C@@H]2C=CC4=C5CC(CC[C@@]5([C@@H](C[C@]43C)O)CO)(C)C)C)(C)CO)O	5.8		脂质和类脂质分子	Lipids and lipid-like molecules	丙烯醇脂质	Prenol lipids	三萜类化合物	Triterpenoids	263720
	8.52_867.4354m/z	Platycoside K	C42H68O17	8.52138	0.619981	867.435	pos	M+Na												258433
	4.71_353.0859m/z	Monnieriside A	C16H18O10	4.71428	-2.10603	353.086	pos	M+H-H2O	70686986	HKSWNVKSXBFJGZ-YMILTQATSA-N	C1=C(C=C2C(=C1O)C(=O)C=C(O2)CO[C@H]3[C@@H]([C@H]([C@@H]([C@H](O3)CO)O)O)O)O	-1.1		有机氧化合物	Organic oxygen compounds	有机氧化合物	Organooxygen compounds	碳水化合物和碳水化合物共轭物	Carbohydrates and carbohydrate conjugates	257490
	10.36_407.1869m/z	Euchrestaflavanone A	C25H28O5	10.3643	1.17035	407.187	neg	M-H	484588	BMIMEYWWZBBDCM-QHCPKHFHSA-N	CC(=CCC1=C(C=CC(=C1)[C@@H]2CC(=O)C3=C(C=C(C(=C3O2)CC=C(C)C)O)O)O)C	6.2		苯基丙酮和多酮类化合物	Phenylpropanoids and polyketides	类黄酮	Flavonoids		Flavans	255040
	6.05_328.1537m/z	1,7-Bis(4-hydroxyphenyl)-3-hydroxy-1,3-heptadien-5-one	C19H18O4	6.04577	-1.924	328.154	pos	M+NH4												255003
	0.94_539.1374m/z	6'-O-beta-D-Glucosylgentiopicroside	C22H30O14	0.93685	-1.61027	539.137	neg	M+Na-2H	10864232	BERNCPGDRADLCG-KEXDUYRESA-N	C=C[C@H]1[C@@H](OC=C2C1=CCOC2=O)O[C@H]3[C@@H]([C@H]([C@@H]([C@H](O3)CO[C@H]4[C@@H]([C@H]([C@@H]([C@H](O4)CO)O)O)O)O)O)O	-3.4		有机氧化合物	Organic oxygen compounds	有机氧化合物	Organooxygen compounds	碳水化合物和碳水化合物共轭物	Carbohydrates and carbohydrate conjugates	246836
	5.45_367.1041m/z	3-O-Feruloylquinic acid	C17H20O9	5.44692	1.83778	367.104	neg	M-H	9799386	RAGZUCNPTLULOL-KJJWLSQTSA-N	COC1=C(C=CC(=C1)/C=C/C(=O)O[C@@H]2C[C@@](C[C@H]([C@H]2O)O)(C(=O)O)O)O	-0.1	C02572	有机氧化合物	Organic oxygen compounds	有机氧化合物	Organooxygen compounds		Alcohols and polyols	246125
	0.75_666.2445m/z	Methyl hesperidin	C29H36O15	0.74605	8.3911	666.244	pos	M+ACN+H	5284419	GUMSHIGGVOJLBP-SLRPQMTOSA-N	C[C@H]1[C@@H]([C@H]([C@H]([C@@H](O1)OC[C@@H]2[C@H]([C@@H]([C@H]([C@@H](O2)OC3=CC(=C4C(=O)C[C@H](OC4=C3)C5=CC(=C(C=C5)OC)OC)O)O)O)O)O)O)O	-0.8	C17393	苯基丙酮和多酮类化合物	Phenylpropanoids and polyketides	类黄酮	Flavonoids	黄酮苷	Flavonoid glycosides	244298
	4.59_542.3164m/z	Isopentyl b-D-glucoside	C11H22O6	4.59205	-1.36122	542.316	pos	2M+ACN+H	10848285	PPOCTRFLRHRTTR-KAMPLNKDSA-N	CC(C)CCO[C@H]1[C@@H]([C@H]([C@@H]([C@H](O1)CO)O)O)O	-0.5		脂质和类脂质分子	Lipids and lipid-like molecules	脂肪酸	Fatty Acyls		Fatty acyl glycosides	241913
	10.48_337.1064m/z	Glabrone	C20H16O5	10.4827	-1.87141	337.106	pos	M+H	5317652	COLMVFWKLOZOOP-UHFFFAOYSA-N	CC1(C=CC2=C(O1)C=CC(=C2O)C3=COC4=C(C3=O)C=CC(=C4)O)C	3.4		苯基丙酮和多酮类化合物	Phenylpropanoids and polyketides	异黄酮	Isoflavonoids		Pyranoisoflavonoids	241200
	5.45_415.1038m/z	Daidzin	C21H20O9	5.44692	0.825093	415.104	neg	M-H	107971	KYQZWONCHDNPDP-QNDFHXLGSA-N	C1=CC(=CC=C1C2=COC3=C(C2=O)C=CC(=C3)O[C@H]4[C@@H]([C@H]([C@@H]([C@H](O4)CO)O)O)O)O	0.7	C10216	苯基丙酮和多酮类化合物	Phenylpropanoids and polyketides	异黄酮	Isoflavonoids		Isoflavonoid O-glycosides	241133
	0.84_357.1042m/z	Primeverose	C11H20O10	0.83635	0.967769	357.104	neg	M+FA-H	5460006	XOPPYWGGTZVUFP-DLWPFLMGSA-N	C1[C@H]([C@@H]([C@H]([C@@H](O1)OC[C@H]([C@H]([C@@H]([C@H](C=O)O)O)O)O)O)O)O	-5	C08245	有机氧化合物	Organic oxygen compounds	有机氧化合物	Organooxygen compounds	碳水化合物和碳水化合物共轭物	Carbohydrates and carbohydrate conjugates	235267
	7.54_897.4090m/z	Tunicamycin X	C40H66N4O16	7.54315	-1.84008	897.409	pos	M+K					C12063							233082
	7.31_579.1491m/z	Oleuropein	C25H32O13	7.30888	2.98943	579.149	pos	M+K	5281544	RFWGABANNQMHMZ-ZCHJGGQASA-N	C/C=C/1\[C@@H](C(=CO[C@H]1O[C@H]2[C@@H]([C@H]([C@@H]([C@H](O2)CO)O)O)O)C(=O)OC)CC(=O)OCCC3=CC(=C(C=C3)O)O	-0.4	C09794	脂质和类脂质分子	Lipids and lipid-like molecules	丙烯醇脂质	Prenol lipids	萜烯糖苷	Terpene glycosides	229593
	0.79_235.0396m/z	Guaifenesin	C10H14O4	0.78785	8.9243	235.04	neg	M+K-2H												228645
	5.68_449.2031m/z	Breyniaionoside A	C19H32O9	5.68408	0.754441	449.203	neg	M+FA-H	11475194	JTIZGDFRGKUHKK-XUQLTRDPSA-N	C[C@@H]1CC(=O)CC([C@]1(/C=C/C(CO)O[C@H]2[C@@H]([C@H]([C@@H]([C@H](O2)CO)O)O)O)O)(C)C	-1.8		脂质和类脂质分子	Lipids and lipid-like molecules	脂肪酸	Fatty Acyls		Fatty acyl glycosides	228115
	1.12_182.0809m/z	L-Tyrosine	C9H11NO3	1.12073	-1.53142	182.081	pos	M+H	6057	OUYCCCASQSFEME-QMMMGPOBSA-N	C1=CC(=CC=C1C[C@@H](C(=O)O)N)O	-2.3	C00082	有机酸及其衍生物	Organic acids and derivatives	羧酸及其衍生物	Carboxylic acids and derivatives		Amino acids, peptides, and analogues	227684
	5.76_453.0959m/z	Neoliquiritin	C21H22O9	5.75728	0.216847	453.096	neg	M+Cl	51666248	HJBUYKZTEBZNSH-ZRWXNEIDSA-N	C1[C@H](OC2=C(C1=O)C=CC(=C2)O[C@H]3[C@@H]([C@H]([C@@H]([C@H](O3)CO)O)O)O)C4=CC=C(C=C4)O	0.4		苯基丙酮和多酮类化合物	Phenylpropanoids and polyketides	类黄酮	Flavonoids	黄酮苷	Flavonoid glycosides	225944
	4.65_625.1456m/z	Kaempferol 3-O-vicianoside	C26H28O15	4.65	7.90928	625.146	neg	M+FA-H	45359554	YJPZWZRYHLEDNA-KSPKLRDJSA-N	C1[C@@H]([C@@H]([C@H]([C@@H](O1)OC[C@@H]2[C@H]([C@@H]([C@H]([C@@H](O2)OC3=C(OC4=CC(=CC(=C4C3=O)O)O)C5=CC=C(C=C5)O)O)O)O)O)O)O	-1.4		苯基丙酮和多酮类化合物	Phenylpropanoids and polyketides	类黄酮	Flavonoids	黄酮苷	Flavonoid glycosides	225354
	7.15_965.4353m/z	Licoricesaponin A3	C48H72O21	7.14733	-3.57212	965.435	neg	M-H2O-H												221438
	5.11_609.1469m/z	Quercetin-3-o-rutinose	C27H30O16	5.11457	1.26239	609.147	neg	M-H	5293655	IKGXIBQEEMLURG-UHFFFAOYSA-N	CC1C(C(C(C(O1)OCC2C(C(C(C(O2)OC3=C(OC4=CC(=CC(=C4C3=O)O)O)C5=CC(=C(C=C5)O)O)O)O)O)O)O)O	-1.3		苯基丙酮和多酮类化合物	Phenylpropanoids and polyketides	类黄酮	Flavonoids	黄酮苷	Flavonoid glycosides	216135
	12.39_569.2593m/z	Valtrate Hydrine B4	C27H40O10	12.3872	-2.05814	569.259	neg	M+FA-H	101380092	NDHTVWHEZTVRJI-HVLDEAOBSA-N	CC(C)CC(=O)OC[C@]1([C@H](C=C2[C@@H]1[C@@H](OC=C2COC(=O)C)OC(=O)CC(C)C)OC(=O)CC(C)C)O	2.6		有机酸及其衍生物	Organic acids and derivatives	羧酸及其衍生物	Carboxylic acids and derivatives		Tetracarboxylic acids and derivatives	211326
	10.81_409.2025m/z	Bimatoprost acid	C23H32O5	10.8148	7.24475	409.202	neg	M+Na-2H	5283081	YFHHIZGZVLHBQZ-KDACTHKWSA-N	C1[C@@H]([C@@H]([C@H]([C@@H]1O)/C=C/[C@H](CCC2=CC=CC=C2)O)C/C=C\CCCC(=O)O)O	2.7		脂质和类脂质分子	Lipids and lipid-like molecules	脂肪酸	Fatty Acyls		Eicosanoids	210154
	10.66_576.3672n	Diosgenin glucoside	C33H52O8	10.6584	1.77468	597.342	neg	M+Na-2H, M+K-2H	11827970	WXMARHKAXWRNDM-GAMIEDRGSA-N	C[C@@H]1CC[C@@]2([C@H]([C@H]3[C@@H](O2)C[C@@H]4[C@@]3(CC[C@H]5[C@H]4CC=C6[C@@]5(CC[C@@H](C6)O[C@H]7[C@@H]([C@H]([C@@H]([C@H](O7)CO)O)O)O)C)C)C)OC1	4.1		脂质和类脂质分子	Lipids and lipid-like molecules	类固醇和类固醇衍生物	Steroids and steroid derivatives	甾体苷	Steroidal glycosides	208518
	9.88_248.1409n	Atractylenolide III	C15H20O3	9.88297	-1.57408	231.138	pos	M+H-H2O, M+H	155948	FBMORZZOJSDNRQ-GLQYFDAESA-N	CC1=C2C[C@H]3C(=C)CCC[C@@]3(C[C@@]2(OC1=O)O)C	2.1	C17887	脂质和类脂质分子	Lipids and lipid-like molecules	丙烯醇脂质	Prenol lipids		Terpene lactones	207709
	5.41_547.1445m/z	Puerarin 6''-O-Xyloside	C26H28O13	5.40813	-2.2043	547.145	neg	M-H	100990912	YCFQXQCEEPCZMO-KATYHMCLSA-N	C1[C@H]([C@@H]([C@H]([C@@H](O1)OC[C@@H]2[C@H]([C@@H]([C@H]([C@@H](O2)C3=C(C=CC4=C3OC=C(C4=O)C5=CC=C(C=C5)O)O)O)O)O)O)O)O	-2.1	C17057	苯基丙酮和多酮类化合物	Phenylpropanoids and polyketides	异黄酮	Isoflavonoids		Isoflavonoid C-glycosides	206502
	0.92_521.1276m/z	Drynachromoside A	C22H28O13	0.920983	-0.181577	521.128	neg	M+Na-2H	71661133	BEVXGYXIMDDDHJ-HHLLRHCNSA-N	C[C@H]1[C@@H]([C@H]([C@H]([C@@H](O1)OC2=CC(=C3C(=C2)OC(=CC3=O)C)O)O)O)O[C@H]4[C@@H]([C@H]([C@@H]([C@H](O4)CO)O)O)O	-1.1		有机氧化合物	Organic oxygen compounds	有机氧化合物	Organooxygen compounds	碳水化合物和碳水化合物共轭物	Carbohydrates and carbohydrate conjugates	204695
	10.48_619.4199m/z	Ginsenoside Rh8	C36H60O9	10.4827	-0.896474	619.42	pos	M+H-H2O												204307
	1.40_152.0565m/z	Guanine	C5H5N5O	1.40228	-1.26999	152.056	pos	M+H	135398634	UYTPUPDQBNUYGX-UHFFFAOYSA-N	C1=NC2=C(N1)C(=O)NC(=N2)N	-1.1	C00242	有机杂环化合物	Organoheterocyclic compounds		Imidazopyrimidines		Purines and purine derivatives	204215
	9.28_939.5036m/z	Soyasaponin Ba	C48H78O19	9.2829	8.05428	939.504	neg	M-H2O-H	91973815	WFRQIKSNAYYUJZ-BKQVBUAGSA-N	C[C@]12CC[C@@H]([C@]([C@@H]1CC[C@@]3([C@@H]2CC=C4[C@]3(CC[C@@]5([C@H]4CC(C[C@H]5O)(C)C)C)C)C)(C)CO)O[C@H]6[C@@H]([C@H]([C@@H]([C@H](O6)C(=O)O)O)O)O[C@H]7[C@@H]([C@H]([C@H]([C@H](O7)CO)O)O)O[C@H]8[C@@H]([C@H]([C@@H]([C@H](O8)CO)O)O)O	1.9		脂质和类脂质分子	Lipids and lipid-like molecules	丙烯醇脂质	Prenol lipids	萜烯糖苷	Terpene glycosides	202034
	9.28_803.3933m/z	Bacopaside IV	C41H66O13	9.2829	-7.37877	803.393	neg	M+K-2H												200499
	9.73_219.0663m/z	Cinnamylideneacetic acid	C11H10O2	9.72593	0.381999	219.066	neg	M+FA-H												197950
	12.62_576.4253m/z	Ergosterol glucoside	C34H54O6	12.6196	-0.978983	576.425	pos	M+NH4	44176397	MKZPNGBJJJZJMI-GBLVNJONSA-N	C[C@H](/C=C/[C@H](C)C(C)C)[C@H]1CC[C@@H]2[C@@]1(CC[C@H]3C2=CC=C4[C@@]3(CC[C@@H](C4)O[C@H]5[C@@H]([C@H]([C@@H]([C@H](O5)CO)O)O)O)C)C	5.8		脂质和类脂质分子	Lipids and lipid-like molecules	类固醇和类固醇衍生物	Steroids and steroid derivatives	甾体苷	Steroidal glycosides	197906
	9.60_501.3202m/z	Cecropiacic acid	C30H46O7	9.5951	-1.60847	501.32	pos	M+H-H2O	101603364	YJIVUMOFAMUXNI-WRXDKEAZSA-N	C[C@@H]1CC[C@@]2(CC[C@]3(C(=CC[C@@H]4[C@@]3(CC[C@@H]([C@@]4(C)CC(=O)OC)C(C)(C)C(=O)OC)C)[C@H]2[C@]1(C)O)C)C(=O)OC	5.8		脂质和类脂质分子	Lipids and lipid-like molecules	类固醇和类固醇衍生物	Steroids and steroid derivatives	类固醇	Oxosteroids	196561
	6.60_755.2290m/z	Chloramultilide B	C39H42O14	6.595	-4.24283	755.229	neg	M+Na-2H	101838340	SHDVXCYXBYXGAR-LZZNOLCISA-N	C/C/1=C/C(=O)OC[C@@]2([C@H]3C[C@H]3[C@]4([C@H]2CC5=C(COC(=O)CCC(=O)OC1)C(=O)O[C@]56[C@H]4C[C@@]7([C@H]8C[C@H]8[C@]9(C7=C6C1=C(C(=O)O[C@@]1([C@@H]9O)O)C)C)O)C)O	-1.9		脂质和类脂质分子	Lipids and lipid-like molecules	丙烯醇脂质	Prenol lipids	三萜类化合物	Triterpenoids	192980
	10.86_391.1897m/z	Licoflavone B	C25H26O4	10.8629	-1.67821	391.19	pos	M+H	11349817	GLDVIKFETPAZNV-UHFFFAOYSA-N	CC(=CCC1=CC2=C(C=C1O)OC(=CC2=O)C3=CC(=C(C=C3)O)CC=C(C)C)C	6.3		苯基丙酮和多酮类化合物	Phenylpropanoids and polyketides	类黄酮	Flavonoids		Flavones	192768
	10.49_335.0927m/z	Agrimonolide	C18H18O5	10.4927	8.16187	335.093	neg	M+Na-2H	161362	TYFJTEPDESMEHE-HNNXBMFYSA-N	COC1=CC=C(C=C1)CC[C@H]2CC3=C(C(=CC(=C3)O)O)C(=O)O2	4		苯类	Benzenoids	苯和取代衍生物	Benzene and substituted derivatives		Benzoic acids and derivatives	189841
	9.78_485.3260m/z	2-Oxopomolic acid	C30H46O5	9.78323	-2.49197	485.326	neg	M-H	44593379	HQZKQSIAHGHXDL-SGOBLLPSSA-N	C[C@@H]1CC[C@@]2(CC[C@@]3(C(=CC[C@H]4[C@]3(CC[C@@H]5[C@@]4(CC(=O)[C@@H](C5(C)C)O)C)C)[C@@H]2[C@]1(C)O)C)C(=O)O	5		脂质和类脂质分子	Lipids and lipid-like molecules	丙烯醇脂质	Prenol lipids	三萜类化合物	Triterpenoids	187021
	0.76_385.0926m/z	Ajugol	C15H24O9	0.759333	5.5319	385.093	neg	M+K-2H	6325127	VELYAQRXBJLJAK-XKKWFBPMSA-N	C[C@@]1(C[C@H]([C@H]2[C@@H]1[C@@H](OC=C2)O[C@H]3[C@@H]([C@H]([C@@H]([C@H](O3)CO)O)O)O)O)O	-2.2		脂质和类脂质分子	Lipids and lipid-like molecules	丙烯醇脂质	Prenol lipids	萜烯糖苷	Terpene glycosides	186933
	0.77_587.1841m/z	Kinsenoside	C10H16O8	0.774	2.27469	587.184	neg	2M+Hac-H	10422896	MQEPWBMWFIVRPS-ZGSHZZHUSA-N	C1[C@H](COC1=O)O[C@H]2[C@@H]([C@H]([C@@H]([C@H](O2)CO)O)O)O	-2.4		有机氧化合物	Organic oxygen compounds	有机氧化合物	Organooxygen compounds	碳水化合物和碳水化合物共轭物	Carbohydrates and carbohydrate conjugates	186484
	12.39_560.3726n	Ecdysterone 2,3:20,22-diacetonide	C33H52O7	12.3872	2.35576	581.347	neg	M-H, M+Na-2H	11082278	WXFMGCVRGSIXOB-APTIWFLNSA-N	C[C@]12CC[C@H]3C(=CC(=O)[C@H]4[C@@]3(C[C@H]5[C@@H](C4)OC(O5)(C)C)C)[C@@]1(CC[C@@H]2[C@@]6([C@H](OC(O6)(C)C)CCC(C)(C)O)C)O	3.6		脂质和类脂质分子	Lipids and lipid-like molecules	类固醇和类固醇衍生物	Steroids and steroid derivatives	胆甾烷类固醇	Cholestane steroids	185561
	6.58_445.1144m/z	4''-methyloxy-Genistin	C22H22O10	6.5756	0.85021	445.114	neg	M-H	71621984	DQFZFJHZGAOITN-YCDQRNBNSA-N	CO[C@@H]1[C@H](O[C@H]([C@@H]([C@H]1O)O)OC2=CC(=C3C(=C2)OC=C(C3=O)C4=CC=C(C=C4)O)O)CO	0.8		苯基丙酮和多酮类化合物	Phenylpropanoids and polyketides	异黄酮	Isoflavonoids		Isoflavonoid O-glycosides	185155
	6.41_475.0884m/z	Scutellarin methyl ester	C22H20O12	6.4122	0.4746	475.088	neg	M-H	14162695	LNIVUWPCHRNJLG-SXFAUFNYSA-N	COC(=O)[C@@H]1[C@H]([C@@H]([C@H]([C@@H](O1)OC2=C(C(=C3C(=C2)OC(=CC3=O)C4=CC=C(C=C4)O)O)O)O)O)O	1.1		苯基丙酮和多酮类化合物	Phenylpropanoids and polyketides	类黄酮	Flavonoids	黄酮苷	Flavonoid glycosides	183878
	5.41_739.2142m/z	Clitorin	C33H40O19	5.40813	6.93011	739.214	neg	M-H												180485
	0.82_367.0823m/z	Koaburaside	C14H20O9	0.81945	6.6671	367.082	neg	M+Cl	5318820	SWHCKWOYUSDWOF-RGCYKPLRSA-N	COC1=CC(=CC(=C1O)OC)O[C@H]2[C@@H]([C@H]([C@@H]([C@H](O2)CO)O)O)O	-0.9		有机氧化合物	Organic oxygen compounds	有机氧化合物	Organooxygen compounds	碳水化合物和碳水化合物共轭物	Carbohydrates and carbohydrate conjugates	179824
	5.83_163.0403m/z	4-Hydroxycinnamic acid	C9H8O3	5.82818	1.18481	163.04	neg	M-H	637542	NGSWKAQJJWESNS-ZZXKWVIFSA-N	C1=CC(=CC=C1/C=C/C(=O)O)O	1.5	C00811	苯基丙酮和多酮类化合物	Phenylpropanoids and polyketides	肉桂酸及其衍生物	Cinnamic acids and derivatives		Hydroxycinnamic acids and derivatives	178310
	7.73_273.0752m/z	Thunberginol C	C15H12O5	7.7284	-1.86677	273.075	pos	M+H	10333412	WMAITHDYVBQITD-UHFFFAOYSA-N	C1C(OC(=O)C2=C1C=C(C=C2O)O)C3=CC=C(C=C3)O	2.8		苯类	Benzenoids	苯和取代衍生物	Benzene and substituted derivatives		Benzoic acids and derivatives	177045
	9.42_343.1171m/z	Excavatin M	C19H20O7	9.41607	-1.56234	343.117	pos	M+H-H2O	15871351	UMYAEKVHXDURJS-UHFFFAOYSA-N	CC1(CC(OC1=O)CC2(C(O2)COC3=CC4=C(C=C3)C=CC(=O)O4)C)O	1.8		苯基丙酮和多酮类化合物	Phenylpropanoids and polyketides	香豆素及其衍生物	Coumarins and derivatives			176744
	8.59_271.0972m/z	trans-Dehydrocurvularin	C16H18O5	8.59472	-1.34502	271.097	neg	M-H2O-H	6438143	AVIRMQMUBGNCKS-RWCYGVJQSA-N	C[C@H]1CCC/C=C/C(=O)C2=C(CC(=O)O1)C=C(C=C2O)O	3		苯基丙酮和多酮类化合物	Phenylpropanoids and polyketides		Macrolides and analogues			176724
	7.31_577.1367m/z	Vitexin 2''-O-p-coumarate	C30H26O12	7.31098	2.74231	577.137	neg	M-H	101422334	FJGOEBQRHWKKJH-HORBVDEJSA-N	C1=CC(=CC=C1/C=C/C(=O)O[C@@H]2[C@H]([C@@H]([C@H](O[C@H]2C3=C(C=C(C4=C3OC(=CC4=O)C5=CC=C(C=C5)O)O)O)CO)O)O)O	2.5		苯基丙酮和多酮类化合物	Phenylpropanoids and polyketides	类黄酮	Flavonoids	黄酮苷	Flavonoid glycosides	171974
	6.22_507.1126m/z	Quercetin-3-O-glucose-6''-acetate	C23H22O13	6.21628	-1.37858	507.113	pos	M+H	10006384	IGLUNMMNDNWZOA-LNNZMUSMSA-N	CC(=O)OC[C@@H]1[C@H]([C@@H]([C@H]([C@@H](O1)OC2=C(OC3=CC(=CC(=C3C2=O)O)O)C4=CC(=C(C=C4)O)O)O)O)O	0.4		苯基丙酮和多酮类化合物	Phenylpropanoids and polyketides	类黄酮	Flavonoids	黄酮苷	Flavonoid glycosides	169758
	6.28_271.0609m/z	naringenin chalcone	C15H12O5	6.28325	-1.05198	271.061	neg	M-H	5280960	YQHMWTPYORBCMF-ZZXKWVIFSA-N	C1=CC(=CC=C1/C=C/C(=O)C2=C(C=C(C=C2O)O)O)O	2.8	C06561	苯基丙酮和多酮类化合物	Phenylpropanoids and polyketides		Linear 1,3-diarylpropanoids		Chalcones and dihydrochalcones	168972
	9.78_971.4826m/z	Kudzusaponin B1	C48H76O21	9.77595	-2.01137	971.483	pos	M+H-H2O												167873
	6.32_447.0915m/z	Apigenin 7-O-glucuronide	C21H18O11	6.32277	-1.53246	447.092	pos	M+H	5319484	JBFOLLJCGUCDQP-ZFORQUDYSA-N	C1=CC(=CC=C1C2=CC(=O)C3=C(C=C(C=C3O2)O[C@H]4[C@@H]([C@H]([C@@H]([C@H](O4)C(=O)O)O)O)O)O)O	0.2		苯基丙酮和多酮类化合物	Phenylpropanoids and polyketides	类黄酮	Flavonoids	黄酮苷	Flavonoid glycosides	165771
	5.26_518.2013m/z	Goniotriol	C13H14O5	5.26017	-1.61996	518.201	pos	2M+NH4	125950	AWCDBKHWVKLXEE-WKSBVSIWSA-N	C1=CC=C(C=C1)[C@H]([C@H]([C@H]2[C@H](C=CC(=O)O2)O)O)O	0.4		有机杂环化合物	Organoheterocyclic compounds		Pyrans		Pyranones and derivatives	165427
	4.28_538.2854m/z	Prenyl glucoside	C11H20O6	4.2804	-0.89658	538.285	pos	2M+ACN+H	14239303	GQJQCKUJCHMTNF-UHFFFAOYSA-N	CC(=CCOC1C(C(C(C(O1)CO)O)O)O)C	-0.7		脂质和类脂质分子	Lipids and lipid-like molecules	脂肪酸	Fatty Acyls		Fatty acyl glycosides	163552
	8.43_645.3625m/z	Suavissimoside F1	C36H56O12	8.43453	-1.14429	645.363	pos	M+H-2H2O												161698
	8.03_501.3217m/z	Ecdysterone 20,22-monoacetonide	C30H48O7	8.03198	-0.952438	501.322	neg	M-H2O-H	11060391	GXNNYSDWRVKVJY-VUYJMULXSA-N	C[C@]12CC[C@H]3C(=CC(=O)[C@H]4[C@@]3(C[C@@H]([C@@H](C4)O)O)C)[C@@]1(CC[C@@H]2[C@@]5([C@H](OC(O5)(C)C)CCC(C)(C)O)C)O	2		脂质和类脂质分子	Lipids and lipid-like molecules	类固醇和类固醇衍生物	Steroids and steroid derivatives	胆甾烷类固醇	Cholestane steroids	159400
	5.02_310.1409m/z	Leonurine	C14H21N3O5	5.02393	0.155218	310.141	neg	M-H	161464	WNGSUWLDMZFYNZ-UHFFFAOYSA-N	COC1=CC(=CC(=C1O)OC)C(=O)OCCCCN=C(N)N	0.5	C16985	苯类	Benzenoids	苯和取代衍生物	Benzene and substituted derivatives		Benzoic acids and derivatives	159166
	5.98_433.1123m/z	Genistin	C21H20O10	5.97543	-1.36328	433.112	pos	M+H	5281377	ZCOLJUOHXJRHDI-CMWLGVBASA-N	C1=CC(=CC=C1C2=COC3=CC(=CC(=C3C2=O)O)O[C@H]4[C@@H]([C@H]([C@@H]([C@H](O4)CO)O)O)O)O	0.9	C09126	苯基丙酮和多酮类化合物	Phenylpropanoids and polyketides	异黄酮	Isoflavonoids		Isoflavonoid O-glycosides	158485
	5.38_611.1595m/z	2''-O-Beta-L-Galactopyranosylorientin	C27H30O16	5.38222	-1.86724	611.16	pos	M+H	102594479	QQBFHNKJGBCSLG-YMPKARJTSA-N	C1=CC(=C(C=C1C2=CC(=O)C3=C(O2)C(=C(C=C3O)O)[C@H]4[C@@H]([C@H]([C@@H]([C@H](O4)CO)O)O)O[C@H]5[C@H]([C@@H]([C@@H]([C@@H](O5)CO)O)O)O)O)O	-1.7		苯基丙酮和多酮类化合物	Phenylpropanoids and polyketides	类黄酮	Flavonoids	黄酮苷	Flavonoid glycosides	156002
	8.24_485.3257m/z	Cucurbitacin IIb	C30H48O7	8.2392	-0.957252	485.326	pos	M+H-2H2O	10481797	VVBWBGOEAVGFTN-LPQIEKFGSA-N	C[C@@]12C[C@H]([C@@H]([C@]1(CC(=O)[C@@]3([C@H]2CC=C4[C@H]3C[C@@H]([C@H](C4(C)C)O)O)C)C)[C@](C)(C(=O)CCC(C)(C)O)O)O	2	C01901	脂质和类脂质分子	Lipids and lipid-like molecules	类固醇和类固醇衍生物	Steroids and steroid derivatives	葫芦素	Cucurbitacins	155529
	9.58_283.0611m/z	biochanin A	C16H12O5	9.57923	-0.30098	283.061	neg	M-H	5280373	WUADCCWRTIWANL-UHFFFAOYSA-N	COC1=CC=C(C=C1)C2=COC3=CC(=CC(=C3C2=O)O)O	3	C00814	苯基丙酮和多酮类化合物	Phenylpropanoids and polyketides	异黄酮	Isoflavonoids		O-methylated isoflavonoids	154622
	10.08_437.3410m/z	Ursonic Acid	C30H46O3	10.0823	-0.929846	437.341	pos	M+H-H2O	9890209	MUCRYNWJQNHDJH-OADIDDRXSA-N	C[C@@H]1CC[C@@]2(CC[C@@]3(C(=CC[C@H]4[C@]3(CC[C@@H]5[C@@]4(CCC(=O)C5(C)C)C)C)[C@@H]2[C@H]1C)C)C(=O)O	7		脂质和类脂质分子	Lipids and lipid-like molecules	丙烯醇脂质	Prenol lipids	三萜类化合物	Triterpenoids	154619
	5.59_301.0338m/z	Quercetagetin	C15H10O8	5.59287	-1.61814	301.034	pos	M+H-H2O	5281680	ZVOLCUVKHLEPEV-UHFFFAOYSA-N	C1=CC(=C(C=C1C2=C(C(=O)C3=C(O2)C=C(C(=C3O)O)O)O)O)O	1.2	C10122	苯基丙酮和多酮类化合物	Phenylpropanoids and polyketides	类黄酮	Flavonoids		Flavones	151194
	0.89_485.1511m/z	1,6-anhydro-b-D-Glucose	C6H10O5	0.88745	-0.265788	485.151	neg	3M-H	2724705	TWNIBLMWSKIRAT-VFUOTHLCSA-N	C1[C@@H]2[C@H]([C@@H]([C@H]([C@H](O1)O2)O)O)O	-2.1		有机杂环化合物	Organoheterocyclic compounds		Oxepanes			150854
	5.21_289.0716m/z	(-)-Epicatechin	C15H14O6	5.20553	-0.485501	289.072	neg	M-H	72276	PFTAWBLQPZVEMU-UKRRQHHQSA-N	C1[C@H]([C@H](OC2=CC(=CC(=C21)O)O)C3=CC(=C(C=C3)O)O)O	0.4	C09727	苯基丙酮和多酮类化合物	Phenylpropanoids and polyketides	类黄酮	Flavonoids		Flavans	148147
	0.82_369.0955m/z	2-(4-Hydroxy-3-methoxyphenyl)ethanol, 4'-Glucosid	C15H22O8	0.820683	2.65793	369.096	pos	M+K												146658
	4.71_160.0521n	6-Methylcoumarin	C10H8O2	4.71428	-1.77549	193.086	pos	M+H, M+CH3OH+H	7092	FXFYOPQLGGEACP-UHFFFAOYSA-N	CC1=CC2=C(C=C1)OC(=O)C=C2	1.8		苯基丙酮和多酮类化合物	Phenylpropanoids and polyketides	香豆素及其衍生物	Coumarins and derivatives			144640
36	4.93_303.0494m/z	quercetin	C15H10O7	4.93455	-1.88151	303.049	pos	M+H	5280343	REFJWTPEDVJJIY-UHFFFAOYSA-N	C1=CC(=C(C=C1C2=C(C(=O)C3=C(C=C(C=C3O2)O)O)O)O)O	1.5	C00389	苯基丙酮和多酮类化合物	Phenylpropanoids and polyketides	类黄酮	Flavonoids		Flavones	144132
37	6.54_187.0978m/z	Azelaic acid	C9H16O4	6.54097	1.18197	187.098	neg	M-H	2266	BDJRBEYXGGNYIS-UHFFFAOYSA-N	C(CCCC(=O)O)CCCC(=O)O	1.6	C08261	脂质和类脂质分子	Lipids and lipid-like molecules	脂肪酸	Fatty Acyls	脂肪酸和共轭物	Fatty acids and conjugates	141321
	6.38_352.1535m/z	Palmatine chloride		6.37585	-2.05939	352.153	pos	M+?												141137
	10.68_585.2539m/z	IVHD-valtrate	C27H40O11	10.6767	-2.447	585.254	neg	M+FA-H	45273108	QPMVBTMUWDUUTJ-KZYULCMASA-N	CC(C)CC(=O)O[C@H]1[C@H]2[C@](C[C@@H]([C@]23CO3)OC(=O)C)(C(=CO1)COC(=O)C(C(C)C)OC(=O)CC(C)C)O	2.5		有机酸及其衍生物	Organic acids and derivatives	羧酸及其衍生物	Carboxylic acids and derivatives		Tetracarboxylic acids and derivatives	140966
	10.44_413.1609m/z	12-Oxocalanolide A	C22H24O5	10.4371	0.751243	413.161	neg	M+FA-H	463613	HQVBDUZROQMWRN-VXGBXAGGSA-N	CCCC1=CC(=O)OC2=C1C3=C(C=CC(O3)(C)C)C4=C2C(=O)[C@@H]([C@H](O4)C)C	4.2		苯基丙酮和多酮类化合物	Phenylpropanoids and polyketides	香豆素及其衍生物	Coumarins and derivatives		Pyranocoumarins	140630
	3.73_325.0912m/z	Salirepin	C13H18O8	3.72765	5.87724	325.091	pos	M+Na	16681676	NPNFZOGKIFFKGT-UJPOAAIJSA-N	C1=CC(=C(C=C1O)CO)O[C@H]2[C@@H]([C@H]([C@@H]([C@H](O2)CO)O)O)O	-1.6		有机氧化合物	Organic oxygen compounds	有机氧化合物	Organooxygen compounds	碳水化合物和碳水化合物共轭物	Carbohydrates and carbohydrate conjugates	139821
	1.40_123.0553m/z	nicotinamide	C6H6N2O	1.40228	0.0487555	123.055	pos	M+H	936	DFPAKSUCGFBDDF-UHFFFAOYSA-N	C1=CC(=CN=C1)C(=O)N	-0.4	C00153	有机杂环化合物	Organoheterocyclic compounds		Pyridines and derivatives		Pyridinecarboxylic acids and derivatives	139409
	12.18_471.3483m/z	Stigmast-4-ene-3,6-dione	C29H46O2	12.1797	0.706734	471.348	neg	M+FA-H												135603
	6.00_579.1734m/z	Narirutin	C27H32O14	5.99525	2.4782	579.173	neg	M-H	442431	HXTFHSYLYXVTHC-AJHDJQPGSA-N	C[C@H]1[C@@H]([C@H]([C@H]([C@@H](O1)OC[C@@H]2[C@H]([C@@H]([C@H]([C@@H](O2)OC3=CC(=C4C(=O)C[C@H](OC4=C3)C5=CC=C(C=C5)O)O)O)O)O)O)O)O	-1.1	C09793	苯基丙酮和多酮类化合物	Phenylpropanoids and polyketides	类黄酮	Flavonoids	黄酮苷	Flavonoid glycosides	135424
	5.58_502.2061m/z	Teucryeminone	C24H28O9	5.575	-2.24959	502.206	pos	M+ACN+H	23899981	UWRDCNVTKORVMI-QSQWZJICSA-N	C[C@@H]1CC(=O)[C@@]2([C@@H]([C@@]13C[C@H](OC3=O)C4=COC=C4)CC[C@@H]([C@]25CO5)OC(=O)C)COC(=O)C	0.8		脂质和类脂质分子	Lipids and lipid-like molecules	丙烯醇脂质	Prenol lipids		Terpene lactones	135201
	0.89_647.2080m/z	Stachyose	C24H42O21	0.88745	5.95174	647.208	neg	M-H2O-H	439531	UQZIYBXSHAGNOE-XNSRJBNMSA-N	C([C@@H]1[C@@H]([C@@H]([C@H]([C@H](O1)OC[C@@H]2[C@@H]([C@@H]([C@H]([C@H](O2)OC[C@@H]3[C@H]([C@@H]([C@H]([C@H](O3)O[C@]4([C@H]([C@@H]([C@H](O4)CO)O)O)CO)O)O)O)O)O)O)O)O)O)O	-8	C01613	有机氧化合物	Organic oxygen compounds	有机氧化合物	Organooxygen compounds	碳水化合物和碳水化合物共轭物	Carbohydrates and carbohydrate conjugates	135079
	6.47_137.0245m/z	4-Hydroxybenzoic acid	C7H6O3	6.46825	0.553137	137.024	neg	M-H	135	FJKROLUGYXJWQN-UHFFFAOYSA-N	C1=CC(=CC=C1C(=O)O)O	1.6	C00156	苯类	Benzenoids	苯和取代衍生物	Benzene and substituted derivatives		Benzoic acids and derivatives	134455
	12.19_454.3441n	Oleanonic acid	C30H46O3	12.1919	-1.31281	455.351	pos	M+H-H2O, M+H	12313704	FMIMFCRXYXVFTA-FUAOEXFOSA-N	C[C@]12CCC(=O)C([C@@H]1CC[C@@]3([C@@H]2CC=C4[C@]3(CC[C@@]5([C@H]4CC(CC5)(C)C)C(=O)O)C)C)(C)C	7.2		脂质和类脂质分子	Lipids and lipid-like molecules	丙烯醇脂质	Prenol lipids	三萜类化合物	Triterpenoids	131017
	1.11_451.1915m/z	Linustatin	C16H27NO11	1.1072	-1.69135	451.192	pos	M+ACN+H	119301	FERSMFQBWVBKQK-CXTTVELOSA-N	CC(C)(C#N)O[C@H]1[C@@H]([C@H]([C@@H]([C@H](O1)CO[C@H]2[C@@H]([C@H]([C@@H]([C@H](O2)CO)O)O)O)O)O)O	-3.8	C08333	有机氧化合物	Organic oxygen compounds	有机氧化合物	Organooxygen compounds	碳水化合物和碳水化合物共轭物	Carbohydrates and carbohydrate conjugates	130130
	11.63_631.3895m/z	Calenduloside E	C36H56O9	11.6339	6.93268	631.39	neg	M-H	176079	IUCHKMAZAWJNBJ-RCYXVVTDSA-N	C[C@]12CC[C@@H](C([C@@H]1CC[C@@]3([C@@H]2CC=C4[C@]3(CC[C@@]5([C@H]4CC(CC5)(C)C)C(=O)O)C)C)(C)C)O[C@H]6[C@@H]([C@H]([C@@H]([C@H](O6)C(=O)O)O)O)O	6.1		脂质和类脂质分子	Lipids and lipid-like molecules	丙烯醇脂质	Prenol lipids	萜烯糖苷	Terpene glycosides	128566
	5.70_285.0750m/z	Calycosin	C16H12O5	5.69622	-2.50482	285.075	pos	M+H	5280448	ZZAJQOPSWWVMBI-UHFFFAOYSA-N	COC1=C(C=C(C=C1)C2=COC3=C(C2=O)C=CC(=C3)O)O	2.4	C01562	苯基丙酮和多酮类化合物	Phenylpropanoids and polyketides	异黄酮	Isoflavonoids		O-methylated isoflavonoids	128276
	5.10_367.1041m/z	3-O-Caffeoylquinic acid methyl ester	C17H20O9	5.09717	1.821	367.104	neg	M-H	6476139	MZNIJRAPCCELQX-AWOKGZDASA-N	COC(=O)[C@@]1(C[C@H]([C@H]([C@@H](C1)OC(=O)/C=C/C2=CC(=C(C=C2)O)O)O)O)O	-0.1		有机氧化合物	Organic oxygen compounds	有机氧化合物	Organooxygen compounds		Alcohols and polyols	127751
	0.75_335.1444m/z	Thymolglucoside	C16H24O6	0.74605	-6.84664	335.144	pos	M+Na	88687	GKQGIQVSMCHAFX-IBEHDNSVSA-N	CC1=CC(=C(C=C1)C(C)C)O[C@H]2[C@@H]([C@H]([C@@H]([C@H](O2)CO)O)O)O	1.1		脂质和类脂质分子	Lipids and lipid-like molecules	丙烯醇脂质	Prenol lipids	萜烯糖苷	Terpene glycosides	127484
	1.04_349.1598m/z	1-Deoxynojirimycin	C6H13NO4	1.04395	5.10142	349.16	pos	2M+Na	29435	LXBIFEVIBLOUGU-JGWLITMVSA-N	C1[C@@H]([C@H]([C@@H]([C@H](N1)CO)O)O)O	-2.3	C16843	有机杂环化合物	Organoheterocyclic compounds		Piperidines			127390
	0.77_120.0422n	Glycolaldehyde dimer	C4H8O4	0.774	-0.165282	101.024	neg	2M+Hac-H, M-H2O-H	186078	ATFVTAOSZBVGHC-UHFFFAOYSA-N	C1C(OCC(O1)O)O	-1.3	C00266	有机杂环化合物	Organoheterocyclic compounds		Dioxanes		1,4-dioxanes	126676
	9.92_373.1275m/z	Tangeretin	C20H20O7	9.92017	-1.93665	373.127	pos	M+H	68077	ULSUXBXHSYSGDT-UHFFFAOYSA-N	COC1=CC=C(C=C1)C2=CC(=O)C3=C(O2)C(=C(C(=C3OC)OC)OC)OC	3	C10190	苯基丙酮和多酮类化合物	Phenylpropanoids and polyketides	类黄酮	Flavonoids		O-methylated flavonoids	125872
	5.21_757.2176m/z	Flavovilloside	C33H40O20	5.20687	-1.33621	757.218	pos	M+H	23955872	MNIDWWPXTZZMMY-FPMVPXBLSA-N	C[C@H]1[C@@H]([C@H]([C@H]([C@@H](O1)O[C@@H]2[C@H]([C@@H](O[C@H]([C@@H]2O)OCC3C(C(C(C(O3)OC4=C(OC5=CC(=CC(=C5C4=O)O)O)C6=CC(=C(C=C6)O)O)O)O)O)C)O)O)O)O	-2.4		苯基丙酮和多酮类化合物	Phenylpropanoids and polyketides	类黄酮	Flavonoids	黄酮苷	Flavonoid glycosides	125207
	4.87_290.0784n	(+)-catechin	C15H14O6	4.86838	-2.07303	291.086	pos	M+H-H2O, M+H	9064	PFTAWBLQPZVEMU-DZGCQCFKSA-N	C1[C@@H]([C@H](OC2=CC(=CC(=C21)O)O)C3=CC(=C(C=C3)O)O)O	0.4	C06562	苯基丙酮和多酮类化合物	Phenylpropanoids and polyketides	类黄酮	Flavonoids		Flavans	124511
38	9.21_269.0815m/z	Medicarpin	C16H14O4	9.20972	-1.42476	269.082	neg	M-H	336327	NSRJSISNDPOJOP-BBRMVZONSA-N	COC1=CC2=C(C=C1)[C@@H]3COC4=C([C@@H]3O2)C=CC(=C4)O	2.6	C01729	苯基丙酮和多酮类化合物	Phenylpropanoids and polyketides	异黄酮	Isoflavonoids		Furanoisoflavonoids	123965
	0.92_723.2181m/z	Neonuezhenide	C31H42O18	0.920983	9.02081	723.218	neg	M+Na-2H	101720830	IQOYABZSYGZAAQ-OEUACMKRSA-N	C/C=C/1\[C@@H](C(=CO[C@H]1O[C@H]2[C@@H]([C@H]([C@@H]([C@H](O2)CO)O)O)O)C(=O)OC)CC(=O)OC[C@@H]3[C@H]([C@@H]([C@H]([C@@H](O3)OCCC4=CC(=C(C=C4)O)O)O)O)O	-2.6		脂质和类脂质分子	Lipids and lipid-like molecules		Saccharolipids			121932
	6.07_297.1134m/z	6-Benzoyl-5,7-dihydroxy-2,2-dimethylchromane	C18H18O4	6.06775	0.485828	297.113	neg	M-H	13075266	IZKXPLQWLQOBPG-UHFFFAOYSA-N	CC1(CCC2=C(O1)C=C(C(=C2O)C(=O)C3=CC=CC=C3)O)C	4.1		苯类	Benzenoids	苯和取代衍生物	Benzene and substituted derivatives		Benzophenones	121089
	6.06_534.1364n	Ruberythric acid	C25H26O13	6.06397	-1.67884	567.17	pos	M+H-H2O, M+CH3OH+H	92101	GCGGSVAWTYHZBI-CVQRFVFPSA-N	C1[C@H]([C@@H]([C@H]([C@@H](O1)OC[C@@H]2[C@H]([C@@H]([C@H]([C@@H](O2)OC3=C(C4=C(C=C3)C(=O)C5=CC=CC=C5C4=O)O)O)O)O)O)O)O	-1.2		苯类	Benzenoids	蒽	Anthracenes		Anthraquinones	118281
	4.87_456.1971m/z	Lecocarpinolide J	C21H28O7	4.86838	-5.48966	456.197	pos	M+ACN+Na	133562228	LOFBWESEBFUNJU-IVNSTMFVSA-N	CCC(C)C(=O)OC1C2C(/C=C(\CC/C=C(\C1OC)/C=O)/CO)OC(=O)C2=C	1.3		脂质和类脂质分子	Lipids and lipid-like molecules	丙烯醇脂质	Prenol lipids		Terpene lactones	116765
	9.45_325.1429m/z	Heliangin	C20H24O6	9.45098	-1.41962	325.143	pos	M+H-2H2O	12310408	DZTWAOVNNLDWNH-GLKVUGPASA-N	C/C=C(\C)/C(=O)O[C@@H]1C[C@@]2([C@H](O2)C[C@@H](/C(=C\[C@@H]3[C@@H]1C(=C)C(=O)O3)/C)O)C	1.9	C09474	脂质和类脂质分子	Lipids and lipid-like molecules	丙烯醇脂质	Prenol lipids		Terpene lactones	116548
	13.30_471.3461m/z	16alpha-Hydroxydehydrotrametenolic acid	C30H46O4	13.3036	-1.65617	471.346	pos	M+H	10743008	XSLKAKROJKMHIT-WIUKAADNSA-N	CC(=CCC[C@H]([C@H]1[C@@H](C[C@@]2([C@@]1(CC=C3C2=CC[C@@H]4[C@@]3(CC[C@@H](C4(C)C)O)C)C)C)O)C(=O)O)C	5.8		脂质和类脂质分子	Lipids and lipid-like molecules	丙烯醇脂质	Prenol lipids	三萜类化合物	Triterpenoids	115972
	1.04_339.0850m/z	Icariside D2	C14H20O7	1.04395	3.13362	339.085	pos	M+K	10614148	OJDSCNUKKOKOQJ-RKQHYHRCSA-N	C1=CC(=CC=C1CCO)O[C@H]2[C@@H]([C@H]([C@@H]([C@H](O2)CO)O)O)O	-0.3		有机氧化合物	Organic oxygen compounds	有机氧化合物	Organooxygen compounds	碳水化合物和碳水化合物共轭物	Carbohydrates and carbohydrate conjugates	113989
	5.66_593.1525m/z	Ternatumoside II	C27H30O15	5.6646	2.27638	593.153	neg	M-H	162639191	JAQAIBSNJJWIKR-VQMPHKDYSA-N	C[C@H]1[C@@H]([C@H]([C@H]([C@@H](O1)OC2=C(OC3=CC(=CC(=C3C2=O)O)O)C4=CC=C(C=C4)O)O)OC5[C@@H]([C@H]([C@@H]([C@H](O5)CO)O)O)O)O	-0.4		苯基丙酮和多酮类化合物	Phenylpropanoids and polyketides	类黄酮	Flavonoids	黄酮苷	Flavonoid glycosides	113706
	10.17_460.2687m/z	Englerin A	C26H34O6	10.1734	-1.56724	460.269	pos	M+NH4	46242512	GACOFEKSDCOVMV-RRYXBOBMSA-N	C[C@@H]1CC[C@@H]2[C@@H]1[C@@H]([C@@]3(C[C@H]([C@]2(O3)C)OC(=O)CO)C(C)C)OC(=O)/C=C/C4=CC=CC=C4	4.8		脂质和类脂质分子	Lipids and lipid-like molecules	丙烯醇脂质	Prenol lipids		Sesquiterpenoids	112494
	5.17_167.0352m/z	Vanillic acid	C8H8O4	5.1707	1.21723	167.035	neg	M-H	8468	WKOLLVMJNQIZCI-UHFFFAOYSA-N	COC1=C(C=CC(=C1)C(=O)O)O	1.4	C06672	苯类	Benzenoids	苯和取代衍生物	Benzene and substituted derivatives		Benzoic acids and derivatives	112083
	8.47_791.3941m/z	Anemarrhenasaponin III	C39H64O14	8.47125	-6.51591	791.394	neg	M+Cl	73092252	FZEHHXRFTMAICH-UHFFFAOYSA-N	CC1CCC2(C(C3C(O2)C(C4C3(CCC5C4CCC6C5(CCC(C6)OC7C(C(C(C(O7)CO)O)O)OC8C(C(C(C(O8)CO)O)O)O)C)C)O)C)OC1	2.3		脂质和类脂质分子	Lipids and lipid-like molecules	类固醇和类固醇衍生物	Steroids and steroid derivatives	甾体苷	Steroidal glycosides	108871
	6.22_271.0594m/z	apigenin	C15H10O5	6.21628	-2.5224	271.059	pos	M+H	5280443	KZNIFHPLKGYRTM-UHFFFAOYSA-N	C1=CC(=CC=C1C2=CC(=O)C3=C(C=C(C=C3O2)O)O)O	1.7	C01477	苯基丙酮和多酮类化合物	Phenylpropanoids and polyketides	类黄酮	Flavonoids		Flavones	108362
	4.59_303.1334m/z	(5R)-trans-1,7-diphenyl-5-hydroxy-6-hepten-3-one	C19H20O2	4.59205	-7.68671	303.133	pos	M+Na	13347321	NEQGOKAKPXXESR-ACCUITESSA-N	C1=CC=C(C=C1)CCC(=O)CC(/C=C/C2=CC=CC=C2)O	3.3		苯基丙酮和多酮类化合物	Phenylpropanoids and polyketides		Diarylheptanoids		Linear diarylheptanoids	107718
	6.06_271.0595m/z	genistein	C15H10O5	6.06397	-2.22969	271.059	pos	M+H	5280961	TZBJGXHYKVUXJN-UHFFFAOYSA-N	C1=CC(=CC=C1C2=COC3=CC(=CC(=C3C2=O)O)O)O	2.7	C06563	苯基丙酮和多酮类化合物	Phenylpropanoids and polyketides	异黄酮	Isoflavonoids		Isoflav-2-enes	107674
	8.95_705.3831m/z	Deacylgymnemic acid	C36H58O12	8.94842	1.53125	705.383	pos	M+Na	129465	NXUZSZLFZAMZLC-BNLARJOSSA-N	C[C@]12CCC(C(C1CC[C@@]3(C2CC=C4[C@]3(C[C@H]([C@@]5([C@@H]4CC([C@@H]([C@H]5O)O)(C)C)CO)O)C)C)(C)CO)O[C@H]6[C@@H]([C@H]([C@@H]([C@H](O6)C(=O)O)O)O)O	2.1		脂质和类脂质分子	Lipids and lipid-like molecules	丙烯醇脂质	Prenol lipids	萜烯糖苷	Terpene glycosides	107615
	7.36_417.1172m/z	Curculigoside B	C21H24O11	7.36333	-1.69632	417.117	pos	M+H-2H2O	132567	DIZYHORWVKHYCQ-PEVLUNPASA-N	COC1=CC=CC(=C1C(=O)OCC2=C(C=CC(=C2)O)O[C@H]3[C@@H]([C@H]([C@@H]([C@H](O3)CO)O)O)O)O	0.9		有机氧化合物	Organic oxygen compounds	有机氧化合物	Organooxygen compounds	碳水化合物和碳水化合物共轭物	Carbohydrates and carbohydrate conjugates	106984
	10.17_355.1533m/z	12-Hydroxymyricanone	C21H24O6	10.1734	-1.91145	355.153	pos	M+H-H2O	10714326	MZTZAESUYFUQBV-UHFFFAOYSA-N	COC1=C2C=C(CCCCC(=O)C(CC3=CC2=C(C=C3)O)O)C(=C1OC)O	3.1		苯基丙酮和多酮类化合物	Phenylpropanoids and polyketides		Diarylheptanoids		Cyclic diarylheptanoids	106819
	5.40_741.2220m/z	Grosvenorine	C33H40O19	5.4001	-2.28929	741.222	pos	M+H	101568804	FFGGWIVHOGEVSP-NWQOLJAQSA-N	C[C@H]1[C@@H]([C@H]([C@H]([C@@H](O1)OC2=C(OC3=CC(=CC(=C3C2=O)O)O[C@H]4[C@@H]([C@@H]([C@H]([C@@H](O4)C)O)O)O[C@H]5[C@@H]([C@H]([C@@H]([C@H](O5)CO)O)O)O)C6=CC=C(C=C6)O)O)O)O	-1.7		苯基丙酮和多酮类化合物	Phenylpropanoids and polyketides	类黄酮	Flavonoids	黄酮苷	Flavonoid glycosides	106759
	7.01_539.1332m/z	Sikokianin C	C31H24O10	7.01172	-0.837984	539.133	pos	M+H-H2O												103748
	6.72_465.0963m/z	4''-methyloxy-Daidzin	C22H22O9	6.72368	1.1621	465.096	neg	M+Cl												102670
	6.39_309.0962m/z	2-(-D-Glucopyranosyloxy)-4-hydroxybenzenepropanoi	C15H20O9	6.39417	-1.87222	309.096	pos	M+H-2H2O												102538
	1.99_227.1022m/z	5-deoxy Thymidine	C10H14N2O4	1.98818	-1.8437	227.102	pos	M+H	65120	UGUILUGCFSCUKR-GJMOJQLCSA-N	C[C@@H]1[C@H](C[C@@H](O1)N2C=C(C(=O)NC2=O)C)O	-0.7		生物碱及其衍生物	Nucleosides, nucleotides, and analogues	2',5'-二脱氧核苷酸	2',5'-dideoxyribonucleosides			102391
39	5.40_287.0544m/z	kaempferol	C15H10O6	5.4001	-2.23808	287.054	pos	M+H	5280863	IYRMWMYZSQPJKC-UHFFFAOYSA-N	C1=CC(=CC=C1C2=C(C(=O)C3=C(C=C(C=C3O2)O)O)O)O	1.9	C05903	苯基丙酮和多酮类化合物	Phenylpropanoids and polyketides	类黄酮	Flavonoids		Flavones	102319
	5.05_189.1271m/z	cis-3,4-Dihydroxy-beta-ionone	C13H20O3	5.05223	-1.34452	189.127	pos	M+H-2H2O	11499563	FXRGLHAKDUTPCV-CYLBZQBVSA-N	CC1=C(C(C[C@@H]([C@@H]1O)O)(C)C)/C=C/C(=O)C	0.5		脂质和类脂质分子	Lipids and lipid-like molecules	丙烯醇脂质	Prenol lipids		Sesquiterpenoids	102297
	6.27_326.1382m/z	Bisdemethoxycurcumin	C19H16O4	6.2704	-1.6388	326.138	pos	M+NH4	5315472	PREBVFJICNPEKM-YDWXAUTNSA-N	C1=CC(=CC=C1/C=C/C(=O)CC(=O)/C=C/C2=CC=C(C=C2)O)O	3.3	C17743	苯基丙酮和多酮类化合物	Phenylpropanoids and polyketides		Diarylheptanoids		Linear diarylheptanoids	101814
	9.67_321.1136m/z	5-Dehydroxyparatocarpin K	C20H18O4	9.66998	1.08617	321.114	neg	M-H	11515298	AZNAWXMYPBINIJ-KRWDZBQOSA-N	CC1(C=CC2=CC3=C(C=C2O1)O[C@@H](CC3=O)C4=CC=C(C=C4)O)C	3.5		苯基丙酮和多酮类化合物	Phenylpropanoids and polyketides	类黄酮	Flavonoids		Pyranoflavonoids	101478
	6.12_257.0818m/z	Okicenone	C15H14O4	6.11815	-0.388488	257.082	neg	M-H	132015	LIETVYHJBSLSSW-UHFFFAOYSA-N	CC1=CC(=CC2=CC3=C(C(=O)CCC3O)C(=C12)O)O	2.4		苯类	Benzenoids	蒽	Anthracenes			99666.6
	8.71_499.3049m/z	8-Hydroxyodoroside A	C30H46O8	8.7141	-0.95389	499.305	pos	M+H-2H2O	44425148	UZWLNBWIIKVXSW-QFUJVLJYSA-N	C[C@@H]1[C@@H]([C@@H](C[C@@H](O1)O[C@H]2CC[C@]3([C@@H](C2)CC[C@@]4([C@@H]3CC[C@]5([C@@]4(CC[C@@H]5C6=CC(=O)OC6)O)C)O)C)OC)O	2.2		脂质和类脂质分子	Lipids and lipid-like molecules	类固醇和类固醇衍生物	Steroids and steroid derivatives	类固醇内酯	Steroid lactones	99539.3
	6.50_621.1866m/z	Naringin 6''-acetate	C29H34O15	6.50313	6.57178	621.187	neg	M-H	101711439	KICITQFIGFXKTR-XOWROFOYSA-N	C[C@H]1[C@@H]([C@H]([C@H]([C@@H](O1)O[C@@H]2[C@H]([C@@H]([C@H](O[C@H]2OC3=CC(=C4C(=O)C[C@H](OC4=C3)C5=CC=C(C=C5)O)O)COC(=O)C)O)O)O)O)O	-0.5								99482.4
	8.71_793.4089m/z	Anemarrhenasaponin I	C39H66O14	8.70867	-7.60588	793.409	neg	M+Cl	101672279	ZNTKLBZCLHHWHW-WPUQNTDPSA-N	C[C@H]1[C@H]2[C@H]([C@@H]([C@@H]3[C@@]2(CC[C@H]4[C@H]3CC[C@H]5[C@@]4(CC[C@@H](C5)O[C@H]6[C@@H]([C@H]([C@H]([C@H](O6)CO)O)O)O[C@H]7[C@@H]([C@H]([C@@H]([C@H](O7)CO)O)O)O)C)C)O)OC1(CCC(C)C)O	2.6		脂质和类脂质分子	Lipids and lipid-like molecules	类固醇和类固醇衍生物	Steroids and steroid derivatives	甾体苷	Steroidal glycosides	99455.6
	1.47_86.0605m/z	(S)-b-aminoisobutyric acid	C4H9NO2	1.46613	4.18413	86.0605	pos	M+H-H2O	439434	QCHPKSFMDHPSNR-VKHMYHEASA-N	C[C@@H](CN)C(=O)O	-2.9	C03284	有机酸及其衍生物	Organic acids and derivatives	羧酸及其衍生物	Carboxylic acids and derivatives		Amino acids, peptides, and analogues	99325.4
	5.28_561.1428m/z	Aloeresin A	C28H28O11	5.27978	9.19348	561.143	neg	M+Na-2H	5317657	QACRJXSXSVUOFZ-HINKZNOMSA-N	CC1=CC(=C(C2=C1C(=O)C=C(O2)CC(=O)C)[C@H]3[C@@H]([C@H]([C@@H]([C@H](O3)CO)O)O)OC(=O)/C=C/C4=CC=C(C=C4)O)O	1		有机氧化合物	Organic oxygen compounds	有机氧化合物	Organooxygen compounds	碳水化合物和碳水化合物共轭物	Carbohydrates and carbohydrate conjugates	99075.9
	8.82_339.1243m/z	Dehydroacerogenin C	C19H18O3	8.81817	1.87093	339.124	neg	M+FA-H	154790969	XYHMPDDSCDAZOB-RQOWECAXSA-N	C/1CC2=CC(=C(C=C2)O)OC3=CC=C(CCC(=O)/C=C1)C=C3	3.9								98497.7
	8.93_335.0926m/z	Erythrinin G	C20H18O6	8.92998	0.356267	335.093	neg	M-H2O-H	133561644	HFVFEMFAVPWVDX-UHFFFAOYSA-N	CC1(C(CC2=C(O1)C3=C(C=C2O)OC=C(C3=O)C4=CC=C(C=C4)O)O)C	2.5		苯基丙酮和多酮类化合物	Phenylpropanoids and polyketides	异黄酮	Isoflavonoids		Isoflavans	96373.5
	6.91_591.1731m/z	Isomargaritene	C28H32O14	6.90685	1.92445	591.173	neg	M-H	44257874	JIKPWRRUSIBFLE-VTGXRVFJSA-N	CC1[C@@H]([C@@H](C([C@@H](O1)OC2[C@H]([C@@H](C(O[C@H]2C3=C(C4=C(C=C3O)OC(=CC4=O)C5=CC=C(C=C5)OC)O)CO)O)O)O)O)O	-0.6		苯基丙酮和多酮类化合物	Phenylpropanoids and polyketides	类黄酮	Flavonoids	黄酮苷	Flavonoid glycosides	96047.6
	6.28_523.1452m/z	Verminoside	C24H28O13	6.28325	-0.92221	523.145	neg	M-H	12000883	MZQXNUBTVLKMLP-QOEJBJAYSA-N	C1=CO[C@H]([C@H]2[C@@H]1[C@@H]([C@H]3[C@@]2(O3)CO)OC(=O)/C=C/C4=CC(=C(C=C4)O)O)O[C@H]5[C@@H]([C@H]([C@@H]([C@H](O5)CO)O)O)O	-1.3		苯基丙酮和多酮类化合物	Phenylpropanoids and polyketides	肉桂酸及其衍生物	Cinnamic acids and derivatives		Hydroxycinnamic acids and derivatives	95549.3
	3.11_329.0880m/z	2-Hydroxy-3-methoxybenzoic acid glucose ester	C14H18O9	3.11172	0.511834	329.088	neg	M-H	101687175	AKQPDLWSZUWOPL-CGUBKOMSSA-N	COC1=CC=CC(=C1O)C(=O)O[C@H]2[C@@H]([C@H]([C@@H]([C@H](O2)CO)O)O)O	-0.2		有机氧化合物	Organic oxygen compounds	有机氧化合物	Organooxygen compounds	碳水化合物和碳水化合物共轭物	Carbohydrates and carbohydrate conjugates	95485.6
	5.15_177.0195m/z	7,8-Dihydroxycoumarin	C9H6O4	5.15235	1.21056	177.02	neg	M-H	5280569	ATEFPOUAMCWAQS-UHFFFAOYSA-N	C1=CC(=C(C2=C1C=CC(=O)O2)O)O	1.2	C03093	苯基丙酮和多酮类化合物	Phenylpropanoids and polyketides	香豆素及其衍生物	Coumarins and derivatives		Hydroxycoumarins	95362
	9.85_321.1115m/z	Tinospin E	C20H20O6	9.84745	-1.67599	321.112	pos	M+H-2H2O	71473355	KVIOMDMYQSLLQA-LMJNLGRISA-N	C[C@@]12CC=C3C(=O)O[C@@H](C[C@]3([C@@H]1[C@H]4C=C[C@@]2(C(=O)O4)O)C)C5=COC=C5	2.2		有机杂环化合物	Organoheterocyclic compounds		Naphthopyrans			94996.1
	9.29_451.3200m/z	Firmanoic acid	C30H44O4	9.28878	-1.40924	451.32	pos	M+H-H2O	13943216	VHBAGJSLBGJYBT-HTXNQAPBSA-N	CC(CC(=O)/C=C(\C)/C(=O)O)C1CCC2(C1(CCC3C2=CCC4C3(CCC(=O)C4(C)C)C)C)C	6.2		脂质和类脂质分子	Lipids and lipid-like molecules	丙烯醇脂质	Prenol lipids	三萜类化合物	Triterpenoids	93368
	5.21_650.2438m/z	Ikarisoside F	C31H36O14	5.20687	-0.847854	650.244	pos	M+NH4	13964061	ASPIQZXMZNLGRL-NPFMWIEOSA-N	C[C@H]1[C@@H]([C@H]([C@H]([C@@H](O1)OC2=C(OC3=C(C(=CC(=C3C2=O)O)O)CC=C(C)C)C4=CC=C(C=C4)O)O[C@H]5[C@@H]([C@H]([C@@H](CO5)O)O)O)O)O	1.6		苯基丙酮和多酮类化合物	Phenylpropanoids and polyketides	类黄酮	Flavonoids	黄酮苷	Flavonoid glycosides	92027.2
	5.77_435.0914m/z	Avicularin	C20H18O11	5.76522	-1.75456	435.091	pos	M+H	5490064	BDCDNTVZSILEOY-UXYNSRGZSA-N	C1=CC(=C(C=C1C2=C(C(=O)C3=C(C=C(C=C3O2)O)O)O[C@H]4[C@@H]([C@H]([C@@H](O4)CO)O)O)O)O	1	C22608	苯基丙酮和多酮类化合物	Phenylpropanoids and polyketides	类黄酮	Flavonoids	黄酮苷	Flavonoid glycosides	91721.2
	0.94_302.1341m/z	6-Hydroxy-7-methoxydihydroligustilide	C13H18O4	0.944533	-9.00655	302.134	pos	M+ACN+Na	44575249	XJEUNELMMQEXLN-YHYXMXQVSA-N	CCC/C=C\1/C2=C(C(C(CC2)O)OC)C(=O)O1	1.1		有机杂环化合物	Organoheterocyclic compounds		Isobenzofurans			90718
	1.31_147.0301m/z	Ribonolactone	C5H8O5	1.30557	1.1	147.03	neg	M-H	111064	CUOKHACJLGPRHD-BXXZVTAOSA-N	C([C@@H]1[C@H]([C@H](C(=O)O1)O)O)O	-1.4		有机氧化合物	Organic oxygen compounds	有机氧化合物	Organooxygen compounds	碳水化合物和碳水化合物共轭物	Carbohydrates and carbohydrate conjugates	90540.7
	7.55_273.0765m/z	resveratrol	C14H12O3	7.5518	-1.48111	273.077	neg	M+FA-H	445154	LUKBXSAWLPMMSZ-OWOJBTEDSA-N	C1=CC(=CC=C1/C=C/C2=CC(=CC(=C2)O)O)O	3.1	C03582	苯基丙酮和多酮类化合物	Phenylpropanoids and polyketides		Stilbenes			90432.4
	4.56_522.2900m/z	Leeaoside	C24H40O11	4.55768	-1.6615	522.29	pos	M+NH4	101432441	WMOJOCZNFPTCBX-IGALCOENSA-N	CC1=CC(=O)CC([C@H]1CC[C@H](C)O[C@H]2[C@@H]([C@H]([C@@H]([C@H](O2)CO[C@H]3[C@@H]([C@H]([C@@H](O3)CO)O)O)O)O)O)(C)C	-1.2		脂质和类脂质分子	Lipids and lipid-like molecules	脂肪酸	Fatty Acyls		Fatty acyl glycosides	89793.8
	4.90_641.1706m/z	6''-O-(3-Hydroxy-3-methylglutaroyl)hyperin	C27H28O16	4.90098	-0.962405	641.171	pos	M+CH3OH+H	21722027	FMMBDZGNMFRGMV-HINBARQISA-N	CC(CC(=O)O)(CC(=O)OC[C@@H]1[C@@H]([C@@H]([C@H]([C@@H](O1)OC2=C(OC3=CC(=CC(=C3C2=O)O)O)C4=CC(=C(C=C4)O)O)O)O)O)O	-0.6		苯基丙酮和多酮类化合物	Phenylpropanoids and polyketides	类黄酮	Flavonoids	黄酮苷	Flavonoid glycosides	89441.6
	4.10_359.0987m/z	Cynanoneside A	C14H18O8	4.10102	0.922193	359.099	neg	M+FA-H	21591970	DDMBYMQDYQAZRZ-RKQHYHRCSA-N	CC(=O)C1=CC(=C(C=C1)O[C@H]2[C@@H]([C@H]([C@@H]([C@H](O2)CO)O)O)O)O	-1.7		有机氧化合物	Organic oxygen compounds	有机氧化合物	Organooxygen compounds	碳水化合物和碳水化合物共轭物	Carbohydrates and carbohydrate conjugates	89250.9
	9.22_403.1379m/z	4'-Hydroxypiptocarphin A	C21H26O10	9.21613	-1.96361	403.138	pos	M+H-2H2O	15689664	KSDTVMYGKXHKCB-YWZRXWCYSA-N	CC(=O)OCC1=C/2[C@H](C[C@@]([C@@]3(CC[C@@](O3)(/C=C2/OC1=O)C)O)(C)O)OC(=O)C(=C)CO	-1.2		有机酸及其衍生物	Organic acids and derivatives	羧酸及其衍生物	Carboxylic acids and derivatives		Tricarboxylic acids and derivatives	88820
	6.60_207.0648m/z	Lawsone	C10H6O3	6.60332	-1.93447	207.065	pos	M+CH3OH+H	6755	WVCHIGAIXREVNS-UHFFFAOYSA-N	C1=CC=C2C(=C1)C(=CC(=O)C2=O)O	0.9	C10368	苯类	Benzenoids		Naphthalenes		Naphthoquinones	87924.7
	13.50_271.2276m/z	2-Hydroxypalmitic acid	C16H32O3	13.5045	-1.15597	271.228	neg	M-H	92836	JGHSBPIZNUXPLA-UHFFFAOYSA-N	CCCCCCCCCCCCCCC(C(=O)O)O	6.4		脂质和类脂质分子	Lipids and lipid-like molecules	脂肪酸	Fatty Acyls		Fatty acids and conjugates	87608.8
	1.04_113.0347m/z	Uracil	C4H4N2O2	1.04395	0.91823	113.035	pos	M+H	1174	ISAKRJDGNUQOIC-UHFFFAOYSA-N	C1=CNC(=O)NC1=O	-1.1	C00106	有机杂环化合物	Organoheterocyclic compounds		Diazines		Pyrimidines and pyrimidine derivatives	87531.3
	10.47_269.0452m/z	emodin	C15H10O5	10.4732	-1.15166	269.045	neg	M-H	3220	RHMXXJGYXNZAPX-UHFFFAOYSA-N	CC1=CC2=C(C(=C1)O)C(=O)C3=C(C2=O)C=C(C=C3O)O	2.7	C10343	苯类	Benzenoids	蒽	Anthracenes		Anthraquinones	86643.9
	12.59_524.3705m/z	1-Stearoyl-sn-glycero-3-phosphocholine	C26H54NO7P	12.5904	-1.03251	524.371	pos	M+H	497299	IHNKQIMGVNPMTC-RUZDIDTESA-N	CCCCCCCCCCCCCCCCCC(=O)OC[C@H](COP(=O)([O-])OCC[N+](C)(C)C)O	6.6	C00670	脂质和类脂质分子	Lipids and lipid-like molecules		Glycerophospholipids		Glycerophosphocholines	86488.1
	7.24_544.3393n	Acantrifoic acid A	C32H48O7	7.2386	-1.25181	527.336	pos	M+H-H2O, M+H	91886677	LIKVRUAPPXCRHS-ZESURFQCSA-N	CC(=O)O[C@@H]1CC[C@@]2([C@H]3CC[C@@H]4[C@H]5[C@@H](CC[C@@]5(CC[C@]4([C@@]3(CC[C@H]2[C@]1(C)C(=O)O)C)C)C(=O)O)C(=C)CO)C	6.2		脂质和类脂质分子	Lipids and lipid-like molecules	丙烯醇脂质	Prenol lipids	三萜类化合物	Triterpenoids	86025.8
	9.18_355.1533m/z	Xanthohumol	C21H22O5	9.17907	-2.02854	355.153	pos	M+H	12986068	PUJSPQKGZNTZCR-RMKNXTFCSA-N	CC(C)(C1CC2=C(O1)C(=C(C=C2O)OC)C(=O)/C=C/C3=CC=C(C=C3)O)O	3	C16417	苯基丙酮和多酮类化合物	Phenylpropanoids and polyketides	肉桂酸及其衍生物	Cinnamic acids and derivatives		Hydroxycinnamic acids and derivatives	85849.5
	10.66_529.3528m/z	Regelin	C31H48O4	10.6584	-1.45911	529.353	neg	M+FA-H	163808	YQPSLCRGQUNTRC-KHCAKLRYSA-N	C[C@H]1[C@@H](C[C@@H]([C@]2([C@H]1C3=CC[C@@H]4[C@]5(CCC(=O)C(C5CC[C@]4([C@@]3(CC2)C)C)(C)C)C)C)O)C(=O)OC	6.2		脂质和类脂质分子	Lipids and lipid-like molecules	丙烯醇脂质	Prenol lipids	三萜类化合物	Triterpenoids	85037.8
	0.54_373.0483m/z	Daidzein diacetate	C19H14O6	0.53705	-0.496505	373.048	neg	M+Cl												84965.4
	0.94_604.2435m/z	Juzirine	C17H15NO3	0.944533	-1.19743	604.244	pos	2M+ACN+H	3085285	XUCRLUHFLBPVRO-UHFFFAOYSA-N	COC1=C(C=C2C(=C1)C=CN=C2CC3=CC=C(C=C3)O)O	3.3		有机杂环化合物	Organoheterocyclic compounds		Isoquinolines and derivatives		Benzylisoquinolines	84181
	5.56_121.0295m/z	Furfuryl acetate	C7H8O3	5.55638	-0.0695343	121.029	neg	M-H2O-H												83725
	2.84_605.2306m/z	Lyciumamide B	C36H36N2O8	2.83557	2.01409	605.231	neg	M-H2O-H	168006110	ITRZQYUTKGTYOP-AUWJEWJLSA-N	COC1=CC/2=CC(=C1O)C(C(=O)NCCC3=CC=C(C=C3)OC4=CC=C(CCNC(=O)/C=C2)C=C4)C(C5=CC(=C(C=C5)O)OC)O	5.1		有机氧化合物	Organic oxygen compounds	有机氧化合物	Organooxygen compounds		Ethers	83668.6
	1.18_243.0623m/z	Uridine	C9H12N2O6	1.18068	0.04048	243.062	neg	M-H	6029	DRTQHJPVMGBUCF-XVFCMESISA-N	C1=CN(C(=O)NC1=O)[C@H]2[C@@H]([C@@H]([C@H](O2)CO)O)O	-2	C00299	生物碱及其衍生物	Nucleosides, nucleotides, and analogues		Pyrimidine nucleosides			82448
	10.43_494.3233m/z	Laxogenin	C27H42O4	10.4275	-1.69857	494.323	pos	M+ACN+Na												82387.1
	10.17_340.1316n	Licocoumarone	C20H20O5	10.1713	1.50731	339.124	neg	M-H2O-H, M-H												82196.8
	5.13_541.2855m/z	Pterodonoic acid	C15H20O3	5.13343	9.69804	541.286	neg	2M+FA-H	11054003	RDGFGQJFNSCICW-ABAIWWIYSA-N	CC1=C2C[C@@H](CC[C@]2(CCC1=O)C)C(=C)C(=O)O	2.5		脂质和类脂质分子	Lipids and lipid-like molecules	丙烯醇脂质	Prenol lipids		Sesquiterpenoids	82154.2
	4.71_267.0969m/z	Deoxyguanosine	C10H12N5O4	4.71428	2.62905	267.097	pos	M+H	135398592	YKBGVTZYEHREMT-KVQBGUIXSA-N	C1[C@@H]([C@H](O[C@H]1N2C=NC3=C2N=C(NC3=O)N)CO)O	-0.9	C00330	生物碱及其衍生物	Nucleosides, nucleotides, and analogues		Purine nucleosides		Purine 2'-deoxyribonucleosides	81650.1
	0.87_371.1200m/z	Rutinose	C12H22O10	0.87055	1.53358	371.12	neg	M+FA-H					C08247							81328.9
	4.71_597.1438m/z	Quercetin 3-Sambubioside	C26H28O16	4.71428	-2.0658	597.144	pos	M+H					C12637							80824.7
	4.92_347.1231m/z	Eupalinilide D	C15H19ClO5	4.91867	-8.00388	347.123	pos	M+CH3OH+H												80585.7
	9.41_469.2963m/z	Polygalic acid	C29H44O6	9.40588	0.779093	469.296	neg	M-H2O-H												78511.4
	10.39_824.4434m/z	Anhydrovinblastine	C46H55N4O8	10.3924	10.0001	824.443	pos	M+CH3OH+H					C11641							77679.3
	10.66_567.3325m/z	Dodecanoic acid ingenol ester	C32H50O7	10.6584	3.97123	567.332	neg	M+Na-2H	85364165	FEZDDYPHEHMXLF-YFQQJSGYSA-N	CCCCCCCCCCCC(=O)O[C@@]12C[C@H]([C@]34C=C([C@@H]([C@]3([C@@H](C(=C[C@@H]([C@@H]1C2(C)C)C4=O)CO)O)O)O)C)C	4.7		脂质和类脂质分子	Lipids and lipid-like molecules	丙烯醇脂质	Prenol lipids		Diterpenoids	77662.1
	7.92_803.3790m/z	Withanoside VI	C40H62O15	7.9244	-5.80597	803.379	neg	M+Na-2H	10700345	ZBLWKSUMHLVXAM-KFJRISAASA-N	CC1=C(C(=O)O[C@H](C1)[C@@H](C)[C@H]2CC[C@@H]3[C@@]2(CC[C@H]4[C@H]3CC=C5[C@@]4([C@H](C[C@@H](C5)O[C@H]6[C@@H]([C@H]([C@@H]([C@H](O6)CO[C@H]7[C@@H]([C@H]([C@@H]([C@H](O7)CO)O)O)O)O)O)O)O)C)C)C	1.7		脂质和类脂质分子	Lipids and lipid-like molecules	类固醇和类固醇衍生物	Steroids and steroid derivatives	类固醇内酯	Steroid lactones	77606.3
	6.94_299.0909m/z	Hamaudol	C15H16O5	6.93783	6.95434	299.091	pos	M+Na	164722	VOTLUFSYIRHICX-LBPRGKRZSA-N	CC1=CC(=O)C2=C(C3=C(C=C2O1)OC([C@H](C3)O)(C)C)O	2.1	C17483	有机杂环化合物	Organoheterocyclic compounds	苯并吡喃	Benzopyrans		1-benzopyrans	77458.9
	0.77_174.1002n	Calystegine N1	C7H14N2O3	0.770667	-1.13984	157.097	pos	M+H-H2O, M+Na, M+H-2H2O	134693642	KBZOEWOSIUJWIO-PJEQPVAWSA-N	C1C[C@@]2([C@@H]([C@H]([C@@H]([C@H]1N2)O)O)O)N	-2.7		生物碱及其衍生物	Alkaloids and derivatives		Tropane alkaloids			76798.4
	0.85_178.0480n	Delta-Gluconolactone	C6H10O6	0.854717	1.53304	177.041	neg	M-H2O-H, M-H	7027	PHOQVHQSTUBQQK-SQOUGZDYSA-N	C([C@@H]1[C@H]([C@@H]([C@H](C(=O)O1)O)O)O)O	-2	C00198	有机氧化合物	Organic oxygen compounds	有机氧化合物	Organooxygen compounds	碳水化合物和碳水化合物共轭物	Carbohydrates and carbohydrate conjugates	75913.9
	9.96_353.1376m/z	Xanthohumol L	C21H22O6	9.95683	-2.06564	353.138	pos	M+H-H2O	23251204	QEQFJQHKUGWUJK-RMKNXTFCSA-N	CC1(C(CC2=C(O1)C(=C(C=C2O)OC)C(=O)/C=C/C3=CC=C(C=C3)O)O)C	3	C16417	苯基丙酮和多酮类化合物	Phenylpropanoids and polyketides	肉桂酸及其衍生物	Cinnamic acids and derivatives		Hydroxycinnamic acids and derivatives	75570.3
	8.00_299.0909m/z	trans-Methylkhellactone	C15H16O5	7.99932	6.81089	299.091	pos	M+Na	21679806	MDDPVXHWOABQJQ-UONOGXRCSA-N	CC1([C@@H]([C@H](C2=C(O1)C=CC3=C2OC(=O)C=C3)OC)O)C	1.3		苯基丙酮和多酮类化合物	Phenylpropanoids and polyketides	香豆素及其衍生物	Coumarins and derivatives		Pyranocoumarins	75240.7
	9.78_467.3150m/z	3beta,5alpha,9alpha-Trihydroxyergosta-7,22-dien-6-one	C28H44O4	9.77595	4.00965	467.315	pos	M+Na	69759030	GUERPVMWCQXYEU-ZFZPKPCHSA-N	C[C@H](C=C[C@H](C)C(C)C)[C@H]1CC[C@@H]2[C@@]1(CC[C@]3(C2=CC(=O)[C@@]4([C@@]3(CC[C@@H](C4)O)C)O)O)C	4.5		脂质和类脂质分子	Lipids and lipid-like molecules	类固醇和类固醇衍生物	Steroids and steroid derivatives	类固醇	Ergostane steroids	74997.3
	10.28_339.1222m/z	Chavibetol	C20H22O7	10.2829	-1.2514	339.122	pos	M+H-2H2O	596375	NPBVQXIMTZKSBA-UHFFFAOYSA-N	COC1=C(C=C(C=C1)CC=C)O	2		苯类	Benzenoids		Phenols		Methoxyphenols	74841.6
	5.96_338.1380m/z	Brachystemidine F	C15H19N3O6	5.95792	9.88689	338.138	pos	M+H	146116227	JYNALUKELHWIEI-UHFFFAOYSA-N	C1C=C(C(O1)NC(=O)CCC(C(=O)O)N)COC(=O)C2=CC=CN2	-3.5		有机酸及其衍生物	Organic acids and derivatives	羧酸及其衍生物	Carboxylic acids and derivatives		Amino acids, peptides, and analogues	74825.5
	4.75_757.2168m/z	Kaempferol 3-robinoside 7-glucoside	C33H40O20	4.74545	-2.3839	757.217	pos	M+H												74498.8
	8.96_703.3760m/z	26-Deoxycimicifugoside	C37H54O10	8.96427	9.22409	703.376	neg	M+FA-H	72941763	PBKJAWKRZRAQQO-YTGDHQJGSA-N	C[C@@H]1C[C@@]2([C@H]3[C@](O3)(CO2)C)O[C@@H]4[C@H]1[C@]5([C@@H](C[C@@]67C[C@@]68CC[C@@H](C([C@@H]8CC=C7[C@@]5(C4)C)(C)C)O[C@H]9[C@@H]([C@H]([C@@H](CO9)O)O)O)OC(=O)C)C	3.1		脂质和类脂质分子	Lipids and lipid-like molecules	类固醇和类固醇衍生物	Steroids and steroid derivatives	环木菠萝烷醇及其衍生物	Cycloartanols and derivatives	73402.5
	0.78_148.0602m/z	L-glutamic acid	C5H9NO4	0.783017	-1.73532	148.06	pos	M+H	33032	WHUUTDBJXJRKMK-VKHMYHEASA-N	C(CC(=O)O)[C@@H](C(=O)O)N	-3.7	C00025	有机酸及其衍生物	Organic acids and derivatives	羧酸及其衍生物	Carboxylic acids and derivatives		Amino acids, peptides, and analogues	73106
	9.51_909.4934m/z	Periandradulcin B	C47H74O17	9.50995	8.91482	909.493	neg	M-H												72463
	2.56_465.1711m/z	Lusitanicoside	C21H30O10	2.56373	-4.55878	465.171	pos	M+Na	442799	DAELTTGCCPRYTP-ZLQZEYEISA-N	C[C@H]1[C@@H]([C@H]([C@H]([C@@H](O1)OC[C@@H]2[C@H]([C@@H]([C@H]([C@@H](O2)OC3=CC=C(C=C3)CC=C)O)O)O)O)O)O	-0.8	C10474	有机氧化合物	Organic oxygen compounds	有机氧化合物	Organooxygen compounds	碳水化合物和碳水化合物共轭物	Carbohydrates and carbohydrate conjugates	72040.3
	6.57_463.0862m/z	Scutellarin	C21H18O12	6.56718	-1.91183	463.086	pos	M+H	185617	DJSISFGPUUYILV-ZFORQUDYSA-N	C1=CC(=CC=C1C2=CC(=O)C3=C(C(=C(C=C3O2)O[C@H]4[C@@H]([C@H]([C@@H]([C@H](O4)C(=O)O)O)O)O)O)O)O	0.8	C10184	苯基丙酮和多酮类化合物	Phenylpropanoids and polyketides	类黄酮	Flavonoids	黄酮苷	Flavonoid glycosides	70567.1
	7.72_653.1910m/z	Caesappanin C	C32H32O12	7.71935	5.57399	653.191	neg	M+FA-H	137796430	USVPAMXDEQJWJM-UHFFFAOYSA-N	C1C2=CC(=C(C=C2C3=C(CC(CC4=CC(=C(C=C4C5=C(CC1(CO)O)C=C(C=C5)O)O)O)(CO)O)C=C(C=C3)O)O)O	2.6		苯类	Benzenoids		Phenols		1-hydroxy-2-unsubstituted benzenoids	70343.9
	2.04_461.1299m/z	Sibiricose A3	C19H26O13	2.0362	-0.274892	461.13	neg	M-H	10813903	CDTIMEVVBBGLIF-OVUASUNJSA-N	C1=CC(=CC=C1C(=O)OC[C@@H]2[C@H]([C@@H]([C@H]([C@H](O2)O[C@]3([C@H]([C@@H]([C@H](O3)CO)O)O)CO)O)O)O)O	-2.4		有机氧化合物	Organic oxygen compounds	有机氧化合物	Organooxygen compounds	碳水化合物和碳水化合物共轭物	Carbohydrates and carbohydrate conjugates	70031.7
	8.07_277.2156m/z	Sclareol glycol	C16H30O2	8.0719	7.15329	277.216	pos	M+Na	91915	AIALTZSQORJYNJ-UHFFFAOYSA-N	CC1(CCCC2(C1CCC(C2CCO)(C)O)C)C	3.7		有机氧化合物	Organic oxygen compounds	有机氧化合物	Organooxygen compounds		Alcohols and polyols	69362.7
	6.10_421.1483m/z	rhapontin	C21H24O9	6.09762	-2.36376	421.148	pos	M+H	637213	GKAJCVFOJGXVIA-DXKBKAGUSA-N	COC1=C(C=C(C=C1)/C=C/C2=CC(=CC(=C2)O[C@H]3[C@@H]([C@H]([C@@H]([C@H](O3)CO)O)O)O)O)O	0.5	C10288	苯基丙酮和多酮类化合物	Phenylpropanoids and polyketides		Stilbenes		Stilbene glycosides	69347.4
	4.71_515.1176m/z	6'-Malonyltrifolirhizin	C25H24O13	4.71428	-1.53169	515.118	pos	M+H-H2O	14841223	ZHXRWFOBROFZAC-UHFFFAOYSA-N	C1C2C(C3=C(O1)C=C(C=C3)OC4C(C(C(C(O4)COC(=O)CC(=O)O)O)O)O)OC5=CC6=C(C=C25)OCO6	0.4		苯基丙酮和多酮类化合物	Phenylpropanoids and polyketides	异黄酮	Isoflavonoids		Furanoisoflavonoids	68897.8
	7.87_499.3059m/z	Barrinic acid	C30H46O7	7.86903	-1.16722	499.306	neg	M-H2O-H	155978575	BBJQJXRZAZWPBL-LUACWRHMSA-N	C[C@@]12CCC3[C@@](C1CC=C4[C@]2(CC[C@@]5(C4[C@H](C(CC5)(C)C)O)C(=O)O)C)(C[C@H]([C@@H]([C@@]3(C)C(=O)O)O)O)C	4.4		脂质和类脂质分子	Lipids and lipid-like molecules	丙烯醇脂质	Prenol lipids	三萜类化合物	Triterpenoids	68792.8
	9.00_457.3674m/z	Isoiridogermanal	C30H50O4	9.00003	-0.465728	457.367	pos	M+H-H2O	44559084	KVTCHSWVSFQOTP-YFPNSAJKSA-N	CC(=CCC/C(=C/C[C@H](/C(=C/CC[C@]1([C@@H](/C(=C(/C)\C=O)/CC[C@]1(C)O)CCCO)C)/C)O)/C)C	5.8		脂质和类脂质分子	Lipids and lipid-like molecules	丙烯醇脂质	Prenol lipids		Sesterterpenoids	68502.8
	8.03_299.0562m/z	Cedeodarin	C16H14O7	8.03198	0.355744	299.056	neg	M-H2O-H	182026	KPCWWZLBHGSXPW-JKSUJKDBSA-N	CC1=C(C2=C(C=C1O)O[C@@H]([C@H](C2=O)O)C3=CC(=C(C=C3)O)O)O	1.8		苯基丙酮和多酮类化合物	Phenylpropanoids and polyketides	类黄酮	Flavonoids		Flavans	67871.1
	9.27_337.1064m/z	15,16-Dihydrotanshindiol C	C18H18O5	9.27128	5.67235	337.106	pos	M+Na	102004772	HSWJBFKCVPRBJO-GNGYTGERSA-N	CC1COC2=C1C(=O)C(=O)C3=C2C=CC4=C3CC[C@H]([C@]4(C)O)O	0.7		脂质和类脂质分子	Lipids and lipid-like molecules	丙烯醇脂质	Prenol lipids		Diterpenoids	67848.6
	0.82_253.0928m/z	Ethyl glucoside	C8H16O6	0.81945	-0.39906	253.093	neg	M+FA-H	11127487	WYUFTYLVLQZQNH-KEWYIRBNSA-N	CCOC1[C@@H]([C@H]([C@@H]([C@H](O1)CO)O)O)O	-1.8		有机氧化合物	Organic oxygen compounds	有机氧化合物	Organooxygen compounds	碳水化合物和碳水化合物共轭物	Carbohydrates and carbohydrate conjugates	67461.4
	7.10_579.1696m/z	Rhoifolin	C27H30O14	7.09953	-2.13162	579.17	pos	M+H	5282150	RPMNUQRUHXIGHK-PYXJVEIZSA-N	C[C@H]1[C@@H]([C@H]([C@H]([C@@H](O1)O[C@@H]2[C@H]([C@@H]([C@H](O[C@H]2OC3=CC(=C4C(=C3)OC(=CC4=O)C5=CC=C(C=C5)O)O)CO)O)O)O)O)O	-0.2	C12627	苯基丙酮和多酮类化合物	Phenylpropanoids and polyketides	类黄酮	Flavonoids	黄酮苷	Flavonoid glycosides	67285.8
	8.19_835.4191m/z	Methyl Glycyrrhizate	C43H64O16	8.19338	8.3562	835.419	neg	M-H												66887.9
	11.17_339.0880m/z	4-O-Methylepisappanol	C17H18O6	11.1693	9.26111	339.088	neg	M+Na-2H	13888974	HHDPKXQKOWHDNA-IAGOWNOFSA-N	CO[C@@H]1C2=C(C=C(C=C2)O)OC[C@@]1(CC3=CC(=C(C=C3)O)O)O	1.4		苯基丙酮和多酮类化合物	Phenylpropanoids and polyketides		Homoisoflavonoids		Homoisoflavans	66830.1
	6.53_339.1068m/z	Gardoside	C16H22O10	6.5313	-1.70743	339.107	pos	M+H-2H2O	46173850	JSKCJJNYSGWZDU-RQJSCMEKSA-N	C=C1[C@H](C[C@H]2[C@@H]1[C@@H](OC=C2C(=O)O)O[C@H]3[C@@H]([C@H]([C@@H]([C@H](O3)CO)O)O)O)O	-2.5	C16963	有机氧化合物	Organic oxygen compounds	有机氧化合物	Organooxygen compounds	碳水化合物和碳水化合物共轭物	Carbohydrates and carbohydrate conjugates	66522.7
	9.89_501.1550m/z	Xanthyletin	C14H12O3	9.89393	-1.07172	501.155	neg	2M+FA-H	65188	QOTBQNVNUBKJMS-UHFFFAOYSA-N	CC1(C=CC2=C(O1)C=C3C(=C2)C=CC(=O)O3)C	2.8	C09317	苯基丙酮和多酮类化合物	Phenylpropanoids and polyketides	香豆素及其衍生物	Coumarins and derivatives		Pyranocoumarins	65990.2
	7.73_655.2009m/z	Bruceanic acid C	C29H38O14	7.7284	5.90826	655.201	pos	M+2Na-H	6439338	OHZFUWABZIZYPL-WOONRUIUSA-N	C/C(=C\C(=O)O[C@H]1[C@@H]2[C@]3([C@@H]([C@H]([C@H]4C2(CO3)[C@H](C[C@@H]([C@H]4CC(=O)OC)C(=O)C)OC1=O)O)O)C(=O)OC)/C(C)(C)OC(=O)C	0.3		有机酸及其衍生物	Organic acids and derivatives	羧酸及其衍生物	Carboxylic acids and derivatives		Pentacarboxylic acids and derivatives	65268.6
	6.52_565.1581m/z	6'-O-Cinnamoyl-8-epikingisidic acid	C25H28O12	6.52195	3.43788	565.158	neg	M+FA-H	56931973	XPUDIJARFNUSHK-YAXUBKDVSA-N	C[C@@H]1[C@@H]2[C@H](CC(=O)O1)C(=CO[C@H]2O[C@H]3[C@@H]([C@H]([C@@H]([C@H](O3)COC(=O)/C=C/C4=CC=CC=C4)O)O)O)C(=O)O	0.1		苯基丙酮和多酮类化合物	Phenylpropanoids and polyketides	肉桂酸及其衍生物	Cinnamic acids and derivatives		Cinnamic acid esters	64866.7
	0.81_112.0507m/z	Cytosine	C4H5N3O	0.806883	1.70514	112.051	pos	M+H	597	OPTASPLRGRRNAP-UHFFFAOYSA-N	C1=C(NC(=O)N=C1)N	-1.7	C00380	有机杂环化合物	Organoheterocyclic compounds		Diazines		Pyrimidines and pyrimidine derivatives	64449.7
	13.68_297.2894m/z	Obscuraminol E	C16H33NO	13.6755	-2.31765	297.289	pos	M+ACN+H	134715064	QNWQYXJJIAXWKD-BUWFCSEKSA-N	CCCC/C=C/CCCCCCC[C@H]([C@H](C)N)O	4.8		有机氮化合物	Organic nitrogen compounds		Organonitrogen compounds		Amines	64378.6
	1.28_421.1811m/z	PTAQUILOSIDE	C20H30O8	1.27755	-5.52813	421.181	pos	M+Na	13962857	GPHSJPVUEZFIDE-YVPLJZHISA-N	C[C@@H]1C[C@]2(C=C(C3(CC3)[C@@]([C@H]2C1=O)(C)O)C)O[C@H]4[C@@H]([C@H]([C@@H]([C@H](O4)CO)O)O)O	-1.3	C19515	有机氧化合物	Organic oxygen compounds	有机氧化合物	Organooxygen compounds	碳水化合物和碳水化合物共轭物	Carbohydrates and carbohydrate conjugates	64121.1
	10.33_367.1194m/z	Licoarylcoumarin	C21H20O6	10.3263	1.77765	367.119	neg	M-H												63810.1
	4.27_180.0424n	caffeic acid	C9H8O4	4.2669	0.744301	179.035	neg	M-H2O-H, M-H	689043	QAIPRVGONGVQAS-DUXPYHPUSA-N	C1=CC(=C(C=C1/C=C/C(=O)O)O)O	1.2	C01481	苯基丙酮和多酮类化合物	Phenylpropanoids and polyketides	肉桂酸及其衍生物	Cinnamic acids and derivatives		Hydroxycinnamic acids and derivatives	62944
	5.15_335.0774m/z	Prunasin acid	C14H18O8	5.15235	8.29826	335.077	neg	M+Na-2H	16061681	PRBPGFIPERGSFI-SGYGPSCOSA-N	C1=CC=C(C=C1)[C@H](C(=O)O)O[C@H]2[C@@H]([C@H]([C@@H]([C@H](O2)CO)O)O)O	-0.9		有机氧化合物	Organic oxygen compounds	有机氧化合物	Organooxygen compounds	碳水化合物和碳水化合物共轭物	Carbohydrates and carbohydrate conjugates	62826.9
	11.64_439.3565m/z	Lucialdehyde A	C30H46O2	11.6424	-1.21947	439.357	pos	M+H	102004904	RMOSHOXMAZYZOK-SAXMSOSVSA-N	C[C@H](CC/C=C(\C)/C=O)[C@H]1CC[C@@]2([C@@]1(CC=C3C2=CCC4[C@@]3(CC[C@@H](C4(C)C)O)C)C)C	7.3		脂质和类脂质分子	Lipids and lipid-like molecules	丙烯醇脂质	Prenol lipids	三萜类化合物	Triterpenoids	62679.8
	0.76_266.0880m/z	Cyclic N-Acetyl-D-mannosamine	C8H15NO6	0.759333	-0.766845	266.088	neg	M+FA-H	11096158	OVRNDRQMDRJTHS-OZRXBMAMSA-N	CC(=O)N[C@H]1[C@H]([C@@H]([C@H](O[C@H]1O)CO)O)O	-1.7	C00645	有机氧化合物	Organic oxygen compounds	有机氧化合物	Organooxygen compounds	碳水化合物和碳水化合物共轭物	Carbohydrates and carbohydrate conjugates	62655.6
	10.34_369.1326m/z	Isoanhydroicaritin	C21H20O6	10.3369	-1.73412	369.133	pos	M+H	5322079	RJANATGWWPNKAL-UHFFFAOYSA-N	CC(=CCC1=C(C=C(C2=C1OC(=C(C2=O)O)C3=CC=C(C=C3)O)O)OC)C	4.8		苯基丙酮和多酮类化合物	Phenylpropanoids and polyketides	类黄酮	Flavonoids		Flavones	62319
	7.00_563.1790m/z	Naringin dihydrochalcone	C27H34O14	6.99938	3.40804	563.179	neg	M-H2O-H	9894584	CWBZAESOUBENAP-QVNVHUMTSA-N	C[C@H]1[C@@H]([C@H]([C@H]([C@@H](O1)O[C@@H]2[C@H]([C@@H]([C@H](O[C@H]2OC3=CC(=C(C(=C3)O)C(=O)CCC4=CC=C(C=C4)O)O)CO)O)O)O)O)O	-0.3		苯基丙酮和多酮类化合物	Phenylpropanoids and polyketides	类黄酮	Flavonoids	黄酮苷	Flavonoid glycosides	62273.4
	5.58_225.1133m/z	Lonfuranacid A	C12H20O5	5.57578	0.182698	225.113	neg	M-H2O-H	146116229	VJTMWYOARXNAKD-NXEZZACHSA-N	C1[C@H]([C@H](OC1=O)CCCCCCCC(=O)O)O	1.5		脂质和类脂质分子	Lipids and lipid-like molecules	脂肪酸	Fatty Acyls		Fatty acids and conjugates	62111.7
	9.44_323.1291m/z	2',4'-Dihydroxy-4-prenyloxychalcone	C20H20O4	9.4429	0.81399	323.129	neg	M-H	38355910	VVSZRCIUFBADJQ-BJMVGYQFSA-N	CC(=CCOC1=CC=C(C=C1)/C=C/C(=O)C2=C(C=C(C=C2)O)O)C	5		苯基丙酮和多酮类化合物	Phenylpropanoids and polyketides		Linear 1,3-diarylpropanoids		Chalcones and dihydrochalcones	62069.7
	11.64_527.3362m/z	Cucurbitacin IIA	C32H50O8	11.6424	-0.974938	527.336	pos	M+H-2H2O	181183	LKYNAQSYQLFTCM-GYXNDICUSA-N	CC(=O)OC(C)(C)CCC(=O)[C@@](C)([C@H]1[C@@H](C[C@@]2([C@@]1(CC(=O)[C@@]3([C@H]2CC=C4[C@H]3C[C@@H]([C@H](C4(C)C)O)O)C)C)C)O)O	2.6	C01901	脂质和类脂质分子	Lipids and lipid-like molecules	类固醇和类固醇衍生物	Steroids and steroid derivatives	葫芦素	Cucurbitacins	62055.9
	5.11_725.1990m/z	Vaccarin	C32H38O19	5.11457	7.62627	725.199	neg	M-H	71307582	GYIKGLVKALOGDP-HLEFUGOVSA-N	C1[C@@H]([C@@H]([C@H]([C@@H](O1)O[C@@H]2[C@H]([C@@H]([C@H](O[C@H]2C3=C(C4=C(C=C3O)OC(=CC4=O)C5=CC=C(C=C5)O[C@H]6[C@@H]([C@H]([C@@H]([C@H](O6)CO)O)O)O)O)CO)O)O)O)O)O	-3.1		苯基丙酮和多酮类化合物	Phenylpropanoids and polyketides	类黄酮	Flavonoids	黄酮苷	Flavonoid glycosides	61943.9
	8.84_927.4920m/z	Wistariasaponin A	C47H74O18	8.83982	-3.03186	927.492	pos	M+H	101826547	ALXSLRHPZIAZKS-DYYQOOBCSA-N	C[C@H]1[C@@H]([C@H]([C@H]([C@@H](O1)O[C@@H]2[C@H]([C@@H](CO[C@H]2O[C@@H]3[C@H]([C@@H]([C@H](O[C@H]3O[C@H]4CC[C@]5([C@H]([C@@]4(C)CO)CC[C@@]6([C@@H]5CC=C7[C@]6(CC[C@@]8([C@H]7C[C@@](CC8=O)(C)CO)C)C)C)C)C(=O)O)O)O)O)O)O)O)O	0.7		脂质和类脂质分子	Lipids and lipid-like molecules	丙烯醇脂质	Prenol lipids	萜烯糖苷	Terpene glycosides	61572.6
	6.22_453.1174m/z	Cinchonain Ia	C24H20O9	6.21628	-1.2391	453.117	pos	M+H	442675	LKCOZWLUAKSRQM-UMAWSMADSA-N	C1[C@H]([C@H](OC2=C1C(=CC3=C2[C@H](CC(=O)O3)C4=CC(=C(C=C4)O)O)O)C5=CC(=C(C=C5)O)O)O	2.2		苯基丙酮和多酮类化合物	Phenylpropanoids and polyketides	类黄酮	Flavonoids		Flavans	61426.2
	7.17_531.1498m/z	8-O-4-Hydroxycinnamoylharpagide	C24H30O12	7.16622	2.66505	531.15	neg	M+Na-2H	133053422	AZKQDXZMKREFDY-KZAOYDMLSA-N	C[C@@]1(C[C@H]([C@]2(C1C(OC=C2)O[C@H]3[C@@H]([C@H]([C@@H]([C@H](O3)CO)O)O)O)O)O)OC(=O)/C=C/C4=CC=C(C=C4)O	-1		脂质和类脂质分子	Lipids and lipid-like molecules	丙烯醇脂质	Prenol lipids	萜烯糖苷	Terpene glycosides	61229.2
	1.72_464.0719m/z	Chondroitine sulfate	C13H21NO15S	1.72498	3.02855	464.072	pos	M+H					C00607							61114.4
	5.83_499.1223m/z	6''-O-Acetylphloridzin	C23H26O11	5.82818	0.314631	499.122	neg	M+Na-2H	38357854	WKDMJJFSCAZJHE-DODNOZFWSA-N	CC(=O)OC[C@@H]1[C@H]([C@@H]([C@H]([C@@H](O1)OC2=CC(=CC(=C2C(=O)CCC3=CC=C(C=C3)O)O)O)O)O)O	0.8		苯基丙酮和多酮类化合物	Phenylpropanoids and polyketides	类黄酮	Flavonoids	黄酮苷	Flavonoid glycosides	60890.5
	8.73_323.1273m/z	neobavaisoflavone	C20H18O4	8.73233	-1.40209	323.127	pos	M+H	5320053	OBGPEBYHGIUFBN-UHFFFAOYSA-N	CC(=CCC1=C(C=CC(=C1)C2=COC3=C(C2=O)C=CC(=C3)O)O)C	4.4		苯基丙酮和多酮类化合物	Phenylpropanoids and polyketides	异黄酮	Isoflavonoids		Isoflav-2-enes	60862.4
	0.77_355.0820m/z	6-Deoxyisojacareubin	C18H14O5	0.774	-1.17235	355.082	neg	M+FA-H	5464641	XWRLBJDPJRDNKF-UHFFFAOYSA-N	CC1(C=CC2=C(O1)C=C(C3=C2OC4=C(C3=O)C=CC=C4O)O)C	3.7		有机杂环化合物	Organoheterocyclic compounds	苯并吡喃	Benzopyrans		1-benzopyrans	60115.8
	8.71_497.2903m/z	Cucurbitacin S	C30H42O6	8.70867	-1.08811	497.29	neg	M-H					C08806							59538.5
	9.50_485.3271m/z	6,19-Dihydroxyurs-12-en-3-oxo-28-oic acid	C30H46O5	9.49757	-0.26199	485.327	neg	M-H												59467.4
	4.85_581.1487m/z	Leucoside	C26H28O15	4.85108	-2.44771	581.149	pos	M+H	44566720	RXAXTTGJEMODPY-CJNLAGEVSA-N	C1[C@H]([C@@H]([C@H]([C@@H](O1)O[C@@H]2[C@H]([C@@H]([C@H](O[C@H]2OC3=C(OC4=CC(=CC(=C4C3=O)O)O)C5=CC=C(C=C5)O)CO)O)O)O)O)O	-0.8		苯基丙酮和多酮类化合物	Phenylpropanoids and polyketides	类黄酮	Flavonoids	黄酮苷	Flavonoid glycosides	59084.9
	0.89_429.1257m/z	Quinic acid	C7H12O6	0.88745	1.80921	429.126	neg	2M+FA-H	6508	AAWZDTNXLSGCEK-LNVDRNJUSA-N	C1[C@H](C([C@@H](CC1(C(=O)O)O)O)O)O	-2.4	C00296	有机氧化合物	Organic oxygen compounds	有机氧化合物	Organooxygen compounds		Alcohols and polyols	59054.2
	10.56_409.2002m/z	Spectabiline	C18H25NO7	10.5576	9.04439	409.2	pos	M+ACN+H	73414	ZVBPCOQJPAOXMI-HWJAIVRSSA-N	C[C@H]1C(=O)O[C@@H]2CCN3[C@@H]2C(=CC3)COC(=O)[C@]([C@]1(C)OC(=O)C)(C)O	-0.2		有机酸及其衍生物	Organic acids and derivatives	羧酸及其衍生物	Carboxylic acids and derivatives		Tricarboxylic acids and derivatives	58127.5
	6.32_314.0794n	Nepetoidin B	C17H14O6	6.31955	1.05083	359.078	neg	M-H, M+FA-H	5316819	GFZFUVWXGQWUGX-DGEKEWMVSA-N	C1=CC(=C(C=C1/C=C/C(=O)O/C=C\C2=CC(=C(C=C2)O)O)O)O	2.8		苯基丙酮和多酮类化合物	Phenylpropanoids and polyketides	肉桂酸及其衍生物	Cinnamic acids and derivatives		Hydroxycinnamic acids and derivatives	57951
	10.17_335.0925m/z	Hydroheptelidic acid	C15H22O6	10.1713	7.70096	335.093	neg	M+K-2H	38354714	WGNDRSIKIXVFLD-HXYHFMIISA-N	CC(C)[C@H]1CC[C@]2(COC(=O)[C@H]2[C@@H]1/C=C(\CO)/C(=O)O)O	0.3		脂质和类脂质分子	Lipids and lipid-like molecules	丙烯醇脂质	Prenol lipids		Terpene lactones	57595.7
	6.76_327.0857m/z	Santin	C18H16O7	6.7602	-1.71987	327.086	pos	M+H-H2O	5281695	DWZAJFZEYZIHPO-UHFFFAOYSA-N	COC1=CC=C(C=C1)C2=C(C(=O)C3=C(O2)C=C(C(=C3O)OC)O)OC	3.1	C10180	苯基丙酮和多酮类化合物	Phenylpropanoids and polyketides	类黄酮	Flavonoids		O-methylated flavonoids	57523.7
	12.48_250.1447m/z	N-Phenethylisovaleramide	C13H19NO	12.479	-0.785667	250.145	neg	M+FA-H												57291
	8.84_371.1482m/z	Calealactone C	C21H26O8	8.83982	-1.83495	371.148	pos	M+H-2H2O	9844240	FCYRUIVZYHKCPI-DKBBEFOWSA-N	C/C/1=C/CC(=O)[C@]([C@@H]([C@H]([C@@H]2[C@@H](C1)OC(=O)C2=C)OC(=O)C(=C)C)OC(=O)C)(C)O	1.6		脂质和类脂质分子	Lipids and lipid-like molecules	丙烯醇脂质	Prenol lipids		Terpene lactones	56925.1
	8.15_486.1516n	Fridamycin A	C25H26O10	8.14535	-1.98676	487.159	pos	M+H, M+Na	51136287	LKLNNJGYAYDANM-VRSSYPSJSA-N	C[C@@H]1[C@H]([C@@H](C[C@@H](O1)C2=C(C3=C(C=C2)C(=O)C4=C(C3=O)C=CC(=C4O)C[C@](C)(CC(=O)O)O)O)O)O	1.6		苯类	Benzenoids	蒽	Anthracenes		Anthraquinones	56744.1
	6.06_297.1116m/z	Gigantol	C16H18O4	6.06397	6.7239	297.112	pos	M+Na	3085362	SDXKZPQOVUDXIY-UHFFFAOYSA-N	COC1=C(C=C(C=C1)CCC2=CC(=CC(=C2)OC)O)O	2.7		苯基丙酮和多酮类化合物	Phenylpropanoids and polyketides		Stilbenes			56649.6
	8.58_265.1442m/z	Cumanin	C15H22O4	8.5776	-1.10963	265.144	neg	M-H	353378	ZFCRHGITKWEXDY-RKKSEIHCSA-N	C[C@H]1CC2C(C[C@]3(C1C[C@@H]([C@@H]3O)O)C)C(=C)C(=O)O2	1.7		脂质和类脂质分子	Lipids and lipid-like molecules	丙烯醇脂质	Prenol lipids		Terpene lactones	56223
	5.83_445.0777m/z	Paederosidic acid	C18H24O12S	5.82818	-7.13106	445.078	neg	M-H2O-H	21592249	ICTKKPLVSHVNDV-FCVLBCLDSA-N	CSC(=O)OCC1=C[C@@H]([C@H]2[C@@H]1[C@@H](OC=C2C(=O)O)O[C@H]3[C@@H]([C@H]([C@@H]([C@H](O3)CO)O)O)O)O	-2.3		脂质和类脂质分子	Lipids and lipid-like molecules	丙烯醇脂质	Prenol lipids	萜烯糖苷	Terpene glycosides	56155.2
	0.81_170.0809m/z	3-(Hydroxymethyl)-2-penten-5-olide	C6H8O3	0.806883	-2.17425	170.081	pos	M+ACN+H	85539715	BHALNYVILOSMDQ-UHFFFAOYSA-N	C1COC(=O)C=C1CO	-0.7		有机杂环化合物	Organoheterocyclic compounds		Pyrans		Pyranones and derivatives	56036.9
	7.17_243.1012m/z	Lecocarpinolide H	C15H18O5	7.1709	-1.27927	243.101	pos	M+H-2H2O	24094150	CVISOHZWXIVDFN-SYHQWPJTSA-N	C=C1[C@@H]2[C@@H](C/C(=C\CC/C(=C/[C@H]2OC1=O)/CO)/C=O)O	-0.1		脂质和类脂质分子	Lipids and lipid-like molecules	丙烯醇脂质	Prenol lipids		Terpene lactones	55882.1
	9.26_335.0925m/z	Phomopsolidone B	C15H22O6	9.26478	7.4843	335.092	neg	M+K-2H	101876423	KDJQJYVWRNNMAM-AYRSGXSMSA-N	C/C=C(\C)/C(=O)OC(/C=C/[C@@H]([C@H](C)O)O)C1CCC(=O)O1	0.8		脂质和类脂质分子	Lipids and lipid-like molecules	脂肪酸	Fatty Acyls		Fatty alcohols	55762.5
	11.78_339.1587m/z	Gingerenone A	C21H24O5	11.7758	-1.13493	339.159	pos	M+H-H2O	5281775	FWDXZNKYDTXGOT-GQCTYLIASA-N	COC1=C(C=CC(=C1)CC/C=C/C(=O)CCC2=CC(=C(C=C2)O)OC)O	3.7	C10460	苯基丙酮和多酮类化合物	Phenylpropanoids and polyketides		Diarylheptanoids		Linear diarylheptanoids	55699.2
	7.22_431.0990m/z	Emodin-8-glucoside	C21H20O10	7.22185	1.51627	431.099	neg	M-H	99649	HSWIRQIYASIOBE-JNHRPPPUSA-N	CC1=CC2=C(C(=C1)O)C(=O)C3=C(C2=O)C=C(C=C3O[C@H]4[C@@H]([C@H]([C@@H]([C@H](O4)CO)O)O)O)O	0.9	C10345	苯类	Benzenoids	蒽	Anthracenes		Anthraquinones	55556.9
	7.40_251.0560m/z	Scoparone	C11H10O4	7.40108	-0.509467	251.056	neg	M+FA-H	8417	GUAFOGOEJLSQBT-UHFFFAOYSA-N	COC1=C(C=C2C(=C1)C=CC(=O)O2)OC	1.9	C09311	苯基丙酮和多酮类化合物	Phenylpropanoids and polyketides	香豆素及其衍生物	Coumarins and derivatives			55535.7
	6.67_373.1274m/z	Glycosmisic acid	C20H20O7	6.67222	-2.10463	373.127	pos	M+H	38356815	FHYQIQMSODIFCP-WARYXCEBSA-N	COC1=CC(=CC2=C1O[C@H]([C@@H]2CO)C3=CC(=C(C=C3)O)OC)/C=C/C(=O)O	2.1		苯基丙酮和多酮类化合物	Phenylpropanoids and polyketides	2-芳基苯并呋喃类黄酮	2-arylbenzofuran flavonoids			55348.6
	5.33_273.0752m/z	4-(cis)-Acetyl-3,6,8-trihydroxy-3-methyldihydronaphthalenone	C13H14O5	5.32858	7.29593	273.075	pos	M+Na	10777052	QDNOAZOXGLUUEB-OLZOCXBDSA-N	CC(=O)[C@@H]1C2=C(C(=O)C[C@]1(C)O)C(=CC(=C2)O)O	1		苯类	Benzenoids		Tetralins			54967.1
	10.83_411.2159m/z	Chaetopenoid B	C25H32O6	10.8269	-1.57858	411.216	pos	M+H-H2O	139587645	OFDBBWUQAHAKDG-LYGDIALYSA-N	CC[C@H](C)/C=C(\C)/C=C/C(=O)O[C@H]1C=CC2=CC(=O)[C@@](C[C@@]2([C@H]1C)C)(C(=C)C(=O)O)O	5.2		脂质和类脂质分子	Lipids and lipid-like molecules	丙烯醇脂质	Prenol lipids		Sesquiterpenoids	54948.8
	5.00_423.0916m/z	Mangiferin	C19H18O11	5.00165	-1.41874	423.092	pos	M+H	5281647	AEDDIBAIWPIIBD-ZJKJAXBQSA-N	C1=C2C(=CC(=C1O)O)OC3=C(C2=O)C(=C(C(=C3)O)[C@H]4[C@@H]([C@H]([C@@H]([C@H](O4)CO)O)O)O)O	-0.4	C10077	有机杂环化合物	Organoheterocyclic compounds	苯并吡喃	Benzopyrans		1-benzopyrans	54853.7
	1.07_309.0744m/z	Benzyl glucopyranoside	C13H18O6	1.07412	3.36406	309.074	pos	M+K	11076492	GKHCBYYBLTXYEV-HENWMNBSSA-N	C1=CC=C(C=C1)COC2[C@@H]([C@H]([C@@H]([C@H](O2)CO)O)O)O	-0.7		有机氧化合物	Organic oxygen compounds	有机氧化合物	Organooxygen compounds	碳水化合物和碳水化合物共轭物	Carbohydrates and carbohydrate conjugates	54366.7
	8.82_315.0857m/z	Gnaphaliin	C17H14O6	8.82178	-1.96363	315.086	pos	M+H	9972910	OWQLBLNRUZULFV-UHFFFAOYSA-N	COC1=C(C=C(C2=C1OC(=C(C2=O)OC)C3=CC=CC=C3)O)O	3.2		苯基丙酮和多酮类化合物	Phenylpropanoids and polyketides	类黄酮	Flavonoids		O-methylated flavonoids	54324.7
	10.38_481.2961m/z	3,19-Dihydroxy-6,23-dioxo-12-ursen-28-oic acid	C30H44O6	10.3821	0.274552	481.296	neg	M-H2O-H	15460490	BHHKBYFDFSIXJN-WQMBMQKBSA-N	C[C@@H]1CC[C@@]2(CC[C@@]3(C(=CC[C@H]4[C@]3(CC(=O)[C@@H]5[C@@]4(CC[C@@H]([C@@]5(C)C=O)O)C)C)[C@@H]2[C@]1(C)O)C)C(=O)O	3.5		脂质和类脂质分子	Lipids and lipid-like molecules	丙烯醇脂质	Prenol lipids	三萜类化合物	Triterpenoids	54099.4
	7.28_237.0768m/z	Isoshinanolone	C11H12O3	7.27538	-0.120582	237.077	neg	M+FA-H	443777	YUPNHTWYVBHLMG-KSBSHMNSSA-N	C[C@@H]1CC(=O)C2=C([C@@H]1O)C=CC=C2O	1.5	C12343	苯类	Benzenoids		Tetralins			54024.1
	10.84_437.3410m/z	Ganoderiol F	C30H46O3	10.8443	-0.962282	437.341	pos	M+H-H2O												53910.1
	5.54_939.4350m/z	Timorsaponin C	C45H74O18	5.53777	-1.18805	939.435	neg	M+K-2H												53769.4
	10.17_321.1117m/z	Methyl tanshinonate	C20H18O5	10.1734	-1.42141	321.112	pos	M+H-H2O												53602.5
	11.42_661.2422m/z	Mulberrofuran K	C39H32O8	11.4235	-1.6693	661.242	pos	M+CH3OH+H												53338.4
	1.66_394.2430m/z	3,4-O-Isopropylidene-2-methylbutane	C8H16O4	1.66197	-1.58954	394.243	pos	2M+ACN+H	14602415	VEVJWYFNIUERBD-UHFFFAOYSA-N	CC1(OCC(O1)C(C)(CO)O)C	-0.6		有机氧化合物	Organic oxygen compounds	有机氧化合物	Organooxygen compounds		Ethers	53274.3
	5.59_405.1196m/z	Astringin	C20H22O9	5.59203	1.15941	405.12	neg	M-H	5281712	PERPNFLGJXUDDW-CUYWLFDKSA-N	C1=CC(=C(C=C1/C=C/C2=CC(=CC(=C2)O[C@H]3[C@@H]([C@H]([C@@H]([C@H](O3)CO)O)O)O)O)O)O	0.7	C10245	苯基丙酮和多酮类化合物	Phenylpropanoids and polyketides		Stilbenes		Stilbene glycosides	52989.8
	9.16_543.3318m/z	6alpha-Hydroxypolyporenic acid C	C31H46O5	9.15707	-1.93649	543.332	neg	M+FA-H												52862.8
	0.92_173.0458m/z	Shikimic acid	C7H10O5	0.920983	1.2998	173.046	neg	M-H	8742	JXOHGGNKMLTUBP-HSUXUTPPSA-N	C1[C@H]([C@@H]([C@@H](C=C1C(=O)O)O)O)O	-1.7	C00493	有机氧化合物	Organic oxygen compounds	有机氧化合物	Organooxygen compounds		Alcohols and polyols	52520.2
	8.59_407.3302m/z	Vitamin D3	C27H44O	8.5933	4.69082	407.33	pos	M+Na	5280795	QYSXJUFSXHHAJI-YRZJJWOYSA-N	C[C@H](CCCC(C)C)[C@H]1CC[C@@H]\2[C@@]1(CCC/C2=C\C=C/3\C[C@H](CCC3=C)O)C	7.9	C05443	脂质和类脂质分子	Lipids and lipid-like molecules	类固醇和类固醇衍生物	Steroids and steroid derivatives	维生素 D 及其衍生物	Vitamin D and derivatives	52422
	6.07_533.1447m/z	3'-Hydroxyxanthyletin	C14H12O4	6.06775	-1.30966	533.145	neg	2M+FA-H	129069558	FMYNVGVODWZNCM-UHFFFAOYSA-N	CC1(C(=CC2=C(O1)C=C3C(=C2)C=CC(=O)O3)O)C	2.2		苯基丙酮和多酮类化合物	Phenylpropanoids and polyketides	香豆素及其衍生物	Coumarins and derivatives		Pyranocoumarins	51949.5
	1.01_330.1540m/z	Marumoside A	C14H19NO6	1.00993	-2.38081	330.154	pos	M+CH3OH+H	101794623	FBANEUHXMFEIRO-WBFOWJMUSA-N	C[C@H]1[C@@H]([C@H]([C@H]([C@@H](O1)OC2=CC=C(C=C2)CC(=O)N)O)O)O	-0.6		有机氧化合物	Organic oxygen compounds	有机氧化合物	Organooxygen compounds	碳水化合物和碳水化合物共轭物	Carbohydrates and carbohydrate conjugates	51816.6
	12.50_453.3012m/z	antcin A	C29H42O4	12.5008	0.341345	453.301	neg	M-H	44424392	WTSUWKBKPMVEBO-QNMMDLTMSA-N	C[C@H]1[C@@H]2CCC3=C([C@]2(CCC1=O)C)C(=O)C[C@]4([C@H]3CC[C@@H]4[C@H](C)CCC(=C)[C@H](C)C(=O)O)C	6.2		脂质和类脂质分子	Lipids and lipid-like molecules	类固醇和类固醇衍生物	Steroids and steroid derivatives	类固醇	Ergostane steroids	51631.9
	3.88_153.0195m/z	Protocatechuic acid	C7H6O4	3.88003	0.791685	153.019	neg	M-H	72	YQUVCSBJEUQKSH-UHFFFAOYSA-N	C1=CC(=C(C=C1C(=O)O)O)O	1.1	C00230	苯类	Benzenoids	苯和取代衍生物	Benzene and substituted derivatives		Benzoic acids and derivatives	51567.9
	6.28_467.0987m/z	Nandinaside A	C22H22O10	6.28325	6.04848	467.099	neg	M+Na-2H	122194514	JSCNSFRBLSDDTO-VMNLSUCYSA-N	C1=CC(=CC=C1C=O)O[C@H]2[C@@H]([C@H]([C@@H]([C@H](O2)COC(=O)/C=C/C3=CC(=C(C=C3)O)O)O)O)O	0.6		有机氧化合物	Organic oxygen compounds	有机氧化合物	Organooxygen compounds	碳水化合物和碳水化合物共轭物	Carbohydrates and carbohydrate conjugates	51446.8
	6.06_435.1280m/z	Plumieride	C21H26O12	6.06397	-1.25242	435.128	pos	M+H-2H2O	72319	AOPMSFXOYJXDNJ-IRFSQMTFSA-N	C[C@@H](C1=C[C@@]2(C=C[C@H]3[C@@H]2[C@@H](OC=C3C(=O)OC)O[C@H]4[C@@H]([C@H]([C@@H]([C@H](O4)CO)O)O)O)OC1=O)O	-1.2	C09797	脂质和类脂质分子	Lipids and lipid-like molecules	丙烯醇脂质	Prenol lipids	萜烯糖苷	Terpene glycosides	51064.4
	6.60_146.0598m/z	Resedine	C9H9NO2	6.60332	-1.38182	146.06	pos	M+H-H2O	202193	ARILQDNHZGKJBK-UHFFFAOYSA-N	C1C(OC(=O)N1)C2=CC=CC=C2	1.2		有机杂环化合物	Organoheterocyclic compounds		Azolidines		Oxazolidines	50421
	7.38_415.1038m/z	Chrysophanol 8-O-Beta-D-glucoside	C21H20O9	7.38323	0.829561	415.104	neg	M-H	442731	WMMOMSNMMDMSRB-JNHRPPPUSA-N	CC1=CC2=C(C(=C1)O)C(=O)C3=C(C2=O)C=CC=C3O[C@H]4[C@@H]([C@H]([C@@H]([C@H](O4)CO)O)O)O	1.3	C10316	苯类	Benzenoids	蒽	Anthracenes		Anthraquinones	50309.4
	5.40_595.1649m/z	Lonicerin	C27H30O15	5.4001	-1.43092	595.165	pos	M+H	5282152	SHPPXMGVUDNKLV-KMFFXDMSSA-N	C[C@H]1[C@@H]([C@H]([C@H]([C@@H](O1)O[C@@H]2[C@H]([C@@H]([C@H](O[C@H]2OC3=CC(=C4C(=C3)OC(=CC4=O)C5=CC(=C(C=C5)O)O)O)CO)O)O)O)O)O	-0.6	C17557	苯基丙酮和多酮类化合物	Phenylpropanoids and polyketides	类黄酮	Flavonoids	黄酮苷	Flavonoid glycosides	49870.1
	4.71_323.0544m/z	Psoromic acid	C18H14O8	4.71428	-1.59063	323.054	pos	M+H-2H2O	23725	FUCWJKJZOHOLEO-UHFFFAOYSA-N	CC1=CC(=C(C2=C1C(=O)OC3=C(O2)C(=CC(=C3C)OC)C(=O)O)C=O)O	2.8		苯基丙酮和多酮类化合物	Phenylpropanoids and polyketides		Depsides and depsidones			49726.2
	9.49_675.4094m/z	Neochlorogenin 6-O-alpha-D-xylopyranosyl-(1-3)-alpha-D-quinovopyranoside	C38H62O12	9.48647	-1.26251	675.409	pos	M+H-2H2O												49193
	11.79_620.4364m/z	3-O-(p-Hydroxybenzoyl)serratriol	C37H54O5	11.7935	9.35104	620.436	pos	M+ACN+H												48880.3
	4.97_209.0441m/z	Fraxetin	C10H8O5	4.96733	-1.82315	209.044	pos	M+H	5273569	HAVWRBANWNTOJX-UHFFFAOYSA-N	COC1=C(C(=C2C(=C1)C=CC(=O)O2)O)O	1.2	C09265	苯基丙酮和多酮类化合物	Phenylpropanoids and polyketides	香豆素及其衍生物	Coumarins and derivatives		Hydroxycoumarins	48699.8
	13.14_455.3513m/z	Echinocystic acid (Albizziagenin)	C30H48O4	13.1443	-1.48005	455.351	pos	M+H-H2O	23983726	YKOPWPOFWMYZJZ-QIKFJBJGSA-N	C[C@]12CC[C@@H](C(C1CC[C@@]3(C2CC=C4[C@]3(C[C@H]([C@@]5(C4CC(CC5)(C)C)C(=O)O)O)C)C)(C)C)O	6.9		脂质和类脂质分子	Lipids and lipid-like molecules	丙烯醇脂质	Prenol lipids	三萜类化合物	Triterpenoids	48467.4
	6.06_401.1586m/z	1-Hydroxymethyl-beta-carboline glucoside	C18H19N2O6	6.06397	1.40538	401.159	pos	M+ACN+H												48334.1
	5.72_661.1787m/z	5,7,8-Trimethoxyflavanone	C36H34O10	5.72258	-9.41556	661.179	neg	M+Cl												48288.3
	10.58_631.3833m/z	Bernardioside A	C36H58O11	10.5753	-1.1015	631.383	pos	M+H-2H2O												47815.1
	5.84_529.1324m/z	Puerarin apioside	C26H28O13	5.84463	-5.10325	529.132	neg	M-H2O-H	21676217	ZBXWGKPUSLRPHX-QOIVFALESA-N	C1[C@@]([C@H]([C@@H](O1)OC[C@@H]2[C@H]([C@@H]([C@H]([C@@H](O2)C3=C(C=CC4=C3OC=C(C4=O)C5=CC=C(C=C5)O)O)O)O)O)O)(CO)O	-1.8		苯基丙酮和多酮类化合物	Phenylpropanoids and polyketides	异黄酮	Isoflavonoids		Isoflavonoid C-glycosides	47463.2
	9.90_481.3669m/z	Rubiprasin A	C32H52O5	9.90152	-1.33531	481.367	pos	M+H-2H2O	21594201	KHSRLAHIQUDPFJ-VWPWYMCRSA-N	CC(=O)O[C@H]1CC[C@]2([C@H](C1(C)C)CC[C@@]3([C@@H]2CC(=O)[C@]4([C@]3([C@H](C[C@@]5([C@H]4CC(CC5)(C)C)C)O)C)O)C)C	6.7		脂质和类脂质分子	Lipids and lipid-like molecules	丙烯醇脂质	Prenol lipids	三萜类化合物	Triterpenoids	47060.7
	4.83_342.1693m/z	Dihydroobovatin	C20H20O4	4.83295	-2.06822	342.169	pos	M+NH4	73554083	KYNSYTYYFQFDCV-INIZCTEOSA-N	CC1(CCC2=C(O1)C=C(C3=C2O[C@@H](CC3=O)C4=CC=CC=C4)O)C	4.1		苯基丙酮和多酮类化合物	Phenylpropanoids and polyketides	类黄酮	Flavonoids		Flavans	46933.2
	9.61_355.1169m/z	Sanggenone H	C20H18O6	9.61307	-2.04704	355.117	pos	M+H	90681446	QPAKXSCQEJXHSW-INIZCTEOSA-N	CC1(C=CC2=C(C=CC(=C2O1)[C@@H]3CC(=O)C4=C(C=C(C=C4O3)O)O)O)C	3.3		苯基丙酮和多酮类化合物	Phenylpropanoids and polyketides	类黄酮	Flavonoids		Flavans	46744.7
	7.35_567.1276m/z	Amentoflavone 7'',4'''-dimethyl ether	C32H22O10	7.34548	-1.66522	567.128	pos	M+H	5491518	SQGLUEWZRKIEGS-UHFFFAOYSA-N	COC1=CC=C(C=C1)C2=CC(=O)C3=C(O2)C(=C(C=C3O)OC)C4=C(C=CC(=C4)C5=CC(=O)C6=C(C=C(C=C6O5)O)O)O	5.7	C10048	苯基丙酮和多酮类化合物	Phenylpropanoids and polyketides	类黄酮	Flavonoids		Biflavonoids and polyflavonoids	46479.4
	4.10_571.2051m/z	Homoarbutin	C13H18O7	4.10102	3.19816	571.205	neg	2M-H	324796	SUSHDSMGFVANCQ-UHFFFAOYSA-N	CC1=C(C=CC(=C1)OC2C(C(C(C(O2)CO)O)O)O)O	-0.4		有机氧化合物	Organic oxygen compounds	有机氧化合物	Organooxygen compounds	碳水化合物和碳水化合物共轭物	Carbohydrates and carbohydrate conjugates	46473.4
	10.10_337.1064m/z	Psoralidin	C20H16O5	10.1	-1.99436	337.106	pos	M+H	5281806	YABIJLLNNFURIJ-UHFFFAOYSA-N	CC(=CCC1=CC2=C(C=C1O)OC(=O)C3=C2OC4=C3C=CC(=C4)O)C	4.7	C10523	苯基丙酮和多酮类化合物	Phenylpropanoids and polyketides	异黄酮	Isoflavonoids		Coumestans	46446.9
	7.65_209.1533m/z	Plucheoside B aglycone	C13H22O3	7.65415	-1.54601	209.153	pos	M+H-H2O	101215660	HODWUFMHAGVDJY-QANURTJOSA-N	CC1=C(C(C[C@@H]([C@@H]1O)O)(C)C)/C=C/[C@@H](C)O	0.5		脂质和类脂质分子	Lipids and lipid-like molecules	丙烯醇脂质	Prenol lipids		Sesquiterpenoids	46207.6
	7.56_275.0908m/z	2-(2,4-Dihydroxyphenyl)-6-hydroxybenzofuran	C14H10O4	7.56115	-2.63098	275.091	pos	M+CH3OH+H	15480861	GYHKMDWFVHCCRA-UHFFFAOYSA-N	C1=CC2=C(C=C1O)OC(=C2)C3=C(C=C(C=C3)O)O	2.9		苯基丙酮和多酮类化合物	Phenylpropanoids and polyketides	2-芳基苯并呋喃类黄酮	2-arylbenzofuran flavonoids			45714.8
	10.88_277.2157m/z	15,16-Dihydroxyoctadeca-9Z,12Z-dienoic acid	C18H32O4	10.8818	-1.73064	277.216	pos	M+H-2H2O	54038189	LKLLJYJTYPVCID-UHFFFAOYSA-N	CCC(C(CC=CCC=CCCCCCCCC(=O)O)O)O	4.1		脂质和类脂质分子	Lipids and lipid-like molecules	脂肪酸	Fatty Acyls		Lineolic acids and derivatives	45340.1
	11.32_437.3409m/z	zerumbone	C15H22O	11.3183	-1.10275	437.341	pos	2M+H					C20262							45215.6
	6.87_449.1436m/z	Isosakuranin	C22H24O10	6.86613	-1.38343	449.144	pos	M+H	102004611	KEEWIHDTSNESJZ-ZJHVPRRPSA-N	COC1=CC=C(C=C1)[C@@H]2CC(=O)C3=C(C=C(C=C3O2)O[C@H]4[C@@H]([C@H]([C@@H]([C@H](O4)CO)O)O)O)O	0.9		苯基丙酮和多酮类化合物	Phenylpropanoids and polyketides	类黄酮	Flavonoids	黄酮苷	Flavonoid glycosides	45074.8
	11.67_471.3481m/z	16-Oxolycoclavanol	C30H48O4	11.6651	0.318005	471.348	neg	M-H	42608307	QLFHDTVFRVKLCZ-HXYVPTRYSA-N	C[C@@]12CCC3[C@@](C1CC[C@H]4C(=CC(=O)[C@@H]5[C@@]4(CC[C@H](C5(C)C)O)C)C2)(CC[C@H]([C@]3(C)CO)O)C	5.8		脂质和类脂质分子	Lipids and lipid-like molecules	丙烯醇脂质	Prenol lipids	三萜类化合物	Triterpenoids	45066.7
	1.77_247.1801m/z	sophocarpine	C15H22N2O	1.77483	-1.50254	247.18	pos	M+H	115269	AAGFPTSOPGCENQ-JLNYLFASSA-N	C1C[C@H]2CN3[C@H](CC=CC3=O)[C@@H]4[C@H]2N(C1)CCC4	1.7		生物碱及其衍生物	Alkaloids and derivatives		Lupin alkaloids		Matrine alkaloids	45035.5
	9.83_807.4145m/z	Uralsaponin C	C42H64O16	9.8296	-2.04698	807.414	pos	M+H-H2O	86278344	ZFSRTFFNWLQWAO-UEFFDLHQSA-N	C[C@]12CC[C@@H](C([C@@H]1CC[C@@]3([C@@H]2C(=O)C=C4[C@]3(CC[C@@]5([C@H]4C[C@@](C[C@H]5O)(C)CO)C)C)C)(C)C)O[C@H]6[C@@H]([C@H]([C@@H]([C@H](O6)C(=O)O)O)O)O[C@H]7[C@@H]([C@H]([C@@H]([C@H](O7)C(=O)O)O)O)O	2.5		脂质和类脂质分子	Lipids and lipid-like molecules	丙烯醇脂质	Prenol lipids	萜烯糖苷	Terpene glycosides	44841.9
	4.03_431.1202m/z	Myxopyroside	C18H26O13	4.02602	1.49416	431.12	neg	M-H2O-H	45360282	BSLDUMMCFUUGHA-GPVKUPEOSA-N	COC(=O)[C@@H]1[C@@H]2[C@H](C([C@@H]1O)O)C(=CO[C@H]2O[C@H]3[C@@H]([C@H]([C@@H]([C@H](O3)CO)O)O)O)C(=O)OC	-2.7		脂质和类脂质分子	Lipids and lipid-like molecules	丙烯醇脂质	Prenol lipids	萜烯糖苷	Terpene glycosides	43251.2
	5.72_579.1739m/z	Macrophylloside D	C25H34O14	5.72258	7.79897	579.174	neg	M+Na-2H	10745406	BKABLXWGRDWHDB-GWOWOUNZSA-N	CC1(C=CC2=CC(=C(C=C2O1)OC)C(=O)O[C@H]3[C@@H]([C@H]([C@@H]([C@H](O3)CO[C@H]4[C@@H]([C@H]([C@@H]([C@H](O4)CO)O)O)O)O)O)O)C	-1.6		有机杂环化合物	Organoheterocyclic compounds	苯并吡喃	Benzopyrans		1-benzopyrans	43091
	5.49_459.1281m/z	7-O-Methyl morroniside	C18H28O11	5.48852	4.34765	459.128	pos	M+K	127258930	IZODPOCIKVLNIL-BSUNYROJSA-N	C[C@H]1[C@@H]2[C@H](CC(O1)OC)C(=CO[C@H]2O[C@H]3[C@@H]([C@H]([C@@H]([C@H](O3)CO)O)O)O)C(=O)OC	-1.3		有机氧化合物	Organic oxygen compounds	有机氧化合物	Organooxygen compounds	碳水化合物和碳水化合物共轭物	Carbohydrates and carbohydrate conjugates	42938.6
	10.01_615.3880m/z	Arjunglucoside II	C36H58O10	10.0104	-1.79954	615.388	pos	M+H-2H2O												42746.4
	5.90_195.0665m/z	ethyl 2-(1-hydroxy-4-oxocyclohexa-2,5-dien-1-yl)acetate	C10H12O4	5.90195	1.02586	195.066	neg	M-H	100323	PCTPJULDTWCNKF-UHFFFAOYSA-N	CCOC(=O)CC1(C=CC(=O)C=C1)O	0.6		有机氧化合物	Organic oxygen compounds	有机氧化合物	Organooxygen compounds		Alcohols and polyols	42717.2
	5.63_389.1224m/z	Benzyl 2-hydroxy-6-(alpha-glucosyloxy)benzoate	C20H22O9	5.62697	-1.69806	389.122	pos	M+H-H2O												42683.3
	8.26_337.1064m/z	Fibraurin	C20H20O7	8.25598	-1.76541	337.106	pos	M+H-2H2O	21626387	XUFRUKAPNGPYSR-TZGNGTQESA-N	C[C@@]12CC=C3C(=O)O[C@H](C[C@]3([C@@H]1[C@H]4[C@H]5[C@@H]([C@@]2(C(=O)O4)O)O5)C)C6=COC=C6	1.4		有机杂环化合物	Organoheterocyclic compounds		Naphthopyrans			42325.5
	10.94_353.1377m/z	Trachelogenin	C21H24O7	10.937	-1.74979	353.138	pos	M+H-2H2O	452855	YFVZKLQNMNKWSB-BTYIYWSLSA-N	COC1=C(C=C(C=C1)C[C@H]2COC(=O)[C@@]2(CC3=CC(=C(C=C3)O)OC)O)OC	2.8	C10891	木酚素、新木酚素和相关化合物	Lignans, neolignans and related compounds		Furanoid lignans		Tetrahydrofuran lignans	42096.4
	4.83_315.0494m/z	Wedelolactone	C16H10O7	4.83295	-1.74507	315.049	pos	M+H	5281813	XQDCKJKKMFWXGB-UHFFFAOYSA-N	COC1=CC(=C2C(=C1)OC(=O)C3=C2OC4=CC(=C(C=C43)O)O)O	2.4	C10541	苯基丙酮和多酮类化合物	Phenylpropanoids and polyketides	异黄酮	Isoflavonoids		Coumestans	41918.8
	6.60_435.1279m/z	O-Rutinosylumbelliferone	C21H26O12	6.60332	-1.47224	435.128	pos	M+H-2H2O	45359651	YHDXKMHPOOQARK-NHYAYHNCSA-N	C[C@H]1[C@@H]([C@H]([C@H]([C@@H](O1)OC[C@@H]2[C@H]([C@@H]([C@H]([C@@H](O2)OC3=CC4=C(C=C3)C=CC(=O)O4)O)O)O)O)O)O	-1.9		苯基丙酮和多酮类化合物	Phenylpropanoids and polyketides	香豆素及其衍生物	Coumarins and derivatives		Coumarin glycosides	41823.1
	9.06_239.0597m/z	Clausine E	C14H10NO3	9.06162	3.72247	239.06	neg	M-H	5315951	ZWPODTIRGFOENJ-UHFFFAOYSA-N	COC(=O)C1=CC2=C(C(=C1)O)NC3=CC=CC=C32	2.9		有机杂环化合物	Organoheterocyclic compounds		Indoles and derivatives		Carbazoles	41183.1
	6.59_321.0963m/z	3-O-Coumaroylquinic acid	C16H18O8	6.58518	-1.63419	321.096	pos	M+H-H2O	9945785	BMRSEYFENKXDIS-QHAYPTCMSA-N	C1[C@H]([C@@H]([C@@H](C[C@]1(C(=O)O)O)OC(=O)/C=C/C2=CC=C(C=C2)O)O)O	-0.1		有机氧化合物	Organic oxygen compounds	有机氧化合物	Organooxygen compounds		Alcohols and polyols	41039.1
	7.28_235.0612m/z	7-Methoxy-4-methylcoumarin	C11H10O3	7.27538	0.241198	235.061	neg	M+FA-H	390807	UDFPKNSWSYBIHO-UHFFFAOYSA-N	CC1=CC(=O)OC2=C1C=CC(=C2)OC	2.2		苯基丙酮和多酮类化合物	Phenylpropanoids and polyketides	香豆素及其衍生物	Coumarins and derivatives			40917.1
	4.71_197.0685n	3-Hydroxy-L-tyrosine	C9H11NO4	4.71428	-1.60242	180.065	pos	M+H-H2O, M+H	6047	WTDRDQBEARUVNC-LURJTMIESA-N	C1=CC(=C(C=C1C[C@@H](C(=O)O)N)O)O	-2.7	C00355	有机酸及其衍生物	Organic acids and derivatives	羧酸及其衍生物	Carboxylic acids and derivatives		Amino acids, peptides, and analogues	40803.4
	8.66_819.3866m/z	Licoricesaponin G2	C42H62O17	8.6648	6.88738	819.387	neg	M-H2O-H	14891565	WBQVRPYEEYUEBQ-OJVDLISWSA-N	C[C@]12CC[C@](C[C@H]1C3=CC(=O)[C@@H]4[C@]5(CC[C@@H]([C@]([C@@H]5CC[C@]4([C@@]3(CC2)C)C)(C)CO)O[C@H]6[C@@H]([C@H]([C@@H]([C@H](O6)C(=O)O)O)O)O[C@H]7[C@@H]([C@H]([C@@H]([C@H](O7)C(=O)O)O)O)O)C)(C)C(=O)O	2.5		脂质和类脂质分子	Lipids and lipid-like molecules	丙烯醇脂质	Prenol lipids	萜烯糖苷	Terpene glycosides	40783
	0.74_316.1171m/z	Higenamine	C16H17NO3	0.744483	-7.24935	316.117	neg	M+FA-H	114840	WZRCQWQRFZITDX-UHFFFAOYSA-N	C1CNC(C2=CC(=C(C=C21)O)O)CC3=CC=C(C=C3)O	2.2	C06346	有机杂环化合物	Organoheterocyclic compounds		Isoquinolines and derivatives		Benzylisoquinolines	40575.9
	3.60_517.0642m/z	Fumarprotocetraric acid	C22H16O12	3.59755	3.8583	517.064	neg	M+FA-H	5317419	VEGGRTFDFMUBPD-ONEGZZNKSA-N	CC1=CC(=C(C2=C1C(=O)OC3=C(O2)C(=C(C(=C3COC(=O)/C=C/C(=O)O)O)C(=O)O)C)C=O)O	2.5		苯基丙酮和多酮类化合物	Phenylpropanoids and polyketides		Depsides and depsidones			40235.3
	5.21_166.0860m/z	4'-O-Methylpyridoxine	C9H13NO3	5.20687	-1.27844	166.086	pos	M+H-H2O	76581	SVINQHQHARVZFF-UHFFFAOYSA-N	CC1=NC=C(C(=C1O)COC)CO	-0.9		有机杂环化合物	Organoheterocyclic compounds		Pyridines and derivatives		Pyridoxines	39859.6
	6.76_297.0770m/z	Dihydromethysticin	C15H16O5	6.75757	9.36117	297.077	neg	M+Na-2H	88308	RSIWXFIBHXYNFM-NSHDSACASA-N	COC1=CC(=O)O[C@H](C1)CCC2=CC3=C(C=C2)OCO3	2.6	C09926	苯基丙酮和多酮类化合物	Phenylpropanoids and polyketides		Kavalactones			39455.9
	8.17_299.0563m/z	Hispidulin	C16H12O6	8.17332	0.596331	299.056	neg	M-H	5281628	IHFBPDAQLQOCBX-UHFFFAOYSA-N	COC1=C(C2=C(C=C1O)OC(=CC2=O)C3=CC=C(C=C3)O)O	1.7	C10058	苯基丙酮和多酮类化合物	Phenylpropanoids and polyketides	类黄酮	Flavonoids		O-methylated flavonoids	39365
	10.10_727.3722m/z	Ruscoponticoside C	C38H58O12	10.0965	6.6655	727.372	neg	M+Na-2H												39072.2
	11.43_659.2319m/z	2''-O-Rhamnosylicariside II	C33H40O14	11.4313	-3.94518	659.232	neg	M-H	5318987	TVBJKPLTBPGHDJ-ZJTKNEERSA-N	C[C@H]1[C@@H]([C@H]([C@H]([C@@H](O1)O[C@@H]2[C@@H]([C@H]([C@@H](O[C@H]2OC3=C(OC4=C(C(=CC(=C4C3=O)O)O)CC=C(C)C)C5=CC=C(C=C5)OC)C)O)O)O)O)O	2.4		苯基丙酮和多酮类化合物	Phenylpropanoids and polyketides	类黄酮	Flavonoids	黄酮苷	Flavonoid glycosides	38954.1
	10.47_573.3448m/z	Alisol C monoacetate	C32H48O6	10.4732	2.83656	573.345	neg	M+FA-H	14036813	KOOCQNIPRJEMDH-QSKXMHMESA-N	C[C@H](C[C@@H]([C@@H]1C(O1)(C)C)OC(=O)C)C2=C3C[C@@H]([C@H]4[C@]5(CCC(=O)C([C@@H]5CC[C@@]4([C@]3(CC2=O)C)C)(C)C)C)O	4.5		脂质和类脂质分子	Lipids and lipid-like molecules	丙烯醇脂质	Prenol lipids	三萜类化合物	Triterpenoids	38929.3
	8.85_923.4721m/z	Picfeltarraenin IV	C47H72O18	8.85462	8.16433	923.472	neg	M-H												38806.9
	14.49_513.3569m/z	Gymnestrogenin	C30H50O5	14.486	3.87955	513.357	pos	M+Na	15560302	SIBYGGBNBRCVQI-DGNDGBPUSA-N	C[C@]12CC[C@@H]([C@@]([C@@H]1CC[C@@]3([C@@H]2CC=C4[C@]3(C[C@@H]([C@@]5([C@H]4CC([C@H](C5)O)(C)C)CO)O)C)C)(C)CO)O	4.9		脂质和类脂质分子	Lipids and lipid-like molecules	丙烯醇脂质	Prenol lipids	三萜类化合物	Triterpenoids	38780.7
	10.55_407.1869m/z	Planispine A	C25H30O6	10.547	1.2556	407.187	neg	M-H2O-H	162639183	VRRDTZZCQTYUBV-WJQBNGMASA-N	CC(=CCOC1=C(C=C(C=C1)[C@@H]2[C@H]3CO[C@H]([C@H]3CO2)C4=CC(=C(C=C4)OC)OC)OC)C	4.4								38711.4
	11.81_277.2157m/z	13-Oxo-9E,11E-octadecadienoic acid	C18H30O3	11.8085	-1.68098	277.216	pos	M+H-H2O	5283012	JHXAZBBVQSRKJR-KDFHGORWSA-N	CCCCCC(=O)/C=C/C=C/CCCCCCCC(=O)O	5.2		脂质和类脂质分子	Lipids and lipid-like molecules	脂肪酸	Fatty Acyls		Lineolic acids and derivatives	38659.2
	6.96_525.1177m/z	Daphnodorin B	C30H22O10	6.95673	-0.563126	525.118	pos	M+H-H2O												38559.4
	3.90_419.1561m/z	JBIR 68	C19H30N2O6	3.8985	-7.59244	419.156	neg	M+K-2H	49831904	QCDIFQVKLAIJTJ-ZGFVZBPKSA-N	CC(=CCC/C(=C/COC[C@@H]1[C@H]([C@H]([C@@H](O1)N2CCC(=O)NC2=O)O)O)/C)C	0.9		生物碱及其衍生物	Nucleosides, nucleotides, and analogues		Pyrimidine nucleosides			38496.7
	3.53_387.0934m/z	6-O-(E)-Caffeoylglucopyranose	C15H18O9	3.52638	0.243025	387.093	neg	M+FA-H	10427456	JVVFTHAOTNXPOZ-SSLCBRODSA-N	C1=CC(=C(C=C1/C=C/C(=O)OC[C@@H]2[C@H]([C@@H]([C@H](C(O2)O)O)O)O)O)O	-0.4		苯基丙酮和多酮类化合物	Phenylpropanoids and polyketides	肉桂酸及其衍生物	Cinnamic acids and derivatives		Hydroxycinnamic acids and derivatives	38171
	5.65_423.0935m/z	Geshoidin	C18H18O9	5.649	0.48742	423.093	neg	M+FA-H	23900015	SGQJDTLFQCDZGS-UQEKQVNISA-N	C1C2=C(C(=C3C(=C2)C=CC=C3O[C@H]4[C@@H]([C@H]([C@@H]([C@H](O4)CO)O)O)O)O)C(=O)O1	0.6		有机氧化合物	Organic oxygen compounds	有机氧化合物	Organooxygen compounds	碳水化合物和碳水化合物共轭物	Carbohydrates and carbohydrate conjugates	37942
	6.64_308.2212m/z	ent-14,15-Dinor-13-oxolabda-8(17),11-dien-18-oic acid	C18H26O3	6.63603	-2.75952	308.221	pos	M+NH4	91885074	BQLIBSZGTNAGNT-ZRDMDAGASA-N	CC(=O)/C=C/[C@@H]1C(=C)CC[C@H]2[C@]1(CCC[C@]2(C)C(=O)O)C	3.5		脂质和类脂质分子	Lipids and lipid-like molecules	丙烯醇脂质	Prenol lipids		Sesquiterpenoids	37626.1
	8.25_353.1033m/z	Gancaonin L	C20H18O6	8.24965	0.73904	353.103	neg	M-H												37518
	5.41_637.1816m/z	Ombuoside	C29H34O16	5.40813	6.49253	637.182	neg	M-H	10100634	VVSFMIXQNYRGMG-BDAFLREQSA-N	C[C@H]1[C@@H]([C@H]([C@H]([C@@H](O1)OC[C@@H]2[C@H]([C@@H]([C@H]([C@@H](O2)OC3=C(OC4=CC(=CC(=C4C3=O)O)OC)C5=CC(=C(C=C5)OC)O)O)O)O)O)O)O	-0.6		苯基丙酮和多酮类化合物	Phenylpropanoids and polyketides	类黄酮	Flavonoids	黄酮苷	Flavonoid glycosides	37378.3
	2.84_695.2682m/z	Baccatin VI	C37H46O14	2.83557	-3.82002	695.268	neg	M-H2O-H	15378021	UJFKTEIDORFVQS-SKNQRQHZSA-N	CC1=C2[C@H]([C@@H]([C@@]3([C@H](C[C@@H]4[C@]([C@H]3[C@@H]([C@@](C2(C)C)(C[C@@H]1OC(=O)C)O)OC(=O)C5=CC=CC=C5)(CO4)OC(=O)C)OC(=O)C)C)OC(=O)C)OC(=O)C	2.6		脂质和类脂质分子	Lipids and lipid-like molecules	丙烯醇脂质	Prenol lipids		Diterpenoids	37189.3
	6.74_163.0751m/z	5-Hydroxy-1-tetralone	C10H10O2	6.74207	-1.45079	163.075	pos	M+H	119921	YPPZCRZRQHFRBH-UHFFFAOYSA-N	C1CC2=C(C=CC=C2O)C(=O)C1	2.1		苯类	Benzenoids		Tetralins			37060.7
	4.94_459.1509m/z	Kelampayoside A	C20H30O13	4.93595	0.139722	459.151	neg	M-H2O-H	10552637	CKGKQISENBKOCA-FHXQZXMCSA-N	COC1=CC(=CC(=C1OC)OC)O[C@H]2[C@@H]([C@H]([C@@H]([C@H](O2)CO[C@H]3[C@@H]([C@](CO3)(CO)O)O)O)O)O	-2.1		有机氧化合物	Organic oxygen compounds	有机氧化合物	Organooxygen compounds	碳水化合物和碳水化合物共轭物	Carbohydrates and carbohydrate conjugates	36683.7
	12.62_324.2892m/z	alpha-Cembrenediol	C20H34O2	12.6196	-1.77391	324.289	pos	M+NH4	6438508	RIVKDDXPCFBMOV-KPKOZXNESA-N	C/C/1=C/CC/C(=C\[C@@H](C[C@](/C=C\[C@@H](CC1)C(C)C)(C)O)O)/C	4								36655
	9.52_330.3360m/z	2-Nonyl alcohol	C9H20O	9.52213	-2.21969	330.336	pos	2M+ACN+H	12367	NGDNVOAEIVQRFH-UHFFFAOYSA-N	CCCCCCCC(C)O	3.4		脂质和类脂质分子	Lipids and lipid-like molecules	脂肪酸	Fatty Acyls		Fatty alcohols	36555.1
	4.99_421.0779m/z	Isomangiferin	C19H18O11	4.98923	0.61135	421.078	neg	M-H	5318597	CDYBOKJASDEORM-HBVDJMOISA-N	C1=C2C(=CC(=C1O)O)OC3=C(C2=O)C(=CC(=C3[C@H]4[C@@H]([C@H]([C@@H]([C@H](O4)CO)O)O)O)O)O	-0.4	C16979	有机杂环化合物	Organoheterocyclic compounds	苯并吡喃	Benzopyrans		1-benzopyrans	36398.3
	9.58_431.1119m/z	Vernodalol	C20H24O8	9.577	4.16503	431.112	pos	M+K	442318	FZALQGCQQJLGKE-BBNZOYGDSA-N	COC(=O)C(=C)[C@@H]1[C@H](C[C@@]2(COC(=O)C(=C)[C@@H]2[C@H]1O)C=C)OC(=O)C(=C)CO	1.2	C09577	脂质和类脂质分子	Lipids and lipid-like molecules	丙烯醇脂质	Prenol lipids		Terpene lactones	36119.6
	6.51_299.0908m/z	Pendulone	C17H16O6	6.51362	-1.99219	299.091	pos	M+H-H2O	5320464	SHZOHJDZQPQBSW-UHFFFAOYSA-N	COC1=C(C(=O)C(=CC1=O)C2CC3=C(C=C(C=C3)O)OC2)OC	1.8		苯基丙酮和多酮类化合物	Phenylpropanoids and polyketides	异黄酮	Isoflavonoids		Isoflavanquinones	35964.6
	10.78_405.1713m/z	Prenylpiperitol	C25H28O6	10.7768	1.28684	405.171	neg	M-H2O-H	91884985	WXYFFRZGPDZASV-QKFIJCJASA-N	CC(=CCOC1=C(C=C(C=C1)[C@@H]2[C@H]3CO[C@@H]([C@H]3CO2)C4=CC5=C(C=C4)OCO5)OC)C	4.3		木酚素、新木酚素和相关化合物	Lignans, neolignans and related compounds		Furanoid lignans			35876.9
	5.33_345.1327m/z	Puerol B	C18H16O5	5.32858	-1.81366	345.133	pos	M+CH3OH+H	56776306	KGPYRSBJENOECL-UHFFFAOYSA-N	COC1=CC(=C(C=C1)C2=CC(=O)OC2CC3=CC=C(C=C3)O)O	2.6		苯类	Benzenoids		Phenols		Methoxyphenols	35784
	5.47_221.0917m/z	Cyclo(Tyr-Gly)	C11H12N2O3	5.47182	-1.69298	221.092	pos	M+H	138604	QHLSAVHDWSYPEP-UHFFFAOYSA-N	C1C(=O)NC(C(=O)N1)CC2=CC=C(C=C2)O	0.3		有机酸及其衍生物	Organic acids and derivatives	羧酸及其衍生物	Carboxylic acids and derivatives		Amino acids, peptides, and analogues	35780.4
	3.28_473.1301m/z	6-O-Vanilloylsucrose	C20H28O14	3.27955	-0.00967214	473.13	neg	M-H2O-H	51136426	CFTZBGSPPBNRNF-GXFVINSESA-N	COC1=C(C=CC(=C1)C(=O)OC[C@@H]2[C@H]([C@@H]([C@H]([C@H](O2)O[C@@]3([C@@H]([C@H]([C@@H](O3)CO)O)O)CO)O)O)O)O	-2.4		苯基丙酮和多酮类化合物	Phenylpropanoids and polyketides		Tannins		Hydrolyzable tannins	35688.2
	6.16_219.1012m/z	Eupatoriochromene	C13H14O3	6.16443	-1.85052	219.101	pos	M+H	100768	SVUVYHFYZBCYRF-UHFFFAOYSA-N	CC(=O)C1=C(C=C2C(=C1)C=CC(O2)(C)C)O	2.7	C09006	有机杂环化合物	Organoheterocyclic compounds	苯并吡喃	Benzopyrans		1-benzopyrans	35625.2
	13.77_455.3513m/z	16-Desoxycucurbitacin V	C30H48O4	13.7678	-1.36044	455.351	pos	M+H-H2O												35298.6
	5.22_625.1463m/z	Quercetin 3-(2-xylosylrhamnoside)	C26H28O15	5.22223	9.10399	625.146	neg	M+FA-H	13784485	WRLBRIWXGBKVHQ-UHFFFAOYSA-N	CC1C(C(C(C(O1)OC2=C(OC3=CC(=CC(=C3C2=O)O)O)C4=CC(=C(C=C4)O)O)OC5C(C(C(CO5)O)O)O)O)O	-0.7		苯基丙酮和多酮类化合物	Phenylpropanoids and polyketides	类黄酮	Flavonoids	黄酮苷	Flavonoid glycosides	35208.2
	3.83_368.0970m/z	3,5,7-Trihydroxychromone 3-O-alpha-D-xylopyranoside	C14H14O9	3.82545	-1.95925	368.097	pos	M+ACN+H												34739.2
	10.72_191.1063m/z	Ligustilide	C12H14O2	10.7174	-1.81651	191.106	pos	M+H	5319022	IQVQXVFMNOFTMU-FLIBITNWSA-N	CCC/C=C\1/C2=C(C=CCC2)C(=O)O1	2.7	C16987	有机杂环化合物	Organoheterocyclic compounds		Isobenzofurans			34575.2
	5.17_135.1167m/z	(Z)-2-decenoic acid	C10H18O2	5.17348	-0.821564	135.117	pos	M+H-2H2O	5356596	WXBXVVIUZANZAU-HJWRWDBZSA-N	CCCCCCC/C=C\C(=O)O	3.8		脂质和类脂质分子	Lipids and lipid-like molecules	脂肪酸	Fatty Acyls		Fatty acids and conjugates	34290.1
	8.02_406.2008m/z	Ganomycin I	C21H26O4	8.01712	5.58008	406.201	pos	M+ACN+Na	46186831	PXLVYLVZICPHKW-OVCLIPMQSA-N	CC(=CCC/C(=C/CCC1=CC(OC1=O)C2=C(C=CC(=C2)O)O)/C)C	5.3		脂质和类脂质分子	Lipids and lipid-like molecules	丙烯醇脂质	Prenol lipids		Terpene lactones	34213.7
	5.22_449.1091m/z	Cassiaside	C20H20O9	5.22223	0.382033	449.109	neg	M+FA-H	164146	SBVZTBIAKFTNIJ-CZNQJBLBSA-N	CC1=CC(=O)C2=C(O1)C=C3C=CC=C(C3=C2O)O[C@H]4[C@@H]([C@H]([C@@H]([C@H](O4)CO)O)O)O	1.2	C17674	有机杂环化合物	Organoheterocyclic compounds		Naphthopyrans		Naphthopyranones	34153.4
	0.69_363.1412m/z	11-Dehydroxygrevilloside B	C17H26O7	0.690383	-3.98922	363.141	neg	M+Na-2H	91885017	MWVXDTUYXNKDPO-NQNKBUKLSA-N	CCCCCC1=CC(=CC(=C1)O[C@H]2[C@@H]([C@H]([C@@H]([C@H](O2)CO)O)O)O)O	1.6		有机氧化合物	Organic oxygen compounds	有机氧化合物	Organooxygen compounds	碳水化合物和碳水化合物共轭物	Carbohydrates and carbohydrate conjugates	34138.4
	0.79_211.0824m/z	Perseitol	C7H16O7	0.78785	0.433392	211.082	neg	M-H	441436	OXQKEKGBFMQTML-RYRJNEICSA-N	C([C@H]([C@H](C([C@@H]([C@H](CO)O)O)O)O)O)O	-3.7	C08255	有机氧化合物	Organic oxygen compounds	有机氧化合物	Organooxygen compounds	碳水化合物和碳水化合物共轭物	Carbohydrates and carbohydrate conjugates	34108
	10.44_337.1081m/z	Giffonin R	C19H16O3	10.4371	-0.083818	337.108	neg	M+FA-H	134715258	VFZXRGDMRSXXNZ-HSFFGMMNSA-N	C1CC(=O)/C=C/C=C\C2=CC(=C(C=C2)O)OC3=CC=C1C=C3	4.1		苯基丙酮和多酮类化合物	Phenylpropanoids and polyketides		Diarylheptanoids		Cyclic diarylheptanoids	33983.2
	10.21_330.1825n	Pterisolic acid C	C20H26O4	10.2092	-1.77473	331.19	pos	M+H-H2O, M+H												33633.7
	10.30_337.1065m/z	Alpinumisoflavone	C20H16O5	10.3006	-1.67906	337.106	pos	M+H	5490139	RQAMSFTXEFSBPK-UHFFFAOYSA-N	CC1(C=CC2=C(O1)C=C3C(=C2O)C(=O)C(=CO3)C4=CC=C(C=C4)O)C	3.9		苯基丙酮和多酮类化合物	Phenylpropanoids and polyketides	异黄酮	Isoflavonoids		Isoflavans	33364.1
	9.76_459.3464m/z	14,17-Epidioxy-28-nor-15-taraxerene-2,3-diol	C29H46O4	9.7576	-1.08325	459.346	pos	M+H	91895420	FMQSPIDOGLAJKQ-BLZAXGAYSA-N	C[C@@]12CC[C@@H]3[C@@]([C@H]1CC[C@@]4([C@]25C=C[C@@]6([C@H]4CC(CC6)(C)C)OO5)C)(C[C@H]([C@@H](C3(C)C)O)O)C	6		脂质和类脂质分子	Lipids and lipid-like molecules	丙烯醇脂质	Prenol lipids		Sesterterpenoids	33329.3
	7.87_533.1284m/z	Taiwanhomoflavone B	C32H24O10	7.87207	9.31624	533.128	pos	M+H-2H2O	124222291	KFJPGGGJZYXVJH-UHFFFAOYSA-N	CC1=C(C2=C(C=C1O)OC(CC2=O)C3=CC=C(C=C3)OC4=C(C=C5C(=C4O)C(=O)C=C(O5)C6=CC=C(C=C6)O)OC)O	5.7		苯基丙酮和多酮类化合物	Phenylpropanoids and polyketides	类黄酮	Flavonoids		O-methylated flavonoids	33232.8
	11.46_391.1896m/z	Corylifol A	C25H26O4	11.4598	-1.90665	391.19	pos	M+H												33216
	8.33_373.1275m/z	Isosinensetin	C20H20O7	8.32672	-1.94149	373.127	pos	M+H	632135	UYCWETIUOAGWIL-UHFFFAOYSA-N	COC1=C(C=C(C=C1)C2=CC(=O)C3=C(O2)C(=C(C=C3OC)OC)OC)OC	3		苯基丙酮和多酮类化合物	Phenylpropanoids and polyketides	类黄酮	Flavonoids		O-methylated flavonoids	32293.3
	8.59_357.2419m/z	3,20-dihydroxypregnan-6-one	C21H34O3	8.5933	5.58963	357.242	pos	M+Na	45033655	GPIKMRAKYWCVGO-HIMUUERESA-N	CC([C@H]1CCC2[C@@]1(CCC3C2CC(=O)C4[C@]3(CC[C@@H](C4)O)C)C)O	3.6		脂质和类脂质分子	Lipids and lipid-like molecules	类固醇和类固醇衍生物	Steroids and steroid derivatives	孕烷类固醇	Pregnane steroids	32267.5
	7.05_341.1035m/z	Przewaquinone C	C18H16O4	7.05407	1.44453	341.103	neg	M+FA-H	126071	JVRKHBLVECIWMZ-UHFFFAOYSA-N	CC1=COC2=C1C(=O)C(=O)C3=C2C=CC4=C3CCCC4(C)O	2.2		脂质和类脂质分子	Lipids and lipid-like molecules	丙烯醇脂质	Prenol lipids		Diterpenoids	32111.7
	9.58_487.3430m/z	Dahurinol	C30H48O5	9.57923	0.182508	487.343	neg	M-H					C17841							31895.9
	9.13_232.1096n	Fraxinellone	C14H16O3	9.12762	-1.6784	233.117	pos	M+H-H2O, M+H	124039	XYYAFLHHHZVPRN-GXTWGEPZSA-N	CC1=C2C(=O)O[C@H]([C@@]2(CCC1)C)C3=COC=C3	2.5		有机杂环化合物	Organoheterocyclic compounds		Isobenzofurans			31787.4
	8.23_823.4182m/z	Apioglycyrrhizin	C41H62O14	8.2303	7.71293	823.418	neg	M+FA-H												31711.6
	8.95_511.3411m/z	Neomethymycin	C25H43NO7	8.94842	7.1501	511.341	pos	M+ACN+H	5282033	UEIVQYHYALXCBD-OTUJEKPESA-N	C[C@H]1C[C@H](C(=O)/C=C/[C@H]([C@H](OC(=O)[C@@H]([C@H]1O[C@H]2[C@@H]([C@H](C[C@H](O2)C)N(C)C)O)C)[C@@H](C)O)C)C	2.8	C11995	有机氧化合物	Organic oxygen compounds	有机氧化合物	Organooxygen compounds	碳水化合物和碳水化合物共轭物	Carbohydrates and carbohydrate conjugates	31412.3
	10.83_603.3881m/z	25-Anhydrocimigenol 3-O-beta-D-xyloside	C35H54O8	10.8269	-1.81644	603.388	pos	M+H												31406.3
	9.24_629.3669m/z	Paradrymonoside	C36H56O11	9.23518	-2.21465	629.367	pos	M+H-2H2O												31320.7
	11.76_471.3466m/z	Gymnemagenin	C30H50O6	11.7635	-0.579992	471.347	pos	M+H-2H2O	10051937	VKJLHZZPVLQJKG-ABHKXHSUSA-N	C[C@]12CC[C@@H]([C@@]([C@@H]1CC[C@@]3([C@@H]2CC=C4[C@]3(C[C@@H]([C@@]5([C@H]4CC([C@H]([C@@H]5O)O)(C)C)CO)O)C)C)(C)CO)O	4		脂质和类脂质分子	Lipids and lipid-like molecules	丙烯醇脂质	Prenol lipids	三萜类化合物	Triterpenoids	31297.5
	4.61_301.0337m/z	Isodemethylwedelolactone	C15H8O7	4.60948	-1.83767	301.034	pos	M+H	5318547	OBEHELRBTWMPHI-UHFFFAOYSA-N	C1=C(C=C(C2=C1C3=C(C4=CC(=C(C=C4O3)O)O)C(=O)O2)O)O	2.1		苯基丙酮和多酮类化合物	Phenylpropanoids and polyketides	异黄酮	Isoflavonoids		Coumestans	31241.1
	12.90_469.3325m/z	3,4-Secolupa-4(23),20(29)-diene-3,28-dioic acid	C30H46O4	12.9043	0.429192	469.333	neg	M-H	91302444	OCFWERYSZNWGQD-RGAAFHQASA-N	CC(=C)[C@@H]1CC[C@]2([C@H]1[C@H]3CC[C@H]4[C@]([C@@]3(CC2)C)(CC[C@H]([C@]4(C)CCC(=O)O)C(=C)C)C)C(=O)O	8.3		脂质和类脂质分子	Lipids and lipid-like molecules	丙烯醇脂质	Prenol lipids	三萜类化合物	Triterpenoids	31210
	5.59_623.2031m/z	Isoforsythiaside	C29H36O15	5.59203	7.95265	623.203	neg	M-H	23958169	GKRBWXABVALDGQ-GCELSKRESA-N	C[C@H]1[C@@H]([C@H]([C@H]([C@@H](O1)OC[C@@H]2[C@H]([C@@H]([C@H]([C@@H](O2)OCCC3=CC(=C(C=C3)O)O)O)OC(=O)/C=C/C4=CC(=C(C=C4)O)O)O)O)O)O	-0.5		苯基丙酮和多酮类化合物	Phenylpropanoids and polyketides	肉桂酸及其衍生物	Cinnamic acids and derivatives		Hydroxycinnamic acids and derivatives	31154.2
	10.16_483.3100m/z	Cucurbitacin R	C30H46O7	10.155	-1.04246	483.31	pos	M+H-2H2O	180535	ITMUUFDDBRYVNJ-VOKXYEOFSA-N	C[C@@]12C[C@H]([C@@H]([C@]1(CC(=O)[C@@]3([C@H]2CC=C4[C@H]3C[C@@H](C(=O)C4(C)C)O)C)C)[C@](C)(C(=O)CCC(C)(C)O)O)O	2.1	C01901	脂质和类脂质分子	Lipids and lipid-like molecules	类固醇和类固醇衍生物	Steroids and steroid derivatives	葫芦素	Cucurbitacins	31013.2
	9.29_407.3303m/z	7-Dehydrocholesterol	C27H44O	9.28878	4.81976	407.33	pos	M+Na					C01164							30937.5
	5.21_537.1967m/z	8beta-(2-Hydroxy-2-methyl-3-oxobutyryloxy)glucozaluzanin C	C26H34O12	5.20553	-1.96708	537.197	neg	M-H	131863733	ZFRBQIGYWHKJRW-UHFFFAOYSA-N	CC(=O)C(C)(C(=O)OC1CC(=C)C2CC(C(=C)C2C3C1C(=C)C(=O)O3)OC4C(C(C(C(O4)CO)O)O)O)O	-1.2		脂质和类脂质分子	Lipids and lipid-like molecules	丙烯醇脂质	Prenol lipids		Terpene lactones	30450.4
	6.16_635.1658m/z	3,4-Dihydroxy-2-O-methylanigorufone	C20H14O4	6.1552	-8.32702	635.166	neg	2M-H	125115445	SBGZHCKQMDLHHL-UHFFFAOYSA-N	COC1=CC2=CC=CC3=C2C(=C(C=C3)C4=CC(=C(C=C4)O)O)C1=O	4.3		苯类	Benzenoids		Naphthalenes		Phenylnaphthalenes	30387.3
	6.50_597.1380m/z	Formononetin, 7-O-[-D-Apiofuranosyl-(16)--D-glu	C27H30O13	6.50313	-0.0497269	597.138	neg	M+Cl												30360.2
	12.96_549.3182m/z	Ceanothic acid acetate	C32H48O6	12.9581	-2.8599	549.318	neg	M+Na-2H	54598115	HMTHVBZILGKTGT-VSBKJJMFSA-N	CC(=C)[C@@H]1CC[C@]2([C@H]1[C@H]3CC[C@H]4[C@]([C@@]3(CC2)C)(CC[C@@H]5[C@@]4([C@H]([C@@H](C5(C)C)OC(=O)C)C(=O)O)C)C)C(=O)O	7.6		脂质和类脂质分子	Lipids and lipid-like molecules	丙烯醇脂质	Prenol lipids	三萜类化合物	Triterpenoids	30303.6
	3.68_267.1334m/z	L-Carnosine	C9H13N4O3	3.67802	3.69507	267.133	pos	M+ACN+H	439224	CQOVPNPJLQNMDC-ZETCQYMHSA-N	C1=C(NC=N1)C[C@@H](C(=O)O)NC(=O)CCN	-4	C00386	有机酸及其衍生物	Organic acids and derivatives		Peptidomimetics		Hybrid peptides	30295.3
	5.82_463.1226m/z	Orcinol 1-O-beta-D-apiofuranosyl-(1->6)-beta-D-glucopyranoside	C18H26O11	5.81717	9.29563	463.123	pos	M+2Na-H	11292990	XEGUBLZOESPNQE-FQXXIRCGSA-N	CC1=CC(=CC(=C1)O[C@H]2[C@@H]([C@H]([C@@H]([C@H](O2)CO[C@H]3[C@@H]([C@](CO3)(CO)O)O)O)O)O)O	-2		有机氧化合物	Organic oxygen compounds	有机氧化合物	Organooxygen compounds	碳水化合物和碳水化合物共轭物	Carbohydrates and carbohydrate conjugates	30286.7
	7.04_551.1753m/z	Decuroside I	C26H34O14	7.0372	-2.9444	551.175	neg	M-H2O-H	122169321	AUYDWCKBYROHJQ-SPOVLLSXSA-N	CC(C)([C@H]1CC2=C(O1)C=C3C(=C2)C=CC(=O)O3)O[C@H]4[C@@H]([C@H]([C@@H]([C@H](O4)CO[C@H]5[C@@H]([C@H]([C@@H]([C@H](O5)CO)O)O)O)O)O)O	-1.8		苯基丙酮和多酮类化合物	Phenylpropanoids and polyketides	香豆素及其衍生物	Coumarins and derivatives		Furanocoumarins	30192.4
	4.71_295.0595m/z	Ombuin	C17H14O7	4.71428	-1.73759	295.06	pos	M+H-2H2O	5320287	BWORNNDZQGOKBY-UHFFFAOYSA-N	COC1=C(C=C(C=C1)C2=C(C(=O)C3=C(C=C(C=C3O2)OC)O)O)O	2.2		苯基丙酮和多酮类化合物	Phenylpropanoids and polyketides	类黄酮	Flavonoids		Flavones	30063.9
	4.53_234.0889n	Goniodiol	C13H14O4	4.52622	-1.39078	217.086	pos	M+H-H2O, M+H	180702	RTNQVKQMVIXUPZ-RTXFEEFZSA-N	C1C=CC(=O)O[C@H]1[C@@H]([C@@H](C2=CC=CC=C2)O)O	1		有机杂环化合物	Organoheterocyclic compounds		Pyrans		Pyranones and derivatives	30007.2
	5.86_423.1297m/z	Jacaranone	C9H10O4	5.86407	0.0623854	423.13	neg	2M+Hac-H	73307	WJZSKNRPRWCLLK-UHFFFAOYSA-N	COC(=O)CC1(C=CC(=O)C=C1)O	0.2		有机氧化合物	Organic oxygen compounds	有机氧化合物	Organooxygen compounds		Alcohols and polyols	29880.6
	11.62_204.1380m/z	Carnegine (Pectenine, N-Methylsalsolidine)	C13H19NO2	11.6242	-1.32065	204.138	pos	M+H-H2O												29466.4
	7.69_339.1221m/z	Teuvincenone H	C20H20O6	7.69205	-1.54884	339.122	pos	M+H-H2O	50899164	HFFLVZDJWZPGCS-HXUWFJFHSA-N	CC1=CC2=C(C3=C(C(=C2O1)O)[C@]4(CCC(=O)C(C4=C(C3=O)O)(C)C)C)O	3.3		脂质和类脂质分子	Lipids and lipid-like molecules	丙烯醇脂质	Prenol lipids		Diterpenoids	29009.4
	6.16_191.0352m/z	scopoletin	C10H8O4	6.1552	1.27217	191.035	neg	M-H	5280460	RODXRVNMMDRFIK-UHFFFAOYSA-N	COC1=C(C=C2C(=C1)C=CC(=O)O2)O	1.5	C01752	苯基丙酮和多酮类化合物	Phenylpropanoids and polyketides	香豆素及其衍生物	Coumarins and derivatives		Hydroxycoumarins	28574.7
	6.61_343.2134m/z	Cerberidol	C9H16O3	6.61313	2.16914	343.213	neg	2M-H	91884924	SNRXLUZYBRTVHL-MRVPVSSYSA-N	C1CC(=C([C@H]1CO)CO)CCO	-1.4		有机氧化合物	Organic oxygen compounds	有机氧化合物	Organooxygen compounds		Alcohols and polyols	28475.9
	4.86_287.0560m/z	Hydramicromelin B	C15H14O7	4.86338	-0.253947	287.056	neg	M-H2O-H	21575176	XSUHWPFITUMCFA-NFAWXSAZSA-N	C[C@@]1([C@@H]([C@H](OC1=O)C2=C(C=C3C(=C2)C=CC(=O)O3)OC)O)O	0.3		苯基丙酮和多酮类化合物	Phenylpropanoids and polyketides	香豆素及其衍生物	Coumarins and derivatives			28288.8
	4.46_451.1247m/z	Afzelechin 3-O-xyloside	C20H22O9	4.46477	0.332512	451.125	neg	M+FA-H	134715265	PNKDYHXWXNUKQK-LKERMYKISA-N	C1[C@@H]([C@H](OC2=CC(=CC(=C21)O)O)C3=CC=C(C=C3)O)O[C@H]4[C@@H]([C@H]([C@@H](CO4)O)O)O	0.2		苯基丙酮和多酮类化合物	Phenylpropanoids and polyketides	类黄酮	Flavonoids	黄酮苷	Flavonoid glycosides	28251.3
	8.63_357.0983m/z	Tanshindiol C	C18H16O5	8.6273	1.11273	357.098	neg	M+FA-H	126072	RTKDBIDPGKCZJS-KZULUSFZSA-N	CC1=COC2=C1C(=O)C(=O)C3=C2C=CC4=C3CC[C@H]([C@]4(C)O)O	1.2		脂质和类脂质分子	Lipids and lipid-like molecules	丙烯醇脂质	Prenol lipids		Diterpenoids	28119.3
	10.43_309.1117m/z	Tupichinol A	C17H18O4	10.4275	6.77783	309.112	pos	M+Na	637885	PSCVPMJLJOIQKC-RHSMWYFYSA-N	CC1=C(C=CC2=C1O[C@@H]([C@@H](C2)O)C3=CC=C(C=C3)O)OC	2.8		苯基丙酮和多酮类化合物	Phenylpropanoids and polyketides	类黄酮	Flavonoids		O-methylated flavonoids	28086.4
	10.92_337.1428m/z	Cryptofolione	C19H22O4	10.9181	5.69087	337.143	pos	M+Na	11716631	JSKFCRSAYKODTM-RURAAYBUSA-N	C1C=CC(=O)O[C@H]1/C=C/C[C@@H](C[C@H](/C=C/C2=CC=CC=C2)O)O	2.7		苯基丙酮和多酮类化合物	Phenylpropanoids and polyketides		Cinnamyl alcohols			27979.3
	11.26_355.1531m/z	5'-Methoxylariciresinol	C21H26O7	11.2626	-2.17957	355.153	pos	M+H-2H2O	184458	CRMXIJILTLLGMR-VFCRVFHLSA-N	COC1=CC(=CC(=C1O)OC)[C@@H]2[C@H]([C@H](CO2)CC3=CC(=C(C=C3)O)OC)CO	2.4		木酚素、新木酚素和相关化合物	Lignans, neolignans and related compounds		Furanoid lignans		Tetrahydrofuran lignans	27940.3
	7.46_307.0728m/z	Indigo	C16H10O2N2	7.45818	1.57374	307.073	neg	M+FA-H	10215	QQILFGKZUJYXGS-UHFFFAOYSA-N	C1=CC=C2C(=C1)C(=C(N2)C3=NC4=CC=CC=C4C3=O)O	2.7		有机杂环化合物	Organoheterocyclic compounds		Indoles and derivatives		Hydroxyindoles	27876.7
	5.24_222.0757m/z	4-Hydroxyphenylpyruvic acid	C9H8O4	5.24235	-1.9738	222.076	pos	M+ACN+H	979	KKADPXVIOXHVKN-UHFFFAOYSA-N	C1=CC(=CC=C1CC(=O)C(=O)O)O	0.9	C01179	苯类	Benzenoids	苯和取代衍生物	Benzene and substituted derivatives		Phenylpyruvic acid derivatives	27868.5
	10.87_315.2544m/z	Methyl hexadecanoate	C17H34O2	10.8658	1.33506	315.254	neg	M+FA-H	8181	FLIACVVOZYBSBS-UHFFFAOYSA-N	CCCCCCCCCCCCCCCC(=O)OC	7.9		脂质和类脂质分子	Lipids and lipid-like molecules	脂肪酸	Fatty Acyls		Fatty acid esters	27810.3
	7.15_593.1681m/z	4'-O-(6-O-Feruloylglucopyranosyl)phloretin	C31H32O13	7.14733	2.70271	593.168	neg	M-H2O-H	146116081	XPDRWWOVCUXRNF-GCIXMLDOSA-N	COC1=C(C=CC(=C1)/C=C/C(=O)OC[C@@H]2[C@H]([C@@H]([C@H]([C@@H](O2)OC3=CC(=C(C(=C3)O)C(=O)CCC4=CC=C(C=C4)O)O)O)O)O)O	2.5		苯基丙酮和多酮类化合物	Phenylpropanoids and polyketides	类黄酮	Flavonoids	黄酮苷	Flavonoid glycosides	27572.2
	5.91_249.1117m/z	Longicaulenone	C12H18O4	5.90512	8.68847	249.112	pos	M+Na	25750965	MQTHRHQDRZPYGH-DMKSKQPMSA-N	C[C@@]1(C[C@H](C(=CC1=O)/C=C/C(C)(C)O)O)O	-0.7		有机氧化合物	Organic oxygen compounds	有机氧化合物	Organooxygen compounds		Carbonyl compounds	27529
	6.83_273.0766m/z	phloretin	C15H14O5	6.83272	-1.04643	273.077	neg	M-H	4788	VGEREEWJJVICBM-UHFFFAOYSA-N	C1=CC(=CC=C1CCC(=O)C2=C(C=C(C=C2O)O)O)O	2.6	C00774	苯基丙酮和多酮类化合物	Phenylpropanoids and polyketides		Linear 1,3-diarylpropanoids		Chalcones and dihydrochalcones	27449.3
	10.26_353.1012m/z	3-Hydroxy-5,7-dimethoxy-3',4'-methylenedioxyflavan	C18H18O6	10.2639	4.83437	353.101	pos	M+Na	10336729	MMKQEVQTCAAXTI-FZKQIMNGSA-N	COC1=CC2=C(C[C@H]([C@H](O2)C3=CC4=C(C=C3)OCO4)O)C(=C1)OC	2.6		苯基丙酮和多酮类化合物	Phenylpropanoids and polyketides	类黄酮	Flavonoids		Flavans	27448
	6.76_355.1167m/z	Hydroxytuberosone	C20H18O6	6.7602	-2.60541	355.117	pos	M+H	4302704	PDSPTIAGLVOKKO-UHFFFAOYSA-N	CC1(C=CC2=CC3=C(C=C2O1)OC4C3(COC5=CC(=O)C=CC45O)O)C	0.7		有机杂环化合物	Organoheterocyclic compounds	苯并吡喃	Benzopyrans		1-benzopyrans	27331.7
	8.78_207.1028m/z	11-Hydroxyjasmonic acid	C12H18O4	8.78138	0.640439	207.103	neg	M-H2O-H	15127090	KLPBEXRQJBKPDM-JQQSAOSDSA-N	C[C@@H](/C=C\C[C@@H]1[C@H](CCC1=O)CC(=O)O)O	0.3	C21669	脂质和类脂质分子	Lipids and lipid-like molecules	脂肪酸	Fatty Acyls		Lineolic acids and derivatives	27329.7
	10.87_599.3577m/z	Timosaponin A1	C33H54O8	10.8658	2.03366	599.358	neg	M+Na-2H	71767755	ZNEIIZNXGCIAAL-MYNIFUFOSA-N	C[C@H]1CC[C@@]2([C@H]([C@H]3[C@@H](O2)C[C@@H]4[C@@]3(CC[C@H]5[C@H]4CC[C@H]6[C@@]5(CC[C@@H](C6)O[C@H]7[C@@H]([C@H]([C@H]([C@H](O7)CO)O)O)O)C)C)C)OC1	4.9		脂质和类脂质分子	Lipids and lipid-like molecules	类固醇和类固醇衍生物	Steroids and steroid derivatives	甾体苷	Steroidal glycosides	27162
	5.90_389.1245m/z	Populin	C20H22O8	5.90195	0.919553	389.125	neg	M-H	92735	HHSKNLJWHGXWPK-BFMVXSJESA-N	C1=CC=C(C=C1)C(=O)OC[C@@H]2[C@H]([C@@H]([C@H]([C@@H](O2)OC3=CC=CC=C3CO)O)O)O	0.5	C10823	有机氧化合物	Organic oxygen compounds	有机氧化合物	Organooxygen compounds	碳水化合物和碳水化合物共轭物	Carbohydrates and carbohydrate conjugates	27143.6
	9.32_355.1190m/z	Diffractic acid	C20H22O7	9.32043	0.769809	355.119	neg	M-H2O-H	94870	MIJKZXWOOXIEEU-UHFFFAOYSA-N	CC1=CC(=C(C(=C1C(=O)O)O)C)OC(=O)C2=C(C(=C(C=C2C)OC)C)OC	4.5		苯基丙酮和多酮类化合物	Phenylpropanoids and polyketides		Depsides and depsidones			27090.3
	6.27_497.1070m/z	Cuneatin 7-glucoside	C23H22O11	6.2704	3.31731	497.107	pos	M+Na												26954.2
	10.86_645.2465m/z	Glabrene	C20H18O4	10.8629	-2.83808	645.246	pos	2M+H	480774	NGGYSPUAKQMTNP-UHFFFAOYSA-N	CC1(C=CC2=C(C=CC(=C2O1)C3=CC4=C(C=C(C=C4)O)OC3)O)C	3.6		苯基丙酮和多酮类化合物	Phenylpropanoids and polyketides	异黄酮	Isoflavonoids		Pyranoisoflavonoids	26950.9
	6.89_243.1238m/z	4-Oxododecanedioic acid	C12H20O5	6.88888	0.0221459	243.124	neg	M-H	13213508	HHXMOTDTSDYYEI-UHFFFAOYSA-N	C(CCCC(=O)CCC(=O)O)CCCC(=O)O	1.1		有机酸及其衍生物	Organic acids and derivatives		Keto acids and derivatives		Medium-chain keto acids and derivatives	26746.5
	9.38_499.3048m/z	17alpha-Neriifolin	C30H46O8	9.37897	-1.1096	499.305	pos	M+H-2H2O	10482251	VPUNMTHWNSJUOG-SIMHPCIKSA-N	C[C@H]1[C@@H]([C@H]([C@@H]([C@@H](O1)O[C@H]2CC[C@]3([C@@H](C2)CC[C@@H]4[C@@H]3CC[C@]5([C@@]4(CC[C@H]5C6=CC(=O)OC6)O)C)C)O)OC)O	2.1		脂质和类脂质分子	Lipids and lipid-like molecules	类固醇和类固醇衍生物	Steroids and steroid derivatives	类固醇内酯	Steroid lactones	26736.2
	6.30_403.1017m/z	Frangulin B	C20H18O9	6.30383	-1.60488	403.102	pos	M+H	442744	AEQMIFRODRFTJF-SLFFLAALSA-N	CC1=CC2=C(C(=C1)O)C(=O)C3=C(C2=O)C=C(C=C3O)O[C@H]4[C@@H]([C@](CO4)(CO)O)O	1.3	C10349	苯类	Benzenoids	蒽	Anthracenes		Anthraquinones	26533.8
	4.59_327.1088m/z	Androsin	C15H20O8	4.59352	0.674556	327.109	neg	M-H	164648	QUOZWMJFTQUXON-UXXRCYHCSA-N	CC(=O)C1=CC(=C(C=C1)O[C@H]2[C@@H]([C@H]([C@@H]([C@H](O2)CO)O)O)O)OC	-1.4		有机氧化合物	Organic oxygen compounds	有机氧化合物	Organooxygen compounds	碳水化合物和碳水化合物共轭物	Carbohydrates and carbohydrate conjugates	26357.7
	8.68_645.3683m/z	Glycyrrhetic acid 3-O-mono-beta-D-glucuronide	C36H54O10	8.68407	5.92325	645.368	neg	M-H	161800	HLDYLAJAWSKPFZ-QDPIGISRSA-N	C[C@]12CC[C@](C[C@H]1C3=CC(=O)[C@@H]4[C@]5(CC[C@@H](C([C@@H]5CC[C@]4([C@@]3(CC2)C)C)(C)C)O[C@H]6[C@@H]([C@H]([C@@H]([C@H](O6)C(=O)O)O)O)O)C)(C)C(=O)O	5.1		脂质和类脂质分子	Lipids and lipid-like molecules	丙烯醇脂质	Prenol lipids	萜烯糖苷	Terpene glycosides	25814.6
	9.94_355.1533m/z	Neorauflavane	C21H22O5	9.93762	-1.92563	355.153	pos	M+H	101643011	FLKVRTIAGSMQLN-LBPRGKRZSA-N	CC1(C=CC2=C(O1)C=C3C(=C2OC)C[C@@H](CO3)C4=C(C=C(C=C4)O)O)C	3.9		苯基丙酮和多酮类化合物	Phenylpropanoids and polyketides	异黄酮	Isoflavonoids		O-methylated isoflavonoids	25800.5
	4.92_183.0301m/z	Methyl gallate	C8H8O5	4.91917	0.919318	183.03	neg	M-H	7428	FBSFWRHWHYMIOG-UHFFFAOYSA-N	COC(=O)C1=CC(=C(C(=C1)O)O)O	0.9		苯类	Benzenoids	苯和取代衍生物	Benzene and substituted derivatives		Benzoic acids and derivatives	25764.4
	0.89_150.0912m/z	p-Synephrine	C9H13NO2	0.8933	-1.08167	150.091	pos	M+H-H2O	7172	YRCWQPVGYLYSOX-UHFFFAOYSA-N	CNCC(C1=CC=C(C=C1)O)O	-0.6	C01869	苯类	Benzenoids		Phenols		1-hydroxy-2-unsubstituted benzenoids	25752.8
	9.90_589.4092m/z	Songoroside A	C35H56O7	9.90152	-1.24007	589.409	pos	M+H												25741.6
	10.08_468.3072m/z	LysoPC(14:0/0:0)	C22H46NO7P	10.0823	-2.66733	468.307	pos	M+H	460604	VXUOFDJKYGDUJI-OAQYLSRUSA-N	CCCCCCCCCCCCCC(=O)OC[C@H](COP(=O)([O-])OCC[N+](C)(C)C)O	4.5		脂质和类脂质分子	Lipids and lipid-like molecules		Glycerophospholipids		Glycerophosphocholines	25656.3
	5.47_516.1859m/z	Pueroside C	C24H26O10	5.47182	-1.0081	516.186	pos	M+ACN+H	21629871	UAZRROBGAZKAFE-VOASFPSXSA-N	COC1=CC2=C(CC(/C(=C\C(=O)O2)/C3=CC=C(C=C3)O)O[C@H]4[C@@H]([C@H]([C@@H]([C@H](O4)CO)O)O)O)C=C1	0.6		有机氧化合物	Organic oxygen compounds	有机氧化合物	Organooxygen compounds	碳水化合物和碳水化合物共轭物	Carbohydrates and carbohydrate conjugates	25654.5
	9.02_235.1689m/z	Curcumenol	C15H22O2	9.01882	-1.47726	235.169	pos	M+H	167812	ISFMXVMWEWLJGJ-NZBPQXDJSA-N	C[C@H]1CC[C@@H]2[C@]13CC(=C(C)C)[C@](O3)(C=C2C)O	2.2	C16942	脂质和类脂质分子	Lipids and lipid-like molecules	丙烯醇脂质	Prenol lipids		Sesquiterpenoids	25652.5
	10.50_329.1014m/z	Alpinone 3-acetate	C18H16O6	10.5014	-1.653	329.101	pos	M+H	15109631	XXVKJERGKQQVSX-MSOLQXFVSA-N	CC(=O)O[C@@H]1[C@H](OC2=CC(=CC(=C2C1=O)O)OC)C3=CC=CC=C3	3.1		苯基丙酮和多酮类化合物	Phenylpropanoids and polyketides	类黄酮	Flavonoids		O-methylated flavonoids	25572.7
	8.88_369.1326m/z	Aurmillone	C21H20O6	8.87775	-1.87831	369.133	pos	M+H												25524.9
	9.24_259.0960m/z	Pentalenolactone O	C15H18O6	9.23518	-1.51256	259.096	pos	M+H-2H2O					C20407							25283.9
	4.18_535.1661m/z	6'-O-beta-D-Apiofuranosylsweroside	C21H30O13	4.17583	-1.57164	535.166	neg	M+FA-H	10696407	JNPXCTROEJQHKD-APAPHXOESA-N	C=C[C@@H]1[C@@H]2CCOC(=O)C2=CO[C@H]1O[C@H]3[C@@H]([C@H]([C@@H]([C@H](O3)CO[C@H]4[C@@H]([C@](CO4)(CO)O)O)O)O)O	-2.7		有机氧化合物	Organic oxygen compounds	有机氧化合物	Organooxygen compounds	碳水化合物和碳水化合物共轭物	Carbohydrates and carbohydrate conjugates	25046.7
	12.82_513.3583m/z	3-O-Acetyloleanderolide	C32H50O5	12.8185	-0.554892	513.358	neg	M-H	10929355	SFSFDBPTPLSWRM-KXNUYETHSA-N	CC(=O)O[C@H]1CC[C@]2([C@H](C1(C)C)CC[C@@]3([C@@H]2C[C@@H]([C@@]45[C@]3(CC[C@@]6([C@H]4CC(CC6)(C)C)C(=O)O5)C)O)C)C	7		脂质和类脂质分子	Lipids and lipid-like molecules	丙烯醇脂质	Prenol lipids	三萜类化合物	Triterpenoids	24879.1
	11.63_525.3214m/z	Alisol K 23-acetate	C32H46O6	11.6339	-1.52612	525.321	neg	M-H	100936565	UUJREHQYYSZHDT-URRJHNPRSA-N	C[C@H](C[C@@H]([C@@H]1C(O1)(C)C)OC(=O)C)[C@@]23[C@@H](O2)C[C@]4(C3=CC(=O)[C@@H]5[C@@]4(CC[C@@H]6[C@@]5(CCC(=O)C6(C)C)C)C)C	4.5		脂质和类脂质分子	Lipids and lipid-like molecules	丙烯醇脂质	Prenol lipids	三萜类化合物	Triterpenoids	24833.6
	8.12_315.0510m/z	Eupafolin	C16H12O7	8.11845	-0.216362	315.051	neg	M-H	5317284	FHHSEFRSDKWJKJ-UHFFFAOYSA-N	COC1=C(C2=C(C=C1O)OC(=CC2=O)C3=CC(=C(C=C3)O)O)O	1.4		苯基丙酮和多酮类化合物	Phenylpropanoids and polyketides	类黄酮	Flavonoids		O-methylated flavonoids	24589.2
	9.99_337.1447m/z	Licochalcone A	C21H22O4	9.98728	0.351422	337.145	neg	M-H	5318998	KAZSKMJFUPEHHW-DHZHZOJOSA-N	CC(C)(C=C)C1=C(C=C(C(=C1)/C=C/C(=O)C2=CC=C(C=C2)O)OC)O	4.9		苯基丙酮和多酮类化合物	Phenylpropanoids and polyketides		Linear 1,3-diarylpropanoids		Chalcones and dihydrochalcones	24583.4
	10.46_249.1118m/z	Senkyunolide N	C12H18O4	10.4649	9.09291	249.112	pos	M+Na	15138552	AXRIHSJZHOTGAE-ATZCPNFKSA-N	CCCC[C@H]1C2=C([C@@H]([C@H](CC2)O)O)C(=O)O1	0.5	C17853	有机杂环化合物	Organoheterocyclic compounds		Isobenzofurans			24504.4
	10.17_483.3114m/z	Medicagenic acid	C30H46O6	10.1713	-0.434201	483.311	neg	M-H2O-H	65048	IDGXIXSKISLYAC-WNTKNEGGSA-N	C[C@@]12CC[C@@H]3[C@@]([C@H]1CC=C4[C@]2(CC[C@@]5([C@H]4CC(CC5)(C)C)C(=O)O)C)(C[C@@H]([C@@H]([C@@]3(C)C(=O)O)O)O)C	5.8		脂质和类脂质分子	Lipids and lipid-like molecules	丙烯醇脂质	Prenol lipids	三萜类化合物	Triterpenoids	24483.5
	5.45_463.0882m/z	Myricitrin	C21H20O12	5.44692	-0.0446963	463.088	neg	M-H	5281673	DCYOADKBABEMIQ-OWMUPTOHSA-N	C[C@H]1[C@@H]([C@H]([C@H]([C@@H](O1)OC2=C(OC3=CC(=CC(=C3C2=O)O)O)C4=CC(=C(C(=C4)O)O)O)O)O)O	0.5	C10108	苯基丙酮和多酮类化合物	Phenylpropanoids and polyketides	类黄酮	Flavonoids	黄酮苷	Flavonoid glycosides	24462.6
	7.94_267.0296m/z	Isopimpinellin	C13H10O5	7.94323	8.71581	267.03	neg	M+Na-2H	68079	DFMAXQKDIGCMTL-UHFFFAOYSA-N	COC1=C2C=COC2=C(C3=C1C=CC(=O)O3)OC	1.9	C02162	苯基丙酮和多酮类化合物	Phenylpropanoids and polyketides	香豆素及其衍生物	Coumarins and derivatives		Furanocoumarins	24003
	10.17_208.1692m/z	Dihydrojasmone	C11H18O	10.1734	-2.09261	208.169	pos	M+ACN+H	62378	YCIXWYOBMVNGTB-UHFFFAOYSA-N	CCCCCC1=C(CCC1=O)C	2.9		有机氧化合物	Organic oxygen compounds	有机氧化合物	Organooxygen compounds		Carbonyl compounds	23966.4
	9.52_293.2105m/z	Panaxydiol	C17H24O2	9.52213	-2.29721	293.211	pos	M+CH3OH+H	126312	GVLDSGIQZAFIAN-IXDOHACOSA-N	CCCCCCC[C@H]1[C@H](O1)CC#CC#C[C@@H](C=C)O	4.5		脂质和类脂质分子	Lipids and lipid-like molecules	脂肪酸	Fatty Acyls		Fatty alcohols	23840.9
	10.21_329.1760m/z	2I<<-Hydroxy-8EC-(2-methylbutyryloxy)costunolide	C20H28O5	10.2092	0.359516	329.176	neg	M-H2O-H	14543609	DNLWUIJEVXJWBD-LGBXJWKKSA-N	CC[C@@H](C)C(=O)O[C@@H]1C/C(=C/[C@H](C/C(=C/[C@@H]2[C@@H]1C(=C)C(=O)O2)/C)O)/C	2.7		脂质和类脂质分子	Lipids and lipid-like molecules	丙烯醇脂质	Prenol lipids		Terpene lactones	23834.3
	7.72_177.0559m/z	Methyl 4-hydroxycinnamate	C10H10O3	7.71935	1.21014	177.056	neg	M-H	5319562	NITWSHWHQAQBAW-QPJJXVBHSA-N	COC(=O)/C=C/C1=CC=C(C=C1)O	2.3	C00811	苯基丙酮和多酮类化合物	Phenylpropanoids and polyketides	肉桂酸及其衍生物	Cinnamic acids and derivatives		Hydroxycinnamic acids and derivatives	23685.8
	10.54_321.1117m/z	Vitedoin A	C20H20O6	10.5388	-1.28143	321.112	pos	M+H-2H2O	44478946	PNRPRUVCFFHMMC-LIRRHRJNSA-N	COC1=C(C=CC(=C1)[C@@H]2[C@H](C(=CC3=CC(=C(C=C23)O)O)C=O)CO)O	1.7		木酚素、新木酚素和相关化合物	Lignans, neolignans and related compounds		Aryltetralin lignans			23654.1
	10.44_368.1141m/z	Ochratoxin B	C20H19NO6	10.4371	0.377322	368.114	neg	M-H	20966	DAEYIVCTQUFNTM-ABAIWWIYSA-N	C[C@@H]1CC2=C(C(=C(C=C2)C(=O)N[C@@H](CC3=CC=CC=C3)C(=O)O)O)C(=O)O1	4.1		苯基丙酮和多酮类化合物	Phenylpropanoids and polyketides		Ochratoxins and related substances			23643.1
	12.96_567.2438m/z	Channaine	C32H38N2O6	12.9581	-7.01971	567.244	neg	M+Na-2H												23574.5
	7.42_477.1383m/z	Trolline	C12H13NO3	7.4175	-8.92055	477.138	pos	2M+K	21574476	LJIDRFNRDLYHNC-UHFFFAOYSA-N	C1CC(=O)N2C1C3=CC(=C(C=C3CC2)O)O	0.6		有机杂环化合物	Organoheterocyclic compounds		Tetrahydroisoquinolines			23527.8
	5.45_319.0443m/z	myricetin	C15H10O8	5.45412	-1.56	319.044	pos	M+H	5281672	IKMDFBPHZNJCSN-UHFFFAOYSA-N	C1=C(C=C(C(=C1O)O)O)C2=C(C(=O)C3=C(C=C(C=C3O2)O)O)O	1.2	C10107	苯基丙酮和多酮类化合物	Phenylpropanoids and polyketides	类黄酮	Flavonoids		Flavones	23376.8
	9.33_357.1325m/z	Aigialomycin D	C18H22O6	9.32508	4.77982	357.132	pos	M+Na	11724428	NHAQNKDEUQPSIX-DXOCLGOBSA-N	C[C@H]1C/C=C/[C@H]([C@H](CC/C=C/C2=C(C(=CC(=C2)O)O)C(=O)O1)O)O	2.9		苯基丙酮和多酮类化合物	Phenylpropanoids and polyketides		Macrolides and analogues			23355.7
	9.96_323.0908m/z	3-Hydroxymollugin	C17H16O5	9.95683	6.07127	323.091	pos	M+Na	46187192	MCOTTYOKTYHERV-UHFFFAOYSA-N	CC1(C(=CC2=C(O1)C3=CC=CC=C3C(=C2C(=O)OC)O)O)C	3.5		有机杂环化合物	Organoheterocyclic compounds		Naphthopyrans			22963
	9.02_605.1796m/z	Durantoside II	C27H34O14	9.01882	-7.76486	605.18	pos	M+Na	6443018	DVQVHBAATHWQAS-OALRNCSFSA-N	C[C@@]1([C@H](C[C@]2([C@@H]1[C@@H](OC=C2C(=O)OC)O[C@H]3[C@@H]([C@H]([C@@H]([C@H](O3)CO)O)O)O)O)OC(=O)/C=C/C4=CC=C(C=C4)OC)O	-0.5		脂质和类脂质分子	Lipids and lipid-like molecules	丙烯醇脂质	Prenol lipids	萜烯糖苷	Terpene glycosides	22839.7
	9.26_809.4398m/z	Tarasaponin VI	C41H64O13	9.26478	8.96988	809.44	neg	M+FA-H	162878	DDHCJXBGKMDIFP-LLUWHUROSA-N	C[C@]12CC[C@@H](C([C@@H]1CC[C@@]3([C@@H]2CC=C4[C@]3(CC[C@@]5([C@H]4CC(CC5)(C)C)C(=O)O)C)C)(C)C)O[C@H]6[C@@H]([C@H]([C@@H]([C@H](O6)C(=O)O)O[C@H]7[C@@H]([C@H]([C@@H](O7)CO)O)O)O)O	4.6		脂质和类脂质分子	Lipids and lipid-like molecules	丙烯醇脂质	Prenol lipids	萜烯糖苷	Terpene glycosides	22629.4
	9.76_353.1376m/z	3,7,4'-Trihydroxy-5-methoxy-8-prenylflavanone	C21H22O6	9.7576	-2.07313	353.138	pos	M+H-H2O	122169315	CTUJEHJOZXGIIE-VQTJNVASSA-N	CC(=CCC1=C2C(=C(C=C1O)OC)C(=O)[C@@H]([C@H](O2)C3=CC=C(C=C3)O)O)C	3.5		苯基丙酮和多酮类化合物	Phenylpropanoids and polyketides	类黄酮	Flavonoids		Flavans	22448.6
	3.30_341.0884m/z	Erigeside C	C15H20O10	3.29902	1.57892	341.088	neg	M-H2O-H	14132346	CIYLTHWUJCCASO-APACUCGBSA-N	COC1=CC(=CC(=C1O)OC)C(=O)O[C@H]2[C@@H]([C@H]([C@@H]([C@H](O2)CO)O)O)O	-0.8		苯基丙酮和多酮类化合物	Phenylpropanoids and polyketides		Tannins		Hydrolyzable tannins	22385.7
	10.66_375.2159m/z	Blinin	C22H32O6	10.6627	-1.86172	375.216	pos	M+H-H2O	59054177	XXSSNTKMBVTREV-DDHROXKOSA-N	C[C@@H]1CC[C@@]2([C@@H]([C@@]1(C)CCC3=CC(=O)OC3)C[C@@H](C=C2CO)O)COC(=O)C	1.7		脂质和类脂质分子	Lipids and lipid-like molecules	丙烯醇脂质	Prenol lipids		Terpene lactones	22291.1
	10.26_183.0802m/z	Atractylodin	C13H10O	10.2639	-1.1429	183.08	pos	M+H	5321047	GRBKWAXRYIITKG-QFMFQGICSA-N	C/C=C/C#CC#C/C=C/C1=CC=CO1	3.5	C16918	有机杂环化合物	Organoheterocyclic compounds		Heteroaromatic compounds			22160.1
	12.38_516.4048m/z	3alpha-acetoxy-tirucall-7,24-dien-21oic acid	C32H50O4	12.3823	0.199548	516.405	pos	M+NH4												22105.8
	4.52_513.1592m/z	Antiarol rutinoside	C21H32O13	4.52078	0.453231	513.159	neg	M+Na-2H	59002398	FNPXSSIBZAQOBP-UHFFFAOYSA-N	CC1C(C(C(C(O1)OCC2C(C(C(C(O2)OC3=CC(=C(C(=C3)OC)OC)OC)O)O)O)O)O)O	-2		有机氧化合物	Organic oxygen compounds	有机氧化合物	Organooxygen compounds	碳水化合物和碳水化合物共轭物	Carbohydrates and carbohydrate conjugates	22100.7
	8.84_613.3722m/z	Lasalocid	C34H54O8	8.83982	1.94819	613.372	pos	M+Na												22043.1
	5.82_216.0652m/z	7-Amino-4-methylcoumarin	C12H11NO4	5.81717	-1.44985	216.065	pos	M+H-H2O	92249	GLNDAGDHSLMOKX-UHFFFAOYSA-N	CC1=CC(=O)OC2=C1C=CC(=C2)N	1.6	C01386	苯基丙酮和多酮类化合物	Phenylpropanoids and polyketides	香豆素及其衍生物	Coumarins and derivatives			21852.1
	7.18_241.0870m/z	Pterolactone A	C15H16O4	7.18478	-0.00639234	241.087	neg	M-H2O-H	21668923	QEXKRFPEOUYPOW-GFCCVEGCSA-N	CC1=C2C(=CC3=C1CCOC3=O)[C@H](C(C2=O)(C)C)O	1.7		苯类	Benzenoids		Indanes		Indanones	21563.2
	0.69_393.1516m/z	Pteroside T	C20H28O9	0.690383	-9.50021	393.152	neg	M-H2O-H	101324858	LRNTYOVTZADMMX-NLKQLHMRSA-N	C[C@H]1[C@@H](C2=C(C1=O)C(=C(C(=C2)CO)CCO[C@H]3[C@@H]([C@H]([C@@H]([C@H](O3)CO)O)O)O)C)O	-1.4		有机氧化合物	Organic oxygen compounds	有机氧化合物	Organooxygen compounds	碳水化合物和碳水化合物共轭物	Carbohydrates and carbohydrate conjugates	21494.4
	8.18_495.3458m/z	Rhuscholide A	C31H42O3	8.1834	-2.34377	495.346	pos	M+CH3OH+H												21438
	0.84_225.0617m/z	L-GLUCOSE	C6H12O6	0.83635	0.586659	225.062	neg	M+FA-H	10954115	GZCGUPFRVQAUEE-VANKVMQKSA-N	C([C@@H]([C@@H]([C@H]([C@@H](C=O)O)O)O)O)O	-2.9	C00031	有机氧化合物	Organic oxygen compounds	有机氧化合物	Organooxygen compounds	碳水化合物和碳水化合物共轭物	Carbohydrates and carbohydrate conjugates	21208.7
	6.58_435.1303m/z	p-Vinylphenyl O-[beta-D-apiofuranosyl-(1-6)]-beta-D-glucopyranoside	C19H26O10	6.5756	7.41462	435.13	neg	M+Na-2H	91895375	MZXQTTKWTOGVGF-OTCFHACESA-N	C=CC1=CC=C(C=C1)O[C@H]2[C@@H]([C@H]([C@@H]([C@H](O2)CO[C@H]3[C@@H]([C@](CO3)(CO)O)O)O)O)O	-1.2		有机氧化合物	Organic oxygen compounds	有机氧化合物	Organooxygen compounds	碳水化合物和碳水化合物共轭物	Carbohydrates and carbohydrate conjugates	21013.9
	4.41_601.2147m/z	Rubricauloside	C27H38O15	4.40832	1.4436	601.215	neg	M-H	196862	CKHYWBSGQWYTKJ-UHFFFAOYSA-N	CC(C)(C(CC1=C(C=C(C2=C1OC(=O)C=C2)OC)OC)O)OC3C(C(C(C(O3)COC4C(C(CO4)(CO)O)O)O)O)O	-1.9		脂质和类脂质分子	Lipids and lipid-like molecules	脂肪酸	Fatty Acyls		Fatty acyl glycosides	20980
	7.35_515.3012m/z	Periplocymarin	C30H46O8	7.34598	-0.337968	515.301	neg	M-H2O-H												20780.2
	11.01_631.2316m/z	Moreollic acid	C34H40O9	11.0078	2.00097	631.232	pos	M+K												20602.3
	4.54_175.0614m/z	4-methyl-2-oxopentanoic acid	C6H10O3	4.53858	1.19622	175.061	neg	M+FA-H	70	BKAJNAXTPSGJCU-UHFFFAOYSA-N	CC(C)CC(=O)C(=O)O	0.9	C03467	有机酸及其衍生物	Organic acids and derivatives		Keto acids and derivatives		Short-chain keto acids and derivatives	20485.1
	7.27_204.0653m/z	Monocillinol B	C11H13NO5	7.27272	-0.969839	204.065	pos	M+H-2H2O	10060146	MRTLVFNBTBKYFV-VGMNWLOBSA-N	COC(=O)C1=C[C@H]2[C@H]([C@@H](C1)O)NC(=O)C(=C)O2	-0.2		有机杂环化合物	Organoheterocyclic compounds		Benzoxazines			20209.7
	12.30_282.2785m/z	Oleamide	C18H35NO	12.3009	-2.23323	282.279	pos	M+H	5283387	FATBGEAMYMYZAF-KTKRTIGZSA-N	CCCCCCCC/C=C\CCCCCCCC(=O)N	6.6	C19670	脂质和类脂质分子	Lipids and lipid-like molecules	脂肪酸	Fatty Acyls		Fatty amides	20188.9
	6.34_386.1589m/z	Carpinontriol B	C19H20O6	6.33992	-2.68199	386.159	pos	M+ACN+H	85374891	HXRHVUWGMADGQP-UHFFFAOYSA-N	C1CC(=O)C(C(C(CC2=CC(=C(C=C2)O)C3=C(C=CC1=C3)O)O)O)O	1		苯基丙酮和多酮类化合物	Phenylpropanoids and polyketides		Diarylheptanoids		Cyclic diarylheptanoids	20102.1
	7.51_221.0819m/z	2,5-Dimethylchroman-4-one	C11H12O2	7.51418	-0.121005	221.082	neg	M+FA-H												19820.9
	11.60_295.2281m/z	Laetisaric acid	C18H32O3	11.6034	0.779512	295.228	neg	M-H	5281117	UKRXAPMQXXXXTD-QMEIEYGNSA-N	CCCCC/C=C\C/C=C\[C@@H](CCCCCCC(=O)O)O	5.1	C08318	脂质和类脂质分子	Lipids and lipid-like molecules	脂肪酸	Fatty Acyls		Lineolic acids and derivatives	19785.5
	7.08_423.3613m/z	Kulinone	C30H48O2	7.08075	-1.82975	423.361	pos	M+H-H2O	44567124	YORJEFOAAXJWIS-QOXWJFHWSA-N	C[C@H](CCC=C(C)C)[C@@H]1[C@H](C[C@]2([C@]1(CC[C@H]3C2=CC[C@@H]4[C@@]3(CCC(=O)C4(C)C)C)C)C)O	7.5		脂质和类脂质分子	Lipids and lipid-like molecules	丙烯醇脂质	Prenol lipids	三萜类化合物	Triterpenoids	19780.5
	5.89_373.1275m/z	Columbianetin beta-D-glucopyranoside	C20H24O9	5.8884	-1.72454	373.127	pos	M+H-2H2O	6453269	UCJHITBUIWHISE-GGECFJTPSA-N	CC(C)([C@@H]1CC2=C(O1)C=CC3=C2OC(=O)C=C3)O[C@H]4[C@@H]([C@H]([C@@H]([C@H](O4)CO)O)O)O	0.3		苯基丙酮和多酮类化合物	Phenylpropanoids and polyketides	香豆素及其衍生物	Coumarins and derivatives		Furanocoumarins	19667.7
	6.41_463.1587m/z	Grandidentoside	C21H28O10	6.41085	2.68878	463.159	pos	M+Na	51136585	GYBMMZYCUFIKJQ-NHCPJIJJSA-N	C1CCC(C(C1)O)O[C@H]2[C@@H]([C@H]([C@@H]([C@H](O2)CO)O)O)OC(=O)/C=C/C3=CC(=C(C=C3)O)O	0.5		苯基丙酮和多酮类化合物	Phenylpropanoids and polyketides	肉桂酸及其衍生物	Cinnamic acids and derivatives		Hydroxycinnamic acids and derivatives	19373.5
	14.78_115.0037m/z	Maleic acid	C4H4O4	14.7752	-0.107642	115.004	neg	M-H	444266	VZCYOOQTPOCHFL-UPHRSURJSA-N	C(=C\C(=O)O)\C(=O)O	-0.3	C01384	有机酸及其衍生物	Organic acids and derivatives	羧酸及其衍生物	Carboxylic acids and derivatives		Dicarboxylic acids and derivatives	19305.4
	7.22_247.1327m/z	Arglabin	C15H18O3	7.2221	-0.647353	247.133	pos	M+H	5574924	UVJYAKBJSGRTHA-CUZKYEQNSA-N	CC1=CC[C@@]23[C@H]1[C@@H]4[C@@H](CC[C@@]2(O3)C)C(=C)C(=O)O4	1.7		脂质和类脂质分子	Lipids and lipid-like molecules	丙烯醇脂质	Prenol lipids		Terpene lactones	19076.3
	9.58_293.1756m/z	6-Gingerol	C17H26O4	9.57923	-0.843137	293.176	neg	M-H	442793	NLDDIKRKFXEWBK-AWEZNQCLSA-N	CCCCC[C@@H](CC(=O)CCC1=CC(=C(C=C1)O)OC)O	2.5	C10462	苯类	Benzenoids		Phenols		Methoxyphenols	18527.1
	5.40_449.1069m/z	Maritimein	C21H20O11	5.4001	-1.9934	449.107	pos	M+H	6450184	SYRURBPRFQUYQS-RHEJLWEFSA-N	C1=CC(=C(C=C1/C=C\2/C(=O)C3=C(O2)C(=C(C=C3)O[C@H]4[C@@H]([C@H]([C@@H]([C@H](O4)CO)O)O)O)O)O)O	0.4	C08720	苯基丙酮和多酮类化合物	Phenylpropanoids and polyketides	类黄酮	Flavonoids	黄酮苷	Flavonoid glycosides	18359.6
	11.04_265.1231m/z	Magnolol	C18H18O2	11.0445	-0.96566	265.123	neg	M-H	72300	VVOAZFWZEDHOOU-UHFFFAOYSA-N	C=CCC1=CC(=C(C=C1)O)C2=C(C=CC(=C2)CC=C)O	5	C10651	苯类	Benzenoids	苯和取代衍生物	Benzene and substituted derivatives		Biphenyls and derivatives	18145.1
	10.19_355.1170m/z	5'-Methyl-Thioadenosine-sulfone	C11H15N5O4S	10.1911	-4.05581	355.117	pos	M+ACN+H												18115.9
	10.75_285.2070m/z	Pterodondiol	C15H28O2	10.7452	-0.347915	285.207	neg	M+FA-H	10879263	LKKDASYGWYYFIK-DHMWGJHJSA-N	C[C@@]12CCC[C@]([C@H]1C[C@@H](CC2)C(C)(C)O)(C)O	3		脂质和类脂质分子	Lipids and lipid-like molecules	丙烯醇脂质	Prenol lipids		Sesquiterpenoids	18012.3
	5.48_525.2912m/z	Methyl ganoderate C6	C31H44O8	5.48267	9.96608	525.291	neg	M-H2O-H	21636126	AZCYOYBNOUOOJJ-RKJACJFUSA-N	C[C@H](CC(=O)CC(C)C(=O)OC)[C@H]1CC(=O)[C@@]2([C@@]1([C@@H](C(=O)C3=C2C(=O)C[C@@H]4[C@@]3(CC[C@@H](C4(C)C)O)C)O)C)C	2.4		脂质和类脂质分子	Lipids and lipid-like molecules	丙烯醇脂质	Prenol lipids	三萜类化合物	Triterpenoids	17906.7
	5.87_287.0907m/z	heraclenin	C16H14O5	5.86942	-2.28651	287.091	pos	M+H	458010	CTJZWFCPUDPLME-LLVKDONJSA-N	CC1([C@H](O1)COC2=C3C(=CC4=C2OC=C4)C=CC(=O)O3)C	2.2		苯基丙酮和多酮类化合物	Phenylpropanoids and polyketides	香豆素及其衍生物	Coumarins and derivatives		Furanocoumarins	17654.7
	11.98_277.1793m/z	15-Dihydroepioxylubimin	C15H26O3	11.9811	7.41142	277.179	pos	M+Na	25200803	NPIIWZCGVADPIE-KYFQHEKYSA-N	C[C@@H]1[C@H]([C@@H](C[C@H]([C@]12CC[C@H](C2)C(=C)C)CO)O)O	2.5		脂质和类脂质分子	Lipids and lipid-like molecules	丙烯醇脂质	Prenol lipids		Sesquiterpenoids	17217.4
	0.73_213.0882m/z	Pedatisectine F	C9H14N2O4	0.7253	0.730532	213.088	neg	M-H	12285902	JHZAQNFLUSEYDA-UHFFFAOYSA-N	CC1=CN=CC(=N1)C(C(C(CO)O)O)O	-2.6		有机杂环化合物	Organoheterocyclic compounds		Diazines		Pyrazines	17130.2
	8.42_371.1480m/z	5-Epilithospermoside	C14H19NO8	8.41613	9.32763	371.148	pos	M+ACN+H	16043519	WIIDBJNWXCWLKF-SSRKEPSLSA-N	C1=C/C(=C/C#N)/[C@@H]([C@@H]([C@@H]1O)O)O[C@H]2[C@@H]([C@H]([C@@H]([C@H](O2)CO)O)O)O	-3.3		有机氧化合物	Organic oxygen compounds	有机氧化合物	Organooxygen compounds	碳水化合物和碳水化合物共轭物	Carbohydrates and carbohydrate conjugates	17046.7
	8.47_501.3203m/z	Rickinic acid A	C15H22O3	8.46868	-1.52812	501.32	pos	2M+H												16979.4
	14.57_334.3098m/z	N-Isobutyl-2,4,12-octadecatrienamide	C22H39NO	14.5727	-1.87373	334.31	pos	M+H	25221579	PCWWIOUZYOPZHT-VBUSEHTESA-N	CCCCC/C=C\CCCCCC/C=C/C=C/C(=O)NCC(C)C	7.8		脂质和类脂质分子	Lipids and lipid-like molecules	脂肪酸	Fatty Acyls		Fatty amides	16947.9
	10.34_494.3255m/z	(25RS)-Ruscogenin	C27H42O4	10.3369	3.22407	494.325	pos	M+ACN+Na	24849056	QMQIQBOGXYYATH-ZBTLHKOBSA-N	C[C@H]1[C@H]2[C@H](C[C@@H]3[C@@]2(CC[C@H]4[C@H]3CC=C5[C@@]4([C@@H](C[C@@H](C5)O)O)C)C)O[C@]16CCC(CO6)C	4.7		脂质和类脂质分子	Lipids and lipid-like molecules	丙烯醇脂质	Prenol lipids	三萜类化合物	Triterpenoids	16643.3
	8.87_221.0819m/z	7-Hydroxy-2,2-dimethylchromene	C11H12O2	8.87408	-0.256671	221.082	neg	M+FA-H	14339591	GFXPDSJDSLEZTB-UHFFFAOYSA-N	CC1(C=CC2=C(O1)C=C(C=C2)O)C	3		有机杂环化合物	Organoheterocyclic compounds	苯并吡喃	Benzopyrans		1-benzopyrans	16585.2
	6.01_189.1271m/z	()-Methyl Jasmonate	C13H20O3	6.0113	-1.30737	189.127	pos	M+H-2H2O	5281929	GEWDNTWNSAZUDX-WQMVXFAESA-N	CC/C=C\C[C@@H]1[C@H](CCC1=O)CC(=O)OC	1.9	C11512	脂质和类脂质分子	Lipids and lipid-like molecules	脂肪酸	Fatty Acyls		Lineolic acids and derivatives	16582.7
	8.40_253.0508m/z	chrysin	C15H10O4	8.3981	0.71395	253.051	neg	M-H	5281607	RTIXKCRFFJGDFG-UHFFFAOYSA-N	C1=CC=C(C=C1)C2=CC(=O)C3=C(C=C(C=C3O2)O)O	2.1	C10028	苯基丙酮和多酮类化合物	Phenylpropanoids and polyketides	类黄酮	Flavonoids		Flavones	16245.3
	13.40_352.3203m/z	13,16,19-Docosatrienoic acid	C22H38O2	13.4036	-2.12534	352.32	pos	M+NH4	5312556	WBBQTNCISCKUMU-IUQGRGSQSA-N	CC/C=C/C/C=C/C/C=C/CCCCCCCCCCCC(=O)O	8	C16534	脂质和类脂质分子	Lipids and lipid-like molecules	脂肪酸	Fatty Acyls		Fatty acids and conjugates	16211.7
	10.34_325.1448m/z	Preglabridin	C20H22O4	10.3446	0.669962	325.145	neg	M-H	51136421	HJYNNFAPXVIBTD-CQSZACIVSA-N	CC(=CCC1=C(C=CC2=C1OC[C@@H](C2)C3=C(C=C(C=C3)O)O)O)C	4.5		苯基丙酮和多酮类化合物	Phenylpropanoids and polyketides	异黄酮	Isoflavonoids		Isoflavans	16115.1
	5.90_283.0247m/z	Lupinalbin A	C15H8O6	5.90195	-0.309169	283.025	neg	M-H	5324349	BBBAWACESCACAP-UHFFFAOYSA-N	C1=CC2=C(C=C1O)OC3=C2C(=O)C4=C(C=C(C=C4O3)O)O	3.2		苯基丙酮和多酮类化合物	Phenylpropanoids and polyketides	异黄酮	Isoflavonoids		Isoflav-2-enes	16092.9
	4.65_313.0928m/z	Phyllanthurinolactone	C14H18O8	4.65	-0.268463	313.093	neg	M-H	10957981	NTDAFPROCLCPBL-ALLBUJQBSA-N	C1[C@@H](C=CC2=CC(=O)O[C@@H]21)O[C@H]3[C@@H]([C@H]([C@@H]([C@H](O3)CO)O)O)O	-1.7		有机氧化合物	Organic oxygen compounds	有机氧化合物	Organooxygen compounds	碳水化合物和碳水化合物共轭物	Carbohydrates and carbohydrate conjugates	15975.2
	9.80_473.3276m/z	Ercalcitriol	C28H44O3	9.80217	0.75245	473.328	neg	M+FA-H	9547243	ZGLHBRQAEXKACO-XJRQOBMKSA-N	C[C@H](/C=C/[C@H](C)C(C)(C)O)[C@H]1CC[C@@H]\2[C@@]1(CCC/C2=C\C=C/3\C[C@H](C[C@@H](C3=C)O)O)C	4.9		脂质和类脂质分子	Lipids and lipid-like molecules	类固醇和类固醇衍生物	Steroids and steroid derivatives	维生素 D 及其衍生物	Vitamin D and derivatives	15941
	11.25_367.1195m/z	Picrocrocin	C16H26O7	11.2481	9.16491	367.119	neg	M+K-2H	130796	WMHJCSAICLADIN-WYWSWGBSSA-N	CC1=C(C(C[C@@H](C1)O[C@H]2[C@@H]([C@H]([C@@H]([C@H](O2)CO)O)O)O)(C)C)C=O	-0.5	C17055	有机氧化合物	Organic oxygen compounds	有机氧化合物	Organooxygen compounds	碳水化合物和碳水化合物共轭物	Carbohydrates and carbohydrate conjugates	15807.5
	2.52_409.1506m/z	Tuberonic acid glucoside	C18H28O9	2.51902	6.60715	409.151	neg	M+Na-2H	5281204	JFDNMLUPLXZXGV-RKAGECJXSA-N	C1CC(=O)[C@@H]([C@H]1CC(=O)O)C/C=C\CCO[C@H]2[C@@H]([C@H]([C@@H]([C@H](O2)CO)O)O)O	-1.2	C08558	脂质和类脂质分子	Lipids and lipid-like molecules	脂肪酸	Fatty Acyls		Fatty acyl glycosides	15600
	9.38_481.2943m/z	3-O-(2'E,4'Z-Decadienoyl)ingenol	C30H42O6	9.37897	-1.05644	481.294	pos	M+H-H2O	44575953	XMXZQPNIMGCMHC-JFSCPWEMSA-N	CCCCC/C=C\C=C\C(=O)O[C@H]1C(=C[C@@]23[C@@]1([C@@H](C(=C[C@H](C2=O)[C@H]4[C@H](C4(C)C)C[C@H]3C)CO)O)O)C	4.3		脂质和类脂质分子	Lipids and lipid-like molecules	丙烯醇脂质	Prenol lipids		Diterpenoids	14997.9
	9.99_409.2003m/z	Usaramine N-oxide	C18H25NO7	9.9926	9.30755	409.2	pos	M+ACN+H	22524560	IDIMIWQPUHURPV-BEPQMMTDSA-N	C/C=C/1\C[C@H]([C@@](C(=O)OCC2=CC[N+]3([C@H]2[C@@H](CC3)OC1=O)[O-])(CO)O)C	0		生物碱及其衍生物	Alkaloids and derivatives					14964.4
	9.27_309.1116m/z	Teucrin A	C19H20O6	9.27128	-1.61942	309.112	pos	M+H-2H2O	159529	AONLJCCUYGGOSW-PJERILTQSA-N	C[C@@H]1[C@@H]([C@H]2C3=C(CCC[C@@H]3[C@@]14C[C@H](OC4=O)C5=COC=C5)C(=O)O2)O	1.3		有机杂环化合物	Organoheterocyclic compounds		Lactones		Gamma butyrolactones	14963
	11.00_403.1557m/z	Flemichin D	C25H26O6	11.0046	1.46662	403.156	neg	M-H2O-H												14716.9
	11.88_231.1376m/z	Atractylenolide I	C15H18O2	11.8827	-1.5657	231.138	pos	M+H	5321018	ZTVSGQPHMUYCRS-SWLSCSKDSA-N	CC1=C2C[C@H]3C(=C)CCC[C@@]3(C=C2OC1=O)C	3	C17885	有机杂环化合物	Organoheterocyclic compounds		Naphthofurans			14681.1
	5.36_358.2215m/z	(R)-a-Terpinyl b-D-glucoside	C16H28O6	5.36382	-2.79741	358.222	pos	M+ACN+H	21603514	NZNWCYFBFHHMLM-MTWVNVMRSA-N	CC1=CC[C@@H](CC1)C(C)(C)O[C@H]2[C@@H]([C@H]([C@@H]([C@H](O2)CO)O)O)O	0.2		有机氧化合物	Organic oxygen compounds	有机氧化合物	Organooxygen compounds	碳水化合物和碳水化合物共轭物	Carbohydrates and carbohydrate conjugates	14675.7
	8.13_219.1739m/z	(+)-Nootkatone	C15H22O	8.12712	-1.9466	219.174	pos	M+H	1268142	WTOYNNBCKUYIKC-JMSVASOKSA-N	C[C@@H]1CC(=O)C=C2[C@]1(C[C@@H](CC2)C(=C)C)C	3.9	C17914	脂质和类脂质分子	Lipids and lipid-like molecules	丙烯醇脂质	Prenol lipids		Sesquiterpenoids	14592.1
	9.34_353.1012m/z	Hymecromone	C10H8O3	9.34372	-2.19361	353.101	pos	2M+H	5280567	HSHNITRMYYLLCV-UHFFFAOYSA-N	CC1=CC(=O)OC2=C1C=CC(=C2)O	1.9	C03081	苯基丙酮和多酮类化合物	Phenylpropanoids and polyketides	香豆素及其衍生物	Coumarins and derivatives		Hydroxycoumarins	14590.5
	10.95_293.2106m/z	Chromomoric acid B	C18H28O3	10.9535	-1.87076	293.211	pos	M+H	14037063	PMTMAFAPLCGXGK-TTXFDSJOSA-N	CC/C=C\C[C@@H]1[C@H](C=CC1=O)CCCCCCCC(=O)O	4.7		脂质和类脂质分子	Lipids and lipid-like molecules	脂肪酸	Fatty Acyls		Eicosanoids	14530.7
	6.05_183.0650m/z	Syringaldehyde	C9H10O4	6.04577	-1.10938	183.065	pos	M+H	8655	KCDXJAYRVLXPFO-UHFFFAOYSA-N	COC1=CC(=CC(=C1O)OC)C=O	0		苯类	Benzenoids		Phenols		Methoxyphenols	14528.7
	8.95_357.1349m/z	4'-Prenyloxyresveratrol	C19H20O4	8.94927	1.6448	357.135	neg	M+FA-H	5281724	FEHGVKWVMWWVQZ-SNAWJCMRSA-N	CC(=CCC1=C(C=C(C=C1O)/C=C/C2=C(C=C(C=C2)O)O)O)C	4.7	C10283	苯基丙酮和多酮类化合物	Phenylpropanoids and polyketides		Stilbenes			14480.7
	7.80_423.1433m/z	Kipukasin D	C19H22N2O9	7.79993	8.182	423.143	pos	M+H												14179.8
	4.71_132.0574n	cinnamaldehyde	C9H8O	4.71428	-0.98081	133.065	pos	M+H-H2O, M+H	637511	KJPRLNWUNMBNBZ-QPJJXVBHSA-N	C1=CC=C(C=C1)/C=C/C=O	1.9	C00903	苯基丙酮和多酮类化合物	Phenylpropanoids and polyketides		Cinnamaldehydes			14115.1
	7.91_207.0664m/z	Ethyl trans-caffeate	C11H12O4	7.90618	0.777706	207.066	neg	M-H	5317238	WDKYDMULARNCIS-GQCTYLIASA-N	CCOC(=O)/C=C/C1=CC(=C(C=C1)O)O	2.6	C01197	苯基丙酮和多酮类化合物	Phenylpropanoids and polyketides	肉桂酸及其衍生物	Cinnamic acids and derivatives		Hydroxycinnamic acids and derivatives	14113.1
	4.01_153.0559m/z	3,4-Dihydroxyphenylethanol	C8H10O3	4.00922	1.04084	153.056	neg	M-H	82755	JUUBCHWRXWPFFH-UHFFFAOYSA-N	C1=CC(=C(C=C1CCO)O)O	-0.7		苯类	Benzenoids		Phenols		Tyrosols and derivatives	14076
	6.69_196.0966m/z	3,4-Dihydro-3,4-dihydroxynaphthalen-1(2H)-one	C10H10O3	6.68963	-1.44734	196.097	pos	M+NH4	53439501	NOCQQUBFJURTDN-UHFFFAOYSA-N	C1C(C(C2=CC=CC=C2C1=O)O)O	-0.1		苯类	Benzenoids		Tetralins			13954.7
	11.98_451.2836m/z	Neoruscogenin	C27H40O4	11.9811	4.00505	451.284	pos	M+Na	9910474	ALTRINCJVPIQNK-NHIXJPGBSA-N	C[C@H]1[C@H]2[C@H](C[C@@H]3[C@@]2(CC[C@H]4[C@H]3CC=C5[C@@]4([C@@H](C[C@@H](C5)O)O)C)C)O[C@]16CCC(=C)CO6	4.1		脂质和类脂质分子	Lipids and lipid-like molecules	丙烯醇脂质	Prenol lipids	三萜类化合物	Triterpenoids	13900.7
	5.54_277.1177m/z	N-(1-Carboxy-2-phenylethyl)glutamine	C14H18N2O5	5.53953	-1.84891	277.118	pos	M+H-H2O	558649	XHHOHZPNYFQJKL-UHFFFAOYSA-N	C1=CC=C(C=C1)CC(C(=O)O)NC(=O)CCC(C(=O)O)N	-3		有机酸及其衍生物	Organic acids and derivatives	羧酸及其衍生物	Carboxylic acids and derivatives		Amino acids, peptides, and analogues	13738.3
	9.99_407.1868m/z	Methyl dodonate A acetate	C23H30O5	9.98728	7.17309	407.187	neg	M+Na-2H	21673293	KVAOLDXEOWNRQY-WMJZEDCSSA-N	C[C@@H]1CC[C@@]23C[C@@]2(C=C[C@@H]([C@@H]3[C@@]1(C)CCC4=COC=C4)OC(=O)C)C(=O)OC	4.6		脂质和类脂质分子	Lipids and lipid-like molecules	丙烯醇脂质	Prenol lipids		Diterpenoids	13731.1
	12.01_391.1897m/z	Abyssinone V	C25H28O5	12.0144	-1.59285	391.19	pos	M+H-H2O	442153	LQHKFMYWTKORCE-QFIPXVFZSA-N	CC(=CCC1=CC(=CC(=C1O)CC=C(C)C)[C@@H]2CC(=O)C3=C(C=C(C=C3O2)O)O)C	6.2	C09319	苯基丙酮和多酮类化合物	Phenylpropanoids and polyketides	类黄酮	Flavonoids		Flavans	13704.4
	6.11_433.1485m/z	7-O-Methylaloeasinol	C20H26O9	6.11387	3.8079	433.148	pos	M+Na	101602077	RNWHJIWNYIOZFG-BEDFBCNSSA-N	CC1=CC(=C(C2=C1C(=O)C=C(O2)C[C@@H](C)O)[C@H]3[C@@H]([C@H]([C@@H]([C@H](O3)CO)O)O)O)OC	-0.6		有机氧化合物	Organic oxygen compounds	有机氧化合物	Organooxygen compounds	碳水化合物和碳水化合物共轭物	Carbohydrates and carbohydrate conjugates	13489.4
	4.58_341.1373m/z	Pinoresinol	C20H22O6	4.57548	-2.8435	341.137	pos	M+H-H2O	73399	HGXBRUKMWQGOIE-AFHBHXEDSA-N	COC1=C(C=CC(=C1)[C@@H]2[C@H]3CO[C@@H]([C@H]3CO2)C4=CC(=C(C=C4)O)OC)O	2.3	C05366	木酚素、新木酚素和相关化合物	Lignans, neolignans and related compounds		Furanoid lignans			13216.3
	12.13_407.1847m/z	Euchrenone A10	C25H26O5	12.1328	-1.37935	407.185	pos	M+H	102004704	QEHKYCUZABAYBC-QFIPXVFZSA-N	CC(=CCC1=C2C(=C(C=C1O)O)C(=O)C[C@H](O2)C3=CC4=C(C=C3)OC(C=C4)(C)C)C	5.6		苯基丙酮和多酮类化合物	Phenylpropanoids and polyketides	类黄酮	Flavonoids		Flavans	13144.6
	12.43_393.2053m/z	Daurichromenic acid	C23H30O4	12.4312	4.50945	393.205	pos	M+Na												13143.9
	11.44_323.1272m/z	Columbin	C20H22O6	11.4421	-1.54445	323.127	pos	M+H-2H2O	442015	AALLCALQGXXWNA-QJNFORGASA-N	C[C@@]12CC[C@H]3C(=O)O[C@@H](C[C@]3([C@@H]1[C@H]4C=C[C@@]2(C(=O)O4)O)C)C5=COC=C5	2.2	C09077	有机杂环化合物	Organoheterocyclic compounds		Naphthopyrans			13109.6
	10.95_311.2208m/z	Caprylic acid	C8H16O2	10.9535	5.10789	311.221	pos	2M+Na	379	WWZKQHOCKIZLMA-UHFFFAOYSA-N	CCCCCCCC(=O)O	3	C06423	脂质和类脂质分子	Lipids and lipid-like molecules	脂肪酸	Fatty Acyls		Fatty acids and conjugates	13081.2
	8.12_313.0355m/z	Gossypetin 3-methylether	C16H12O8	8.11845	0.359825	313.035	neg	M-H2O-H	5386958	WLHKPDQFOBROCS-UHFFFAOYSA-N	COC1=C(OC2=C(C1=O)C(=CC(=C2O)O)O)C3=CC(=C(C=C3)O)O	2.1		苯基丙酮和多酮类化合物	Phenylpropanoids and polyketides	类黄酮	Flavonoids		O-methylated flavonoids	13040.9
	11.23_335.0908m/z	Cyclocalopin A	C15H20O6	11.227	5.65084	335.091	pos	M+K	10913461	OGOHSCJKRSLFLO-UOMAJYNRSA-N	C[C@@H]1COC(=O)[C@@H]2[C@H]1[C@]3(CC=C(C(=O)[C@H]3O)C)[C@](O2)(C)O	0.5		有机杂环化合物	Organoheterocyclic compounds		Furopyrans			13007.1
	3.97_393.1766m/z	Kankanoside E	C16H28O8	3.9724	0.0175177	393.177	neg	M+FA-H	11653163	FOXBWGQSBSJEOT-FHMJDAQXSA-N	C[C@H](CC/C=C(\C)/C(=O)O)CCO[C@H]1[C@@H]([C@H]([C@@H]([C@H](O1)CO)O)O)O	0.3		脂质和类脂质分子	Lipids and lipid-like molecules		Saccharolipids			12587.5
	9.34_249.1481m/z	parthenolide	C15H20O3	9.34372	-1.56243	249.148	pos	M+H	7251185	KTEXNACQROZXEV-PVLRGYAZSA-N	C/C/1=C\CC[C@@]2([C@H](O2)[C@@H]3[C@@H](CC1)C(=C)C(=O)O3)C	2.3	C07609	脂质和类脂质分子	Lipids and lipid-like molecules	丙烯醇脂质	Prenol lipids		Terpene lactones	12495.2
	9.38_497.2901m/z	Oleaside A	C30H44O7	9.37613	-1.41385	497.29	neg	M-H2O-H												12452.8
	9.18_400.1197m/z	Isatidine	C18H23NO7	9.17553	7.81105	400.12	neg	M+Cl	5281734	IDIMIWQPUHURPV-WTWIWYCDSA-N	C/C=C\1/C[C@H]([C@@](C(=O)OCC2=CC[N+]3([C@H]2[C@@H](CC3)OC1=O)[O-])(CO)O)C	0	C10333	生物碱及其衍生物	Alkaloids and derivatives					12336.7
	10.76_315.1949m/z	17-Hydroxyisolathyrol	C20H30O5	10.7554	-1.52424	315.195	pos	M+H-2H2O	127256191	XKXYJTIBKZGIPR-YDYNUCMUSA-N	CC1CC2(C(C1O)C(/C(=C\CC3C(C3(C)C)/C=C(\C2=O)/C)/CO)O)O	1.2		脂质和类脂质分子	Lipids and lipid-like molecules	丙烯醇脂质	Prenol lipids		Diterpenoids	12271.9
	9.41_335.0924m/z	Tilifodiolide	C20H16O5	9.40588	-0.226359	335.092	neg	M-H												12244.1
	5.21_139.0388m/z	Protocatechualdehyde	C7H6O3	5.20687	-1.12431	139.039	pos	M+H	8768	IBGBGRVKPALMCQ-UHFFFAOYSA-N	C1=CC(=C(C=C1C=O)O)O	1.3	C16700	有机氧化合物	Organic oxygen compounds	有机氧化合物	Organooxygen compounds		Carbonyl compounds	12159.5
	6.76_267.0299m/z	Coumestrol	C15H8O5	6.75757	0.142178	267.03	neg	M-H	5281707	ZZIALNLLNHEQPJ-UHFFFAOYSA-N	C1=CC2=C(C=C1O)OC3=C2C(=O)OC4=C3C=CC(=C4)O	2.8	C10205	苯基丙酮和多酮类化合物	Phenylpropanoids and polyketides	异黄酮	Isoflavonoids		Coumestans	12146.5
	10.81_325.1429m/z	Isobavachalcone	C20H20O4	10.8095	-1.58504	325.143	pos	M+H	5281255	DUWPGRAKHMEPCM-IZZDOVSWSA-N	CC(=CCC1=C(C=CC(=C1O)C(=O)/C=C/C2=CC=C(C=C2)O)O)C	5.1	C08648	苯基丙酮和多酮类化合物	Phenylpropanoids and polyketides		Linear 1,3-diarylpropanoids		Chalcones and dihydrochalcones	12122.8
	7.15_319.2263m/z	Isosteviol	C20H30O3	7.1522	-1.52583	319.226	pos	M+H	99514	KFVUFODCZDRVSS-XGBBNYNSSA-N	C[C@]12CC[C@H]3[C@@]4(CCC[C@@]([C@H]4CC[C@@]3(C1)CC2=O)(C)C(=O)O)C	4.3		脂质和类脂质分子	Lipids and lipid-like molecules	丙烯醇脂质	Prenol lipids		Diterpenoids	12031.1
	8.22_295.1535m/z	Chloranthalactone E	C15H18O4	8.22048	-1.84316	295.154	pos	M+CH3OH+H	131676069	LJLXBYGPGVKTBK-NRLMIDHWSA-N	CC1=C2C[C@H]3C(=C)[C@H]4C[C@H]4[C@@]3([C@@H]([C@@]2(OC1=O)O)O)C	0.4		脂质和类脂质分子	Lipids and lipid-like molecules	丙烯醇脂质	Prenol lipids		Terpene lactones	12005
	11.68_235.1690m/z	alpha-Epoxydihydroartemisinic acid	C15H24O3	11.6803	-1.16282	235.169	pos	M+H-H2O	21600809	FRUVDMZCZGVCDC-KRIXLRNNSA-N	C[C@@H]1CC[C@H]([C@@H]2[C@H]1CC[C@@]3([C@H]2O3)C)[C@@H](C)C(=O)O	3.1		脂质和类脂质分子	Lipids and lipid-like molecules	丙烯醇脂质	Prenol lipids		Sesquiterpenoids	11957.5
	9.92_359.1117m/z	13-O-Acetylcorianin	C17H20O7	9.92017	4.606	359.112	pos	M+Na												11872
	9.34_375.1067m/z	Chrysosplenetin	C19H18O8	9.34372	-1.87301	375.107	pos	M+H	5281608	NBVTYGIYKCPHQN-UHFFFAOYSA-N	COC1=C(C=CC(=C1)C2=C(C(=O)C3=C(C(=C(C=C3O2)OC)OC)O)OC)O	3.1	C10030	苯基丙酮和多酮类化合物	Phenylpropanoids and polyketides	类黄酮	Flavonoids		O-methylated flavonoids	11858.5
	11.74_455.3167m/z	Cabraleahydroxylactone acetate	C29H46O5	11.7448	0.0509862	455.317	neg	M-H2O-H	70698233	CKGAIIJMVWESST-LKJFLBAOSA-N	CC(=O)O[C@@H]1CC[C@@]2([C@H]3CC[C@@H]4[C@H](CC[C@]4([C@@]3(CC[C@H]2C1(C)C)C)C)[C@@]5(CCC(=O)O5)C)C	7.4		脂质和类脂质分子	Lipids and lipid-like molecules	丙烯醇脂质	Prenol lipids	三萜类化合物	Triterpenoids	11813.7
	7.57_355.1190m/z	Hydroxytanshinone IIA	C19H18O4	7.56965	1.00118	355.119	neg	M+FA-H	5318349	UPCWCCRFMPIOAP-UHFFFAOYSA-N	CC1=COC2=C1C(=O)C(=O)C3=C2C=CC4=C3C(CCC4(C)C)O	2.9		脂质和类脂质分子	Lipids and lipid-like molecules	丙烯醇脂质	Prenol lipids		Diterpenoids	11798.6
	7.06_209.0804m/z	3,4-Dimethoxycinnamic acid	C11H12O4	7.0625	-1.93741	209.08	pos	M+H	717531	HJBWJAPEBGSQPR-GQCTYLIASA-N	COC1=C(C=C(C=C1)/C=C/C(=O)O)OC	1.8		苯基丙酮和多酮类化合物	Phenylpropanoids and polyketides	肉桂酸及其衍生物	Cinnamic acids and derivatives		Hydroxycinnamic acids and derivatives	11719
	11.01_405.1687m/z	Osajin	C25H24O5	11.0078	-2.24034	405.169	pos	M+H					C10511							11629.4
	9.52_389.1227m/z	Pasakbumin B	C20H24O10	9.52213	-0.991545	389.123	pos	M+H-2H2O	13936703	MOCOVNGOINOTNW-NURDAXFGSA-N	CC1=CC(=O)[C@H]([C@]2([C@H]1C[C@@H]3[C@]45[C@@H]2[C@]([C@@H]([C@@]6([C@@]4([C@H](C(=O)O3)O)O)CO6)O)(OC5)O)C)O	-3.2		脂质和类脂质分子	Lipids and lipid-like molecules	丙烯醇脂质	Prenol lipids		Terpene lactones	11552
	8.82_249.0767m/z	citrinin	C13H14O5	8.81817	-0.54227	249.077	neg	M-H	54680783	CBGDIJWINPWWJW-IYSWYEEDSA-N	C[C@@H]1[C@H](OC=C2C1=C(C(=C(C2=O)C(=O)O)O)C)C	1.7	C16765	有机杂环化合物	Organoheterocyclic compounds	苯并吡喃	Benzopyrans			11515.4
	7.35_206.1172m/z	Cerulenin	C12H17NO3	7.34548	-1.59777	206.117	pos	M+H-H2O	5282054	GVEZIHKRYBHEFX-NQQPLRFYSA-N	C/C=C/C/C=C/CCC(=O)[C@@H]1[C@@H](O1)C(=O)N	0.8	C12058	有机杂环化合物	Organoheterocyclic compounds		Epoxides		Oxirane carboxylic acids and derivatives	11333.3
	7.36_105.0337m/z	p-Hydroxybenzaldehyde	C7H6O2	7.36333	1.95285	105.034	pos	M+H-H2O	126	RGHHSNMVTDWUBI-UHFFFAOYSA-N	C1=CC(=CC=C1C=O)O	1.4	C00633	有机氧化合物	Organic oxygen compounds	有机氧化合物	Organooxygen compounds		Carbonyl compounds	11247
	8.89_367.1192m/z	Isogibberellin A3	C19H22O6	8.89303	8.48822	367.119	neg	M+Na-2H	12897222	SLSYEBAZQRZQID-UHFFFAOYSA-N	CC12C3C(C45CC(=C)C(C4)(CCC5C3=CC(C1O)OC2=O)O)C(=O)O	-0.5		脂质和类脂质分子	Lipids and lipid-like molecules	丙烯醇脂质	Prenol lipids		Terpene lactones	11017.4
	11.59_249.1845m/z	Isofuranodiene	C15H20O	11.5875	-1.79755	249.185	pos	M+CH3OH+H												11012.5
	5.26_413.1091m/z	Asperuloside	C18H22O11	5.26057	0.367877	413.109	neg	M-H	84298	IBIPGYWNOBGEMH-DILZHRMZSA-N	CC(=O)OCC1=C[C@H]2[C@H]3[C@@H]1[C@@H](OC=C3C(=O)O2)O[C@H]4[C@@H]([C@H]([C@@H]([C@H](O4)CO)O)O)O	-2.4	C09769	有机氧化合物	Organic oxygen compounds	有机氧化合物	Organooxygen compounds	碳水化合物和碳水化合物共轭物	Carbohydrates and carbohydrate conjugates	11005.4
	12.52_425.3425m/z	6-O-Methylcerevisterol	C29H48O3	12.5244	0.0134906	425.343	neg	M-H2O-H	14159790	GQVCGTRDXSDAHC-KNXFMRPFSA-N	C[C@H](/C=C/[C@H](C)C(C)C)[C@H]1CC[C@@H]2[C@@]1(CC[C@H]3C2=C[C@H]([C@@]4([C@@]3(CC[C@@H](C4)O)C)O)OC)C	6.1		脂质和类脂质分子	Lipids and lipid-like molecules	类固醇和类固醇衍生物	Steroids and steroid derivatives	类固醇	Ergostane steroids	10967.5
	2.85_571.2051m/z	Gastrodin	C13H18O7	2.85397	3.22923	571.205	neg	2M-H	115067	PUQSUZTXKPLAPR-UJPOAAIJSA-N	C1=CC(=CC=C1CO)O[C@H]2[C@@H]([C@H]([C@@H]([C@H](O2)CO)O)O)O	-0.8	C16964	有机氧化合物	Organic oxygen compounds	有机氧化合物	Organooxygen compounds	碳水化合物和碳水化合物共轭物	Carbohydrates and carbohydrate conjugates	10901.7
	8.91_207.1012m/z	Senkyunolide I	C12H16O4	8.91337	-1.51021	207.101	pos	M+H-H2O	11521428	DQNGMIQSXNGHOA-JXQVETIVSA-N	CCC/C=C\1/C2=C([C@@H]([C@H](CC2)O)O)C(=O)O1	0.5	C17853	有机杂环化合物	Organoheterocyclic compounds		Isobenzofurans			10841.5
	4.71_267.0662m/z	Cryptochrysin	C16H12O4	4.70628	-0.43675	267.066	neg	M-H	5409355	RHRBRAJIMZYWEB-UHFFFAOYSA-N	CC1=C2C(=C(C=C1O)O)C(=O)C=C(O2)C3=CC=CC=C3	3.4		苯基丙酮和多酮类化合物	Phenylpropanoids and polyketides	类黄酮	Flavonoids		Flavones	10800.7
	9.96_419.1330m/z	prim-O-Glucosylangelicain	C21H26O11	9.95683	-1.48934	419.133	pos	M+H-2H2O	91895378	YMKQLZWZRFMJBN-SHWJXYDWSA-N	CC(C)([C@@H]1CC2=C(O1)C=C3C(=C2O)C(=O)C=C(O3)CO[C@H]4[C@@H]([C@H]([C@@H]([C@H](O4)CO)O)O)O)O	-0.7		有机杂环化合物	Organoheterocyclic compounds	苯并吡喃	Benzopyrans		1-benzopyrans	10645.6
	0.89_168.1016m/z	Otonecine	C9H15NO3	0.8933	-1.43634	168.102	pos	M+H-H2O	5281740	GRAGROPQORVALZ-VKWJFSHESA-N	CN1CC[C@H](C(=O)/C(=C\C1)/CO)O	-0.4	C10356	有机氮化合物	Organic nitrogen compounds		Organonitrogen compounds		Amines	10610.9
	6.85_189.0907m/z	3-Butylidenephthalide	C12H12O2	6.84967	-1.43585	189.091	pos	M+H	642376	WMBOCUXXNSOQHM-FLIBITNWSA-N	CCC/C=C\1/C2=CC=CC=C2C(=O)O1	3.2	C16924	有机杂环化合物	Organoheterocyclic compounds		Isocoumarans		Isobenzofuranones	10567.3
	9.99_193.1220m/z	Senkyunolide A	C12H16O2	9.9926	-1.59787	193.122	pos	M+H	3085257	ZPIKVDODKLJKIN-NSHDSACASA-N	CCCC[C@H]1C2=C(C=CCC2)C(=O)O1	2.7	C17853	有机杂环化合物	Organoheterocyclic compounds		Isobenzofurans			10513.9
	11.90_393.3510m/z	22-Dehydroclerosterol	C29H46O	11.8996	-1.35941	393.351	pos	M+H-H2O	15608667	ZTJFINKUHDHOSM-KEJCWXRGSA-N	CC[C@@H](/C=C/[C@@H](C)[C@H]1CC[C@@H]2[C@@]1(CC[C@H]3[C@H]2CC=C4[C@@]3(CC[C@@H](C4)O)C)C)C(=C)C	8.7		脂质和类脂质分子	Lipids and lipid-like molecules	类固醇和类固醇衍生物	Steroids and steroid derivatives	石杉碱及其衍生物	Stigmastanes and derivatives	10461.4
	12.30_254.2474m/z	Obscuraminol B	C16H31NO	12.3009	-1.61306	254.247	pos	M+H	101101125	WQUFOQOJRNRZNB-JVSIQZEQSA-N	C[C@@H]([C@@H](CCC/C=C\CCCCCCC=C)O)N	4.3		有机氮化合物	Organic nitrogen compounds		Organonitrogen compounds		Amines	10429
	5.48_186.1137m/z	8-Amino-7-oxononanoic acid	C9H17NO3	5.48267	0.805082	186.114	neg	M-H	173	GUAHPAJOXVYFON-UHFFFAOYSA-N	CC(C(=O)CCCCCC(=O)O)N	-2.2	C01092	脂质和类脂质分子	Lipids and lipid-like molecules	脂肪酸	Fatty Acyls		Fatty acids and conjugates	10293.7
	11.62_219.1740m/z	9-Humulene-2,6-dione	C15H24O2	11.6242	-1.46369	219.174	pos	M+H-H2O	7466419	MSVVNYKZJZHIJV-WZFVEOJDSA-N	C[C@@H]1CCC(=O)[C@@H](C/C=C\C(CC1=O)(C)C)C	3.1		脂质和类脂质分子	Lipids and lipid-like molecules	丙烯醇脂质	Prenol lipids		Sesquiterpenoids	10110.1
	11.93_483.3098m/z	Anthriscifoldine B	C25H39NO7	11.9342	7.07514	483.31	pos	M+NH4												10109.3
	12.27_268.2630m/z	(2S,3R,4E)-2-Amino-4-heptadecene-1,3-diol	C17H35NO2	12.2701	-1.74681	268.263	pos	M+H-H2O	5283557	RBEJCQPPFCKTRZ-LHMZYYNSSA-N	CCCCCCCCCCCC/C=C/[C@H]([C@H](CO)N)O	4.7		有机氮化合物	Organic nitrogen compounds		Organonitrogen compounds		Amines	9927
	10.66_263.2364m/z	linoleic acid	C18H32O2	10.6627	-1.88525	263.236	pos	M+H-H2O	5280450	OYHQOLUKZRVURQ-HZJYTTRNSA-N	CCCCC/C=C\C/C=C\CCCCCCCC(=O)O	6.8	C01595	脂质和类脂质分子	Lipids and lipid-like molecules	脂肪酸	Fatty Acyls		Lineolic acids and derivatives	9902.37
	11.99_331.1918m/z	Andrographolide	C20H30O5	11.9872	1.01556	331.192	neg	M-H2O-H					C20214							9845.26
	9.76_315.0857m/z	Pectolinarigenin	C17H14O6	9.7576	-1.83806	315.086	pos	M+H	5320438	GPQLHGCIAUEJQK-UHFFFAOYSA-N	COC1=CC=C(C=C1)C2=CC(=O)C3=C(O2)C=C(C(=C3O)OC)O	2	C17784	苯基丙酮和多酮类化合物	Phenylpropanoids and polyketides	类黄酮	Flavonoids		O-methylated flavonoids	9623.17
	5.58_123.0440m/z	4-Hydroxybenzaldehyde	C7H6O2	5.575	-0.52703	123.044	pos	M+H	126	RGHHSNMVTDWUBI-UHFFFAOYSA-N	C1=CC(=CC=C1C=O)O	1.4	C00633	有机氧化合物	Organic oxygen compounds	有机氧化合物	Organooxygen compounds		Carbonyl compounds	9608.3
	10.17_285.0752m/z	Physcion	C16H12O5	10.1734	-1.83569	285.075	pos	M+H	10639	FFWOKTFYGVYKIR-UHFFFAOYSA-N	CC1=CC2=C(C(=C1)O)C(=O)C3=C(C2=O)C=C(C=C3O)OC	3	C17045	苯类	Benzenoids	蒽	Anthracenes		Anthraquinones	9592.6
	1.88_317.1340m/z	Sarmentosin	C11H17NO7	1.8756	-1.24229	317.134	pos	M+ACN+H	5281123	FWAYDNJCBHNWQD-JBWLPIRVSA-N	C(/C=C(/CO)\C#N)O[C@H]1[C@@H]([C@H]([C@@H]([C@H](O1)CO)O)O)O	-3.1	C08340	脂质和类脂质分子	Lipids and lipid-like molecules	脂肪酸	Fatty Acyls		Fatty acyl glycosides	9574.06
	6.43_239.0697m/z	3-Hydroxyflavone	C15H10O3	6.42847	-2.51319	239.07	pos	M+H					C20871							9573.35
	6.06_176.0704m/z	Ferulamide	C10H11NO3	6.06397	-0.830296	176.07	pos	M+H-H2O	6433734	YYAJJKZSQWOLIP-HWKANZROSA-N	COC1=C(C=CC(=C1)/C=C/C(=O)N)O	0.9		苯基丙酮和多酮类化合物	Phenylpropanoids and polyketides	肉桂酸及其衍生物	Cinnamic acids and derivatives		Hydroxycinnamic acids and derivatives	9568.08
	7.61_335.0232m/z	5'-Methylthioinosine	C11H14N4O4S	7.6069	3.25201	335.023	neg	M+K-2H	135511888	GXYLOXCSJFJFKA-IOSLPCCCSA-N	CSC[C@@H]1[C@H]([C@H]([C@@H](O1)N2C=NC3=C2N=CNC3=O)O)O	-0.5	C19787	生物碱及其衍生物	Nucleosides, nucleotides, and analogues		5'-deoxyribonucleosides		5'-deoxy-5'-thionucleosides	9521.03
	12.38_317.2107m/z	Vaginatin	C20H30O4	12.3823	-1.30018	317.211	pos	M+H-H2O	129406827	IVSKJBHOJBAMEK-ITIKCPBBSA-N	C/C=C(/C)\C(=O)O[C@H]1C=C(CC[C@@]2([C@@]1(C(=O)C[C@@H]2C(C)C)C)O)C	2.9		脂质和类脂质分子	Lipids and lipid-like molecules	丙烯醇脂质	Prenol lipids		Sesquiterpenoids	9506.88
	10.21_256.2267m/z	Voleneol	C15H26O2	10.2092	-1.84342	256.227	pos	M+NH4	14137570	WKKJGHCXVKEJNU-QRTUWBSPSA-N	CC(C)[C@@H]1CC[C@]2([C@@H](CCC(=C)[C@@H]2[C@H]1O)O)C	2.6		脂质和类脂质分子	Lipids and lipid-like molecules	丙烯醇脂质	Prenol lipids		Sesquiterpenoids	9259.78
	4.76_169.0145m/z	Gallic acid	C7H6O5	4.75587	1.55847	169.015	neg	M-H	370	LNTHITQWFMADLM-UHFFFAOYSA-N	C1=C(C=C(C(=C1O)O)O)C(=O)O	0.7	C01424	苯类	Benzenoids	苯和取代衍生物	Benzene and substituted derivatives		Benzoic acids and derivatives	9252.06
	2.94_218.1035m/z	Calcium pantothenate		2.94197	-0.105999	218.103	neg	M+?	443753	FAPWYRCQGJNNSJ-UBKPKTQASA-L	CC(C)(CO)[C@H](C(=O)NCCC(=O)[O-])O.CC(C)(CO)[C@H](C(=O)NCCC(=O)[O-])O.[Ca+2]	None	C12276	有机酸及其衍生物	Organic acids and derivatives	羧酸及其衍生物	Carboxylic acids and derivatives		Amino acids, peptides, and analogues	9247.94
	6.76_325.0721m/z	Furano(2'',3'',7,6)-4'-hydroxyflavanone	C17H12O4	6.75757	1.26004	325.072	neg	M+FA-H	134715107	ZPDVPPPMIRNLSA-INIZCTEOSA-N	C1[C@H](OC2=C(C1=O)C=C3C=COC3=C2)C4=CC=C(C=C4)O	3		苯基丙酮和多酮类化合物	Phenylpropanoids and polyketides	类黄酮	Flavonoids		Furanoflavonoids and dihydrofuranoflavonoids	9231.17
	6.94_297.0769m/z	1,2:4,5-Di-O-isopropylidene-alpha-D-fructopyranose	C12H20O6	6.9428	8.77257	297.077	neg	M+K-2H												9161.79
	12.38_425.3416m/z	25-Hydroxycholesterol	C27H46O2	12.3823	6.37549	425.342	pos	M+Na					C15519							9050.82
	8.84_409.3461m/z	26-Nor-8-oxo-alpha-onocerin	C29H48O3	8.83982	-0.88199	409.346	pos	M+H-2H2O	14447050	DVVFWIFZKRQOJA-YNGDVNFKSA-N	C[C@]12CC[C@@H](C([C@@H]1CCC(=C)[C@@H]2CC[C@H]3C(=O)CC[C@@H]4[C@@]3(CC[C@@H](C4(C)C)O)C)(C)C)O	6		有机氧化合物	Organic oxygen compounds	有机氧化合物	Organooxygen compounds		Alcohols and polyols	9029.23
	10.25_293.1756m/z	Embelin	C17H26O4	10.2451	-0.878971	293.176	neg	M-H	3218	IRSFLDGTOHBADP-UHFFFAOYSA-N	CCCCCCCCCCCC1=C(C(=O)C=C(C1=O)O)O	5.4	C10342	有机氧化合物	Organic oxygen compounds	有机氧化合物	Organooxygen compounds		Carbonyl compounds	8988.85
	6.34_163.0751m/z	8,9-Didehydro-7-hydroxydolichodial	C10H12O3	6.33992	-1.27471	163.075	pos	M+H-H2O	3062370	HPPDWCXQOXACSB-SCZZXKLOSA-N	CC1=C([C@H](C[C@@H]1O)C(=C)C=O)C=O	-0.4		脂质和类脂质分子	Lipids and lipid-like molecules	丙烯醇脂质	Prenol lipids		Monoterpenoids	8788.98
	6.64_207.1012m/z	Isoeugenol acetate	C12H14O3	6.63603	-1.7594	207.101	pos	M+H	876160	IUSBVFZKQJGVEP-SNAWJCMRSA-N	C/C=C/C1=CC(=C(C=C1)OC(=O)C)OC	2.4		苯类	Benzenoids		Phenol esters			8619.59
	11.57_407.1846m/z	Bonaniol A	C25H28O6	11.5686	-1.59575	407.185	pos	M+H-H2O												8604.8
	7.56_245.0805m/z	3,3',4'5-Tetrahydroxystilbene	C14H12O4	7.56115	-1.485	245.08	pos	M+H					C05901							8592.6
	9.09_175.1115m/z	Desoxo-narchinol A	C12H16O2	9.0924	-1.31156	175.111	pos	M+H-H2O	56835056	YWSIMWUTQXMOSD-FXAINCCUSA-N	C[C@@H]1CCC=C2[C@]1([C@@H](C=CC2=O)O)C	2		有机氧化合物	Organic oxygen compounds	有机氧化合物	Organooxygen compounds		Carbonyl compounds	8534.98
	10.66_233.1533m/z	Procurcumadiol	C15H22O3	10.6627	-1.20874	233.153	pos	M+H-H2O	14633011	MBUWIGIPGMJVMN-UHFFFAOYSA-N	CC1=CC(=O)C(=C(C)C)CC2(C1CCC2(C)O)O	1.3		脂质和类脂质分子	Lipids and lipid-like molecules	丙烯醇脂质	Prenol lipids		Sesquiterpenoids	8483.78
	10.48_399.2159m/z	Grayanotoxin IX	C22H32O5	10.4827	4.52786	399.216	pos	M+Na	15559569	TZZUXVPBSMLDQC-FTRBOQHKSA-N	CC1=C[C@@]23C[C@H]([C@]4([C@@H](C[C@@H](C4(C)C)O)C(=C)[C@@H]2CC[C@@H]1[C@H]3OC(=O)C)O)O	1.5	C09103	有机氧化合物	Organic oxygen compounds	有机氧化合物	Organooxygen compounds		Alcohols and polyols	8460.9
	6.05_223.0612m/z	Sinapinic acid	C11H12O5	6.04928	0.219853	223.061	neg	M-H	637775	PCMORTLOPMLEFB-ONEGZZNKSA-N	COC1=CC(=CC(=C1O)OC)/C=C/C(=O)O	1.5		苯基丙酮和多酮类化合物	Phenylpropanoids and polyketides	肉桂酸及其衍生物	Cinnamic acids and derivatives		Hydroxycinnamic acids and derivatives	8416.08
	6.98_301.0720m/z	Gnetucleistol C	C15H12O4	6.98067	0.834986	301.072	neg	M+FA-H	102004732	QVTAJIWJPWMJLB-UHFFFAOYSA-N	COC1=CC=CC2=C1C=C(O2)C3=CC(=CC(=C3)O)O	3.2		苯基丙酮和多酮类化合物	Phenylpropanoids and polyketides	2-芳基苯并呋喃类黄酮	2-arylbenzofuran flavonoids			8284.57
	9.69_357.1345m/z	1-(3,4-Dihydroxyphenyl)-7-(4-hydroxyphenyl)-4-hept	C19H20O4	9.68903	0.552039	357.135	neg	M+FA-H	11570978	IWGKJEFGMDTVIL-DUXPYHPUSA-N	C1=CC(=CC=C1CC/C=C/C(=O)CCC2=CC(=C(C=C2)O)O)O	3.4		苯基丙酮和多酮类化合物	Phenylpropanoids and polyketides		Diarylheptanoids		Linear diarylheptanoids	8199.49
	6.08_403.1041m/z	Methyl 5-O-feruloylquinate	C18H22O9	6.08435	7.95368	403.104	neg	M+Na-2H	102004731	CPYDMLXRLHYXSV-JZAYIOOCSA-N	COC1=C(C=CC(=C1)/C=C/C(=O)O[C@@H]2C[C@](C[C@H]([C@@H]2O)O)(C(=O)OC)O)O	0.2		有机氧化合物	Organic oxygen compounds	有机氧化合物	Organooxygen compounds		Alcohols and polyols	8194.61
	10.17_319.0978m/z	Corylin	C20H16O4	10.1713	0.742812	319.098	neg	M-H	5316097	PWAACAMQKVIVPZ-UHFFFAOYSA-N	CC1(C=CC2=C(O1)C=CC(=C2)C3=COC4=C(C3=O)C=CC(=C4)O)C	3.7		苯基丙酮和多酮类化合物	Phenylpropanoids and polyketides	异黄酮	Isoflavonoids		Pyranoisoflavonoids	8156.06
	11.92_467.3153m/z	Changweikang aldehyde	C14H22O2	11.9156	4.86766	467.315	pos	2M+Na	168013453	DUFHZZUKVFUDBE-SCRDCRAPSA-N	C[C@]12CCCC([C@@H]1CC=C([C@H]2O)C=O)(C)C	3.3		有机氧化合物	Organic oxygen compounds	有机氧化合物	Organooxygen compounds		Alcohols and polyols	8114.96
	3.02_270.0966m/z	Ethyl alpha-D-ribo-hex-3-ulopyranoside	C8H14O6	3.02038	8.68325	270.097	pos	M+ACN+Na												8104.39
	10.26_387.2521m/z	Mevinolinic acid	C24H38O6	10.2639	-2.08907	387.252	pos	M+H-2H2O	64727	QLJODMDSTUBWDW-BXMDZJJMSA-N	CC[C@H](C)C(=O)O[C@H]1C[C@H](C=C2[C@H]1[C@H]([C@H](C=C2)C)CC[C@H](C[C@H](CC(=O)O)O)O)C	3.5	C21130	有机酸及其衍生物	Organic acids and derivatives		Hydroxy acids and derivatives		Medium-chain hydroxy acids and derivatives	8096.68
	12.10_443.3514m/z	Lycojaponicuminol C	C29H48O4	12.0985	-1.27973	443.351	pos	M+H-H2O	168013493	GDRHALBYFBDMDN-JSFVAYFGSA-N	C[C@]12CC[C@@H](C([C@@H]1CCC(=C)[C@@H]2CC[C@@H]3[C@]4(CC[C@@H](C([C@@H]4CCC(=O)O3)(C)C)O)C)(C)C)O	6		脂质和类脂质分子	Lipids and lipid-like molecules	丙烯醇脂质	Prenol lipids		Terpene lactones	8056.99
	5.79_183.1028m/z	Decanedioic acid, homopolymer	C10H18O4	5.79143	0.772026	183.103	neg	M-H2O-H												8035.7
	10.66_329.1030m/z	Flavokawain B	C17H16O4	10.6584	-0.143121	329.103	neg	M+FA-H												7984.09
	8.54_181.0507m/z	beta-Resorcylic acid, Ethyl ester	C9H10O4	8.54362	0.605198	181.051	neg	M-H												7919.57
	5.24_220.0617m/z	Pistaciamide	C11H11NO4	5.24112	0.634274	220.062	neg	M-H	154791037	SMQZZRUGTUYBFY-UHFFFAOYSA-N	C1CC(=O)N(C1)C2=C(C=CC(=C2)C(=O)O)O	0.5								7453.46
	9.73_281.0455m/z	5,6,7-Trihydroxy-4'-methoxyflavone	C16H12O6	9.72593	-0.24913	281.045	neg	M-H2O-H												7363.28
	13.38_263.1573m/z	3-Chloro-1-(4-octylphenyl)-propanone	C17H25ClO	13.3794	4.19337	263.157	pos	M+H-H2O	70700719	RRIVKRLKROHVNQ-UHFFFAOYSA-N	CCCCCCCCC1=CC=C(C=C1)C(=O)CCCl	6.2		有机氧化合物	Organic oxygen compounds	有机氧化合物	Organooxygen compounds		Carbonyl compounds	7329.36
	6.69_149.0595m/z	(E)-Cinnamic acid	C9H8O2	6.68963	-1.18038	149.06	pos	M+H	444539	WBYWAXJHAXSJNI-VOTSOKGWSA-N	C1=CC=C(C=C1)/C=C/C(=O)O	2.1	C10438	苯基丙酮和多酮类化合物	Phenylpropanoids and polyketides	肉桂酸及其衍生物	Cinnamic acids and derivatives		Cinnamic acids	7310.65
	10.86_237.1481m/z	Gliocladic acid	C14H22O4	10.8629	-1.63912	237.148	pos	M+H-H2O	6439616	SLVSUVFUFJKMCV-MZGZCWAVSA-N	CC(C)[C@@H]1CCC(=C[C@H]1/C=C(\CO)/C(=O)O)CO	1.1		脂质和类脂质分子	Lipids and lipid-like molecules	丙烯醇脂质	Prenol lipids		Monoterpenoids	7167.1
	10.24_423.1794m/z	Sanggenon N	C25H26O6	10.2448	-1.84069	423.179	pos	M+H												7120.54
	9.96_293.0800m/z	Alloimperatorin	C16H14O4	9.95683	5.94476	293.08	pos	M+Na	69502	KDXVVZMYSLWJMA-UHFFFAOYSA-N	CC(=CCC1=C2C=CC(=O)OC2=C(C3=C1C=CO3)O)C	3.9	C09053	苯基丙酮和多酮类化合物	Phenylpropanoids and polyketides	香豆素及其衍生物	Coumarins and derivatives		Furanocoumarins	6906.39
	11.98_262.1433m/z	Ligusticumic acid-methylester	C13H16O3	11.9811	-2.13893	262.143	pos	M+ACN+H	11085323	QTUYJWKFWYJIOM-UHFFFAOYSA-N	CCCCC(=O)C1=CC=CC=C1C(=O)OC	2.8		有机氧化合物	Organic oxygen compounds	有机氧化合物	Organooxygen compounds		Carbonyl compounds	6899.44
	9.14_265.1442m/z	Panaxyne	C14H20O2	9.13945	-1.51526	265.144	neg	M+FA-H	53440552	WOVGAQBKTGZPTO-UHFFFAOYSA-N	C=CCCCCCC(C(CC#CC#C)O)O	2.9		脂质和类脂质分子	Lipids and lipid-like molecules	脂肪酸	Fatty Acyls		Fatty alcohols	6783.64
	10.58_423.1793m/z	Macarangin	C25H26O6	10.5753	-2.24445	423.179	pos	M+H												6683.79
	6.87_181.0508m/z	Methyl vanillate	C9H10O4	6.86947	0.942644	181.051	neg	M-H	19844	BVWTXUYLKBHMOX-UHFFFAOYSA-N	COC1=C(C=CC(=C1)C(=O)OC)O	1.8		苯类	Benzenoids	苯和取代衍生物	Benzene and substituted derivatives		Benzoic acids and derivatives	6652.18
	9.44_283.0610m/z	Emodin-3-methyl ether	C16H12O5	9.4429	-0.846265	283.061	neg	M-H												6631.15
	8.13_221.0804m/z	Taiwapyrone	C10H14O4	8.12712	9.76609	221.08	pos	M+Na	101316864	KGBKYZFFQHZKLE-QMMMGPOBSA-N	CCC[C@@H](C1=C(OC(=O)C=C1)CO)O	-0.1		有机杂环化合物	Organoheterocyclic compounds		Pyrans		Pyranones and derivatives	6607.27
	7.45_231.1012m/z	Osthenol	C14H14O3	7.45265	-1.75582	231.101	pos	M+H	5320318	RAKJVIPCCGXHHS-UHFFFAOYSA-N	CC(=CCC1=C(C=CC2=C1OC(=O)C=C2)O)C	3.5	C18080	苯基丙酮和多酮类化合物	Phenylpropanoids and polyketides	香豆素及其衍生物	Coumarins and derivatives		Hydroxycoumarins	6422.36
	4.57_193.0508m/z	ferulic acid	C10H10O4	4.5748	0.811251	193.051	neg	M-H	445858	KSEBMYQBYZTDHS-HWKANZROSA-N	COC1=C(C=CC(=C1)/C=C/C(=O)O)O	1.5	C01494	苯基丙酮和多酮类化合物	Phenylpropanoids and polyketides	肉桂酸及其衍生物	Cinnamic acids and derivatives		Hydroxycinnamic acids and derivatives	6224.27
	8.21_177.0922m/z	Methyl eugenol	C11H14O2	8.21263	0.741414	177.092	neg	M-H	7127	ZYEMGPIYFIJGTP-UHFFFAOYSA-N	COC1=C(C=C(C=C1)CC=C)OC	2.5	C10454	苯类	Benzenoids	苯和取代衍生物	Benzene and substituted derivatives		Methoxybenzenes	5949.21
	13.21_275.2575m/z	Pentadecanoic acid	C15H30O2	13.2101	-2.15972	275.258	pos	M+CH3OH+H	13849	WQEPLUUGTLDZJY-UHFFFAOYSA-N	CCCCCCCCCCCCCCC(=O)O	5.8	C16537	脂质和类脂质分子	Lipids and lipid-like molecules	脂肪酸	Fatty Acyls		Fatty acids and conjugates	5908.35
	8.68_223.0961m/z	Ethyl ferulate	C12H14O4	8.67932	-1.72766	223.096	pos	M+H	736681	ATJVZXXHKSYELS-FNORWQNLSA-N	CCOC(=O)/C=C/C1=CC(=C(C=C1)O)OC	2.2		苯基丙酮和多酮类化合物	Phenylpropanoids and polyketides	肉桂酸及其衍生物	Cinnamic acids and derivatives		Hydroxycinnamic acids and derivatives	5136.53
	11.14_269.0803m/z	Tectochrysin	C16H12O4	11.136	-2.02777	269.08	pos	M+H	5281954	IRZVHDLBAYNPCT-UHFFFAOYSA-N	COC1=CC(=C2C(=C1)OC(=CC2=O)C3=CC=CC=C3)O	2.4	C11621	苯基丙酮和多酮类化合物	Phenylpropanoids and polyketides	类黄酮	Flavonoids		O-methylated flavonoids	5036.31
	9.04_269.0453m/z	Aloe-emodin	C15H10O5	9.0374	-0.921756	269.045	neg	M-H	10207	YDQWDHRMZQUTBA-UHFFFAOYSA-N	C1=CC2=C(C(=C1)O)C(=O)C3=C(C2=O)C=C(C=C3O)CO	1.8	C10294	苯类	Benzenoids	蒽	Anthracenes		Anthraquinones	4968.92
	4.30_210.0409m/z	Coixol	C8H7NO3	4.30055	0.808234	210.041	neg	M+FA-H	10772	MKMCJLMBVKHUMS-UHFFFAOYSA-N	COC1=CC2=C(C=C1)NC(=O)O2	1.1		有机杂环化合物	Organoheterocyclic compounds		Benzoxazoles		Benzoxazolones	4965.69
	12.52_235.1689m/z	Zedoarondiol	C15H24O3	12.5196	-1.42165	235.169	pos	M+H-H2O	24834047	TXIKNNOOLCGADE-OSRDXIQISA-N	CC(=C1C[C@H]2[C@@H](CC[C@@]2(C)O)[C@@](CC1=O)(C)O)C	1.6		脂质和类脂质分子	Lipids and lipid-like molecules	丙烯醇脂质	Prenol lipids		Sesquiterpenoids	4882.73
	9.60_365.1013m/z	Citrusin	C16H22O7	9.5951	5.01736	365.101	pos	M+K	101127372	ZYTRZCSXUOZYBK-OSQFVGJVSA-N	CC(=O)OC1CC(=O)OC([C@H]2[C@]1([C@H]3CC[C@]4([C@@H](OC(=O)[C@@H]5[C@@]4([C@@]3(C(=O)C2)C)O5)C6=C[C@H](OC6=O)O)C)C)(C)C	1.3		脂质和类脂质分子	Lipids and lipid-like molecules	丙烯醇脂质	Prenol lipids	三萜类化合物	Triterpenoids	4871.28
	9.00_283.0611m/z	Texasin	C16H12O5	8.99988	-0.233941	283.061	neg	M-H	5281812	GCWOYVFHJDNKIN-UHFFFAOYSA-N	COC1=CC=C(C=C1)C2=COC3=CC(=C(C=C3C2=O)O)O	2.4	C10536	苯基丙酮和多酮类化合物	Phenylpropanoids and polyketides	异黄酮	Isoflavonoids		O-methylated isoflavonoids	4624.89
	5.17_149.0246m/z	griffonilide	C8H8O4	5.1707	1.19177	149.025	neg	M-H2O-H	100341	VXWUBYBAUIHOHG-DTLFHODZSA-N	C1=CC2=CC(=O)O[C@@H]2[C@H]([C@@H]1O)O	-1.1		有机杂环化合物	Organoheterocyclic compounds		Benzofurans			4128.83
	5.72_177.0559m/z	Coniferaldehyde	C10H10O3	5.72258	1.22339	177.056	neg	M-H	5280536	DKZBBWMURDFHNE-NSCUHMNNSA-N	COC1=C(C=CC(=C1)/C=C/C=O)O	1.5	C02666	苯类	Benzenoids		Phenols		Methoxyphenols	4028.38
	11.80_105.0193m/z	DL-Glyceric Acid	C3H6O4	11.7989	-0.378571	105.019	neg	M-H	752	RBNPOMFGQQGHHO-UHFFFAOYSA-N	C(C(C(=O)O)O)O	-1.5	C00258	有机氧化合物	Organic oxygen compounds	有机氧化合物	Organooxygen compounds	碳水化合物和碳水化合物共轭物	Carbohydrates and carbohydrate conjugates	3730.25
	13.53_171.1028m/z	Sulcatone	C8H14O	13.526	0.89593	171.103	neg	M+FA-H	9862	UHEPJGULSIKKTP-UHFFFAOYSA-N	CC(=CCCC(=O)C)C	1.9	C07287	有机氧化合物	Organic oxygen compounds	有机氧化合物	Organooxygen compounds		Carbonyl compounds	3652
	7.10_135.0803m/z	Isoboonein	C9H14O3	7.09953	-0.748851	135.08	pos	M+H-2H2O	10899112	DPDXVBIWZBJGSX-XUTVFYLZSA-N	C[C@H]1[C@H](C[C@H]2[C@@H]1COC(=O)C2)O	0.6		脂质和类脂质分子	Lipids and lipid-like molecules	丙烯醇脂质	Prenol lipids		Terpene lactones	3600.51
	5.28_109.0650m/z	trans-4-Hydroxycyclohexanecarboxylic Acid	C7H12O3	5.27812	1.23059	109.065	pos	M+H-2H2O	151138	HCFRWBBJISAZNK-UHFFFAOYSA-N	C1CC(CCC1C(=O)O)O	0.3		有机氧化合物	Organic oxygen compounds	有机氧化合物	Organooxygen compounds		Alcohols and polyols	3385.84
	2.84_197.0456m/z	3-(3,4-Dihydroxyphenyl)lactic acid	C9H10O5	2.83557	0.474329	197.046	neg	M-H	439435	PAFLSMZLRSPALU-UHFFFAOYSA-N	C1=CC(=C(C=C1CC(C(=O)O)O)O)O	-0.2		苯基丙酮和多酮类化合物	Phenylpropanoids and polyketides		Phenylpropanoic acids			2916.78
	11.73_296.2581m/z	alpha-linolenic acid	C18H30O2	11.7308	-1.09815	296.258	pos	M+NH4	5280934	DTOSIQBPPRVQHS-PDBXOOCHSA-N	CC/C=C\C/C=C\C/C=C\CCCCCCCC(=O)O	5.9	C01595	脂质和类脂质分子	Lipids and lipid-like molecules	脂肪酸	Fatty Acyls		Lineolic acids and derivatives	2740.63
	10.08_84.0448m/z	1-Aminocyclopropanecarboxylic acid	C4H7NO2	10.0823	4.15983	84.0448	pos	M+H-H2O	535	PAJPWUMXBYXFCZ-UHFFFAOYSA-N	C1CC1(C(=O)O)N	-2.8	C01234	有机酸及其衍生物	Organic acids and derivatives	羧酸及其衍生物	Carboxylic acids and derivatives		Amino acids, peptides, and analogues	2003.3
