# Supplementary material for: Biochemical impact of ALAEm supplementation in late gestation on the reproductive performance of sows
Source: Front Vet Sci. 2025 Apr 23;12:1548263. doi: 10.3389/fvets.2025.1548263 (PMC12055862; doi:10.3389/fvets.2025.1548263)
Supplement: Supplementary File 3 — 1532 metabolites. [file Supplementary_file_3.xlsx]

## Sheet: Metabolite Quantification table
ID	Metabolite	Formula	Retention time(min)	Mass Error (ppm)	m/z	Mode	Adducts	Pubchem_ID	InChiKeys	SMILES	xlogp	KEGG	classA	classB	classC	QC_01	QC_02	QC_03	Control1	Control2	Control3	ALAEm1	ALAEm2	ALAEm3
10.33_349.1120m/z	Estrone sulfate	C18H22O5S	10.3347	1.4284	349.112	neg	M-H	3001028	JKKFKPJIXZFSSB-CBZIJGRNSA-N	C[C@]12CC[C@H]3[C@H]([C@@H]1CCC2=O)CCC4=C3C=CC(=C4)OS(=O)(=O)O	2.5	C02538	Lipids and lipid-like molecules	Steroids and steroid derivatives	Sulfated steroids	2.82145e+06	3.18417e+06	2.8813e+06	2.71047e+06	1.77517e+06	8.48588e+06	3.73547e+06	3.10679e+06	3.03592e+06
1.24_565.0497m/z	UDP-L-rhamnose	C15H24N2O17P2	1.24258	3.54003	565.05	neg	M-H	25310	SHZGCJCMOBCMKK-JFNONXLTSA-N	C[C@H]1[C@@H]([C@H]([C@H](C(O1)O)O)O)O	-2.1	C02199	Organic oxygen compounds	Organooxygen compounds	Carbohydrates and carbohydrate conjugates	174015	170781	163074	302826	91870.5	226980	210122	136397	381486
1.02_606.0749m/z	Uridine diphosphate-N-acetylglucosamine	C17H27N3O17P2	1.01573	1.01994	606.075	neg	M-H									265185	216132	246660	252791	380980	294704	30752.3	438872	445778
11.31_479.3013n	PE(18:1/0:0)	C23H46NO7P	11.3066	0.320652	478.294	neg	M-H, 2M-H	9547071	PYVRVRFVLRNJLY-MZMPXXGTSA-N	CCCCCCCC/C=C\CCCCCCCC(=O)OC[C@H](COP(=O)(O)OCCN)O	2.5		Lipids and lipid-like molecules	Glycerophospholipids	Glycerophosphoethanolamines	2.20065e+06	1.77773e+06	1.39238e+06	2.69578e+06	3.50226e+06	2.08278e+06	1.03973e+06	159058	6.1264e+06
0.97_150.0423m/z	Guanine	C5H5N5O	0.970133	1.19771	150.042	neg	M-H	135398634	UYTPUPDQBNUYGX-UHFFFAOYSA-N	C1=NC2=C(N1)C(=O)NC(=N2)N	-1.1	C00242	Organoheterocyclic compounds	Imidazopyrimidines	Purines and purine derivatives	187353	163618	162328	491017	115438	491554	290983	40333.2	359171
11.52_479.3013n	PE(18:1(9Z)/0:0)	C23H46NO7P	11.5165	0.288408	478.294	neg	M-H, 2M-H	9547071	PYVRVRFVLRNJLY-MZMPXXGTSA-N	CCCCCCCC/C=C\CCCCCCCC(=O)OC[C@H](COP(=O)(O)OCCN)O	2.5		Lipids and lipid-like molecules	Glycerophospholipids	Glycerophosphoethanolamines	3.59906e+06	3.35797e+06	3.06217e+06	8.00282e+06	4.64513e+06	1.60787e+06	1.7652e+06	854491	9.50037e+06
1.96_164.0718m/z	D-phenylalanine	C9H11NO2	1.9572	0.659795	164.072	neg	M-H	71567	COLNVLDHVKWLRT-MRVPVSSYSA-N	C1=CC=C(C=C1)C[C@H](C(=O)O)N	-1.5	C02265	Organic acids and derivatives	Carboxylic acids and derivatives	Amino acids, peptides, and analogues	8.72961e+06	8.16699e+06	7.43519e+06	1.54751e+07	5.96961e+06	2.04239e+07	8.68019e+06	4.85622e+06	3.54993e+06
10.58_476.2785m/z	PE(18:2/0:0)	C23H44NO7P	10.5825	0.401428	476.278	neg	M-H	9547068	BBYWOYAFBUOUFP-JOCHJYFZSA-N	CCCCCCCCCCCCCCCCCC(=O)OC[C@H](COP(=O)(O)OCCN)O	3.4		Lipids and lipid-like molecules	Glycerophospholipids	Glycerophosphoethanolamines	415246	385208	402140	718960	585110	659834	322191	59334.9	692684
0.75_104.0354m/z	L-Serine	C3H7NO3	0.754717	0.645374	104.035	neg	M-H					C00065				79184.8	84328.5	72833.2	128355	49582.3	194693	68750.4	32867.9	105450
8.23_299.0563m/z	Isokaempferide	C16H12O6	8.22863	0.512519	299.056	neg	M-H	5280862	VJJZJBUCDWKPLC-UHFFFAOYSA-N	COC1=C(OC2=CC(=CC(=C2C1=O)O)O)C3=CC=C(C=C3)O	2.2		Phenylpropanoids and polyketides	Flavonoids	O-methylated flavonoids	20432.7	23550.1	22722.5	6484.05	90378.7	5485.29	2653.2	0	0
0.01_96.9696m/z	Phosphate	H3O4P	0.0136667	0.0111136	96.9696	neg	M-H					C00009				75337.3	96314.4	99588.9	214754	53139.1	130268	93613.4	93600.4	235453
11.19_452.2784m/z	PE(16:0/0:0)	C21H44NO7P	11.1899	0.366818	452.278	neg	M-H	9547069	YVYMBNSKXOXSKW-HXUWFJFHSA-N	CCCCCCCCCCCCCCCC(=O)OC[C@H](COP(=O)(O)OCCN)O	2.4		Lipids and lipid-like molecules	Glycerophospholipids	Glycerophosphoethanolamines	2.5008e+06	1.98304e+06	2.52056e+06	5.99689e+06	3.4981e+06	792141	905045	350368	6.12645e+06
11.50_528.3087m/z	PE(22:4/0:0)	C27H48NO7P	11.501	-1.60169	528.309	neg	M-H									29002.7	33023	30985.4	72398.3	35414.5	40180	28855.9	3815.41	57679.2
2.93_218.1035m/z	Pantothenate	C9H17NO5	2.93157	0.315386	218.103	neg	M-H	6613	GHOKWGTUZJEAQD-ZETCQYMHSA-N	CC(C)(CO)[C@H](C(=O)NCCC(=O)O)O	-1.1	C00864	Organic oxygen compounds	Organooxygen compounds	Alcohols and polyols	8.35769e+06	7.95067e+06	7.64077e+06	9.33565e+06	5.44768e+06	1.13815e+07	1.04884e+07	9.53298e+06	7.65188e+06
12.70_506.3251m/z	PE(20:1/0:0)	C25H50NO7P	12.6984	-0.308096	506.325	neg	M-H									57938.8	66258.5	69867.4	187611	145817	5462.12	26937	948.815	204319
9.28_193.0508m/z	ferulic acid	C10H10O4	9.28088	0.90601	193.051	neg	M-H	445858	KSEBMYQBYZTDHS-HWKANZROSA-N	COC1=C(C=CC(=C1)/C=C/C(=O)O)O	1.5	C01494	Phenylpropanoids and polyketides	Cinnamic acids and derivatives	Hydroxycinnamic acids and derivatives	11889.3	11211.8	11025.6	106053	0	764.283	1831.06	1442.97	2617.46
1.53_296.1001m/z	N2-Methylguanosine	C11H15N5O5	1.53173	0.0390993	296.1	neg	M-H	135501934	SLEHROROQDYRAW-KQYNXXCUSA-N	CNC1=NC2=C(C(=O)N1)N=CN2[C@H]3[C@@H]([C@@H]([C@H](O3)CO)O)O	-1.5		Nucleosides, nucleotides, and analogues	Purine nucleosides		231182	227251	234496	149221	322714	193260	195272	443693	6424.84
10.37_450.2628m/z	PE(16:1/0:0)	C21H42NO7P	10.3695	0.412924	450.263	neg	M-H	9547069	YVYMBNSKXOXSKW-HXUWFJFHSA-N	CCCCCCCCCCCCCCCC(=O)OC[C@H](COP(=O)(O)OCCN)O	2.4		Lipids and lipid-like molecules	Glycerophospholipids	Glycerophosphoethanolamines	459642	586454	479229	1.52103e+06	812247	623561	214483	366122	906914
10.94_464.2788m/z	PE(17:1/0:0)	C22H44NO7P	10.9421	1.18788	464.279	neg	M-H	42607464	LNJNONCNASQZOB-HEDKFQSOSA-N	CCCCCCC/C=C\CCCCCCCC(=O)OC[C@H](COP(=O)(O)OCCN)O	2		Lipids and lipid-like molecules	Glycerophospholipids	Glycerophosphoethanolamines	54375.1	47376.5	51588.5	132345	81245.7	56599.8	21574.6	16580.7	126223
6.15_245.0932m/z	N-Acetyl-tryptophan	C13H14N2O3	6.153	-0.0356609	245.093	neg	M-H	700653	DZTHIGRZJZPRDV-LBPRGKRZSA-N	CC(=O)N[C@@H](CC1=CNC2=CC=CC=C21)C(=O)O	1.1	C03137	Organic acids and derivatives	Carboxylic acids and derivatives	Amino acids, peptides, and analogues	616797	536519	563119	223866	1.25881e+06	255559	385853	774643	124197
12.21_480.3098m/z	PE(18:0/0:0)	C23H48NO7P	12.2091	0.453417	480.31	neg	M-H	9547068	BBYWOYAFBUOUFP-JOCHJYFZSA-N	CCCCCCCCCCCCCCCCCC(=O)OC[C@H](COP(=O)(O)OCCN)O	3.4	C21482	Lipids and lipid-like molecules	Glycerophospholipids	Glycerophosphoethanolamines	26377.9	27593.2	23268.6	93038	81703.7	613.671	36468.7	0	63377.7
6.50_169.0872m/z	Azelaic acid	C9H16O4	6.50483	1.04399	169.087	neg	M-H2O-H	2266	BDJRBEYXGGNYIS-UHFFFAOYSA-N	C(CCCC(=O)O)CCCC(=O)O	1.6	C08261	Lipids and lipid-like molecules	Fatty Acyls	Fatty acids and conjugates	4528.76	3974.9	3492.35	7142.53	3308.43	5934.84	6925.84	2435.68	7535.83
0.89_322.0449m/z	Cytidine-3'-monophosphate	C9H14N3O8P	0.89375	1.02401	322.045	neg	M-H	66535	UOOOPKANIPLQPU-XVFCMESISA-N	C1=CN(C(=O)N=C1N)[C@H]2[C@@H]([C@@H]([C@H](O2)CO)OP(=O)(O)O)O	-3.8	C00055	Organic oxygen compounds	Organooxygen compounds	Carbohydrates and carbohydrate conjugates	197362	192089	168241	521406	128695	312071	118941	115602	574595
11.84_504.3088m/z	PE(20:2/0:0)	C25H48NO7P	11.8356	-1.4572	504.309	neg	M-H	52925059	NRDJGXANLABPHN-YKKPZWMYSA-N	CCCCCCCCCCCCCC/C=C\OC[C@H](COP(=O)(O)OCCN)OC(=O)CCCCCCCCC/C=C\C/C=C\CCCCC	11.4		Lipids and lipid-like molecules	Glycerophospholipids	Glycerophosphoethanolamines	12523.6	13583.1	14574	40374.5	26709.6	4465.37	2908.21	0	39190.3
6.88_539.2488m/z	Tetrahydroaldosterone-3-glucuronide	C27H40O11	6.87675	-1.87392	539.249	neg	M-H	167918	CGIURIOFMWUPSV-RUQPETGGSA-N	C[C@]12CCC(CC1CCC3C2[C@@H]4CC5(C3CC[C@@H]5C(=O)CO)C(O4)O)O[C@H]6[C@@H]([C@@H]([C@@H]([C@H](O6)C(=O)O)O)O)O	0.8		Lipids and lipid-like molecules	Steroids and steroid derivatives	Steroidal glycosides	167979	143461	166289	122295	236371	121251	161321	354060	104906
1.02_306.0766m/z	glutathione	C10H17N3O6S	1.01573	0.234573	306.077	neg	M-H	124886	RWSXRVCMGQZWBV-WDSKDSINSA-N	C(CC(=O)N[C@@H](CS)C(=O)NCC(=O)O)[C@@H](C(=O)O)N	-4.5	C00051	Organic acids and derivatives	Carboxylic acids and derivatives	Amino acids, peptides, and analogues	346359	268424	226267	198314	515556	4.25236e+06	35138.7	1.02498e+06	50651.8
4.72_144.1032m/z	N-Methylleucine	C7H15NO2	4.71613	1.02893	144.103	neg	M-H									2734.57	3865.53	3096.52	5818.14	2842.55	9226.18	4372.69	976.231	3759.23
8.64_267.0660m/z	formononetin	C16H12O4	8.6374	-1.13295	267.066	neg	M-H	5280378	HKQYGTCOTHHOMP-UHFFFAOYSA-N	COC1=CC=C(C=C1)C2=COC3=C(C2=O)C=CC(=C3)O	2.8	C00858	Phenylpropanoids and polyketides	Isoflavonoids	O-methylated isoflavonoids	36915.3	38815.3	41740.1	345963	27452.7	39063.3	5065.04	448.742	4248.48
5.08_376.1388n	Flavin mononucleotide	C17H20N4O6	5.08042	1.34632	375.132	neg	M-H, M+Cl	643976	FVTCRASFADXXNN-SCRDCRAPSA-N	CC1=CC2=C(C=C1C)N(C3=NC(=O)NC(=O)C3=N2)C[C@@H]([C@@H]([C@@H](COP(=O)(O)O)O)O)O	-2.6	C00061	Nucleosides, nucleotides, and analogues	Flavin nucleotides		146651	103789	133383	186013	85692.1	309878	158722	61428.9	191004
12.94_311.2955m/z	Arachidic acid	C20H40O2	12.94	-0.0600392	311.296	neg	M-H					C06425				7301.72	6070.34	30713	274252	53668.2	12707.1	10102.5	52285.2	34903.1
12.51_469.3325m/z	Glycyrrhetinate	C30H46O4	12.5144	0.445487	469.333	neg	M-H	6857363	MPDGHEJMBKOTSU-YKLVYJNSSA-M	C[C@]12CC[C@](C[C@H]1C3=CC(=O)[C@@H]4[C@]5(CC[C@@H](C([C@@H]5CC[C@]4([C@@]3(CC2)C)C)(C)C)O)C)(C)C(=O)[O-]	7.1	C02283	Lipids and lipid-like molecules	Prenol lipids	Triterpenoids	12259.4	22764.3	25821.6	117167	12936.8	4527.72	0	0	0
6.13_447.0937m/z	Astragalin	C21H20O11	6.1349	0.875363	447.094	neg	M-H	5282102	JPUKWEQWGBDDQB-QSOFNFLRSA-N	C1=CC(=CC=C1C2=C(C(=O)C3=C(C=C(C=C3O2)O)O)O[C@H]4[C@@H]([C@H]([C@@H]([C@H](O4)CO)O)O)O)O	0.7	C12249	Phenylpropanoids and polyketides	Flavonoids	Flavonoid glycosides	45256.2	37981.6	42331	101443	33427.6	53511	40206.2	1429.07	203905
12.96_467.3172m/z	Lucyin A	C30H46O5	12.9581	1.01839	467.317	neg	M-H2O-H									5967.65	6506.04	7285.47	36311.4	4891.95	0	0	0	0
14.01_133.0143m/z	malate	C4H6O5	14.008	0.723839	133.014	neg	M-H	525	BJEPYKJPYRNKOW-UHFFFAOYSA-N	C(C(C(=O)O)O)C(=O)O	-1.3	C00711	Organic acids and derivatives	Hydroxy acids and derivatives	Beta hydroxy acids and derivatives	1534.3	2075.92	3162.49	6065.89	1371.74	5307.4	2603.5	2134.69	7377.46
7.90_165.9792m/z	2-Mercaptobenzothiazole	C7H5NS2	7.8977	1.02838	165.979	neg	M-H	697993	YXIWHUQXZSMYRE-UHFFFAOYSA-N	C1=CC=C2C(=C1)NC(=S)S2	2.4	C14437	Organoheterocyclic compounds	Benzothiazoles		3.40631e+06	3.42325e+06	3.3709e+06	4.97271e+06	2.24486e+06	3.92941e+06	3.34947e+06	5.21717e+06	4.01125e+06
0.79_504.1680n	Maltotriose	C18H32O16	0.792117	-1.99764	539.137	neg	M-H, M+Cl	439586	FYGDTMLNYKFZSV-DZOUCCHMSA-N	C([C@@H]1[C@H]([C@@H]([C@H]([C@H](O1)O[C@@H]2[C@H](O[C@@H]([C@@H]([C@H]2O)O)O[C@@H]3[C@H](OC([C@@H]([C@H]3O)O)O)CO)CO)O)O)O)O	-6.9	C01835	Organic oxygen compounds	Organooxygen compounds	Carbohydrates and carbohydrate conjugates	1.13308e+06	1.32017e+06	1.05788e+06	2.67363e+06	659683	3.48193e+06	555393	570788	3.59357e+06
7.38_377.1975m/z	11b-Hydroxyprogesterone	C20H28O4	7.3797	1.55243	377.197	neg	M+FA-H	44263342	XEFVQCSDIKHROY-CAPFDLLWSA-N	C[C@]12CCC(=O)C=C1CC[C@@H]3[C@@H]2[C@@H](C[C@]4([C@H]3CC[C@@H]4C(=O)O)C)O	2.2		Lipids and lipid-like molecules	Steroids and steroid derivatives	Androstane steroids	6127.42	5009.81	8235.43	282.022	5279.26	705.217	5833.12	29530.9	0
0.73_154.0624m/z	D-Histidine	C6H9N3O2	0.727483	1.57716	154.062	neg	M-H	71083	HNDVDQJCIGZPNO-RXMQYKEDSA-N	C1=C(NC=N1)C[C@H](C(=O)O)N	-3.2	C06419	Organic acids and derivatives	Carboxylic acids and derivatives	Amino acids, peptides, and analogues	404180	396648	345516	669684	221646	1.33583e+06	360451	193623	551985
6.47_204.0668m/z	Cinnamoylglycine	C11H11NO3	6.46747	0.700113	204.067	neg	M-H	709625	YAADMLWHGMUGQL-VOTSOKGWSA-N	C1=CC=C(C=C1)/C=C/C(=O)NCC(=O)O	1.2		Organic acids and derivatives	Carboxylic acids and derivatives	Amino acids, peptides, and analogues	126643	106168	111454	28648.6	248637	86214.7	259217	121097	8244.25
5.52_190.0512m/z	(2-oxo-2,3-dihydro-1H-indol-3-yl)acetic acid	C10H9NO3	5.5244	1.1306	190.051	neg	M-H	3080590	ILGMGHZPXRDCCS-UHFFFAOYSA-N	C1=CC=C2C(=C1)C(C(=O)N2)CC(=O)O	0.3		Organoheterocyclic compounds	Indoles and derivatives	Indolyl carboxylic acids and derivatives	47890.9	42084.5	43610.9	24059	61228.2	23260.7	50386.9	75277.3	17959.7
8.50_354.2410n	Prostaglandin E1	C20H34O5	8.50493	1.12916	353.234	neg	M-H, M+Cl, 2M-H, M-H2O-H	5280723	GMVPRGQOIOIIMI-DWKJAMRDSA-N	CCCCC[C@@H](/C=C/[C@H]1[C@@H](CC(=O)[C@@H]1CCCCCCC(=O)O)O)O	3.2	C04741	Lipids and lipid-like molecules	Fatty Acyls	Eicosanoids	3.4698e+06	3.38506e+06	3.32734e+06	5.00878e+06	3.33116e+06	7.16117e+06	2.80042e+06	956965	8.48399e+06
12.82_608.3939m/z	LysoPE(24:1(15Z)/0:0)	C29H58NO7P	12.8178	1.15289	608.394	neg	M+FA-H	53480947	URXBHXIAPOQMMQ-YLUWWHAYSA-N	CCCCCCCC/C=C\CCCCCCCCCCCCCC(=O)O[C@H](CO)COP(=O)(O)OCCN	5.8		Lipids and lipid-like molecules	Glycerophospholipids	Glycerophosphoethanolamines	12004.4	14163	19934	61163.8	33960.8	781.766	7821.07	0	43089.3
6.73_177.0559m/z	Coniferaldehyde	C10H10O3	6.72695	0.89877	177.056	neg	M-H	5280536	DKZBBWMURDFHNE-NSCUHMNNSA-N	COC1=C(C=CC(=C1)/C=C/C=O)O	1.5	C02666	Benzenoids	Phenols	Methoxyphenols	1881.75	1231.2	1606.39	11392.9	156.972	1316.6	662.011	111.194	1893.71
0.83_157.0369m/z	Allantoin	C4H6N4O3	0.83495	1.41878	157.037	neg	M-H	439713	POJWUDADGALRAB-PVQJCKRUSA-N	[C@@H]1(C(=O)NC(=O)N1)NC(=O)N	-2.2	C01551	Organoheterocyclic compounds	Azolidines	Imidazolidines	90838.9	88700.9	90023.5	122836	100906	53033.4	133814	135958	62295.4
4.90_392.1829m/z	Glu Val Phe	C19H27N3O6	4.89935	0.45652	392.183	neg	M-H	71471971	NLNCNKIVJPEFBC-DLOVCJGASA-N	CC(C)[C@@H](C(=O)N[C@@H](C(C)C)C(=O)N[C@@H](CCC(=O)O)C(=O)O)N	-4.1		Organic acids and derivatives	Carboxylic acids and derivatives	Amino acids, peptides, and analogues	3917.26	4066.05	4602.08	1824.65	379.539	21099.8	2881.41	680.903	1142.44
13.92_742.5441m/z	PE(18:2(9Z,12Z)/18:0)	C41H78NO8P	13.9229	6.50167	742.544	neg	M-H	15378085	DZPKSVTWWIZUMS-FPUNCOTOSA-N	CCCCCCCCCCCCCCCCCC(=O)O[C@H](COC(=O)CCCCCCC/C=C\C/C=C\CCCCC)COP(=O)([O-])OCC[N+](C)(C)C	14		Lipids and lipid-like molecules	Glycerophospholipids	Glycerophosphocholines	15300.8	16124.2	18489.1	561314	19468	7089.4	21224.1	5503.19	56556.1
3.81_310.1158m/z	N2,N2-Dimethylguanosine	C12H17N5O5	3.81435	0.265417	310.116	neg	M-H	135501639	RSPURTUNRHNVGF-IOSLPCCCSA-N	CN(C)C1=NC2=C(C(=O)N1)N=CN2[C@H]3[C@@H]([C@@H]([C@H](O3)CO)O)O	-1.3		Nucleosides, nucleotides, and analogues	Purine nucleosides		260954	278380	285970	124880	479748	183999	369476	361316	63498.1
1.32_344.0407m/z	Cyclic GMP	C10H12N5O7P	1.32145	1.48437	344.041	neg	M-H	135398570	ZOOGRGPOEVQQDX-UUOKFMHZSA-N	C1[C@@H]2[C@H]([C@H]([C@@H](O2)N3C=NC4=C3N=C(NC4=O)N)O)OP(=O)(O1)O	-3.4	C00942	Nucleosides, nucleotides, and analogues	Purine nucleotides	Cyclic purine nucleotides	1075.31	3387.77	1206.42	1344.32	1917.56	1260.23	2613.86	2934.66	167077
7.97_329.0670m/z	Jaceosidin	C17H14O7	7.97072	0.982281	329.067	neg	M-H	5379096	GLAAQZFBFGEBPS-UHFFFAOYSA-N	COC1=C(C=CC(=C1)C2=CC(=O)C3=C(O2)C=C(C(=C3O)OC)O)O	1.7		Phenylpropanoids and polyketides	Flavonoids	O-methylated flavonoids	13380.6	17443.2	15553.9	97589.3	3217.44	26822.2	4455.48	907.736	41496.9
6.15_303.0512m/z	Taxifoliol	C15H12O7	6.153	0.470568	303.051	neg	M-H	439533	CXQWRCVTCMQVQX-LSDHHAIUSA-N	C1=CC(=C(C=C1[C@@H]2[C@H](C(=O)C3=C(C=C(C=C3O2)O)O)O)O)O	1.5		Phenylpropanoids and polyketides	Flavonoids	Flavans	4098.78	3115.87	3296.94	24545.5	2815.16	14134.7	0	0	0
0.78_181.0720m/z	D-mannitol	C6H14O6	0.779533	1.33914	181.072	neg	M-H	6251	FBPFZTCFMRRESA-KVTDHHQDSA-N	C([C@H]([C@H]([C@@H]([C@@H](CO)O)O)O)O)O	-3.1	C00392	Organic oxygen compounds	Organooxygen compounds	Carbohydrates and carbohydrate conjugates	4.61852e+06	4.74787e+06	4.08809e+06	6.99185e+06	2.68877e+06	4.99889e+06	4.94611e+06	2.06794e+06	7.03627e+06
12.57_522.2833m/z	1-Oleoylglycerophosphoserine	C24H46NO9P	12.5669	-0.79714	522.283	neg	M-H	134159930	JZWNYZVVZXZRRH-MDZDMXLPSA-N	CCCCCCCC/C=C/CCCCCCCC(=O)OCC(COP(=O)(O)OCC(C(=O)O)N)O	2.1		Lipids and lipid-like molecules	Glycerophospholipids	Glycerophosphoserines	1.34694e+06	1.83804e+06	1.39224e+06	0	940.286	1.55907e+06	2655.86	1.49949e+06	301076
6.00_212.0024m/z	Indoxylsulfuric acid	C8H7NO4S	6.00487	0.639219	212.002	neg	M-H									201978	219268	189286	55626.7	465580	105526	376010	291427	33123.5
8.68_299.0561m/z	Scutellarein 4'-methyl ether	C16H12O6	8.67525	0.111915	299.056	neg	M-H	11174076	XVMMEYCPXZYLAI-UHFFFAOYSA-N	COC1=CC=C(C=C1)C2=CC(=O)C3=C(O2)C=C(C(=C3O)O)O	1.7	C10058	Phenylpropanoids and polyketides	Flavonoids	O-methylated flavonoids	2057.15	3193.93	2711.73	578.401	14722.6	1258.05	0	0	0
0.81_701.1976m/z	Fagopyritol A3	C24H42O21	0.807883	9.50917	701.198	neg	M+Cl									195543	243711	186256	529839	139799	647988	104447	131253	590101
5.84_417.1195m/z	Liquiritin	C21H22O9	5.83888	1.05189	417.12	neg	M-H	503737	DEMKZLAVQYISIA-ZRWXNEIDSA-N	C1[C@H](OC2=C(C1=O)C=CC(=C2)O)C3=CC=C(C=C3)O[C@H]4[C@@H]([C@H]([C@@H]([C@H](O4)CO)O)O)O	0.4	C16989	Phenylpropanoids and polyketides	Flavonoids	Flavonoid glycosides	55505.8	52711.2	58417.8	557816	55749.3	44283.9	797.154	1882.74	5180.6
10.01_424.2471m/z	PE(14:0/0:0)	C19H40NO7P	10.0148	0.231489	424.247	neg	M-H	9547070	RPXHXZNGZBHSMJ-GOSISDBHSA-N	CCCCCCCCCCCCCC(=O)OC[C@H](COP(=O)(O)OCCN)O	1.3		Lipids and lipid-like molecules	Glycerophospholipids	Glycerophosphoethanolamines	31747.8	33940.6	36405.5	65565.7	30418.6	55025.1	26221.9	7497.65	61487.6
11.70_335.2229m/z	15H-11,12-EETA	C20H32O4	11.7032	0.39393	335.223	neg	M-H					C14781				33954	34032.8	29693.6	75228.1	23581.7	101106	63967	3808.42	46121.9
8.12_297.1134m/z	Enterolactone	C18H18O4	8.11928	0.452154	297.113	neg	M-H	10685477	HVDGDHBAMCBBLR-WMLDXEAASA-N	C1[C@@H]([C@H](C(=O)O1)CC2=CC(=CC=C2)O)CC3=CC(=CC=C3)O	3.3	C18165	Lignans, neolignans and related compounds	Furanoid lignans	Tetrahydrofuran lignans	51030.7	36900.8	41228.8	7570.85	53475.7	14029.2	200820	23062.7	18383.9
5.82_194.0461m/z	Salicyluric acid	C9H9NO4	5.82098	1.24117	194.046	neg	M-H	10253	ONJSZLXSECQROL-UHFFFAOYSA-N	C1=CC=C(C(=C1)C(=O)NCC(=O)O)O	0.9	C07588	Benzenoids	Benzene and substituted derivatives	Benzoic acids and derivatives	134285	133785	137437	70499.3	233640	61433.5	197262	201189	53123.8
8.30_315.1971m/z	Prostaglandin C2	C20H30O4	8.30417	1.58879	315.197	neg	M-H2O-H	5280882	CMBOTAQMTNMTBD-KLASNZEFSA-N	CCCCC[C@@H](/C=C/C1=CCC(=O)[C@@H]1C/C=C\CCCC(=O)O)O	3.3	C05955	Lipids and lipid-like molecules	Fatty Acyls	Eicosanoids	1.25249e+06	1.15315e+06	1.16222e+06	2.06232e+06	519271	2.1123e+06	819853	1.33006e+06	1.57157e+06
0.78_118.0510m/z	Threonine	C4H9NO3	0.779533	0.493184	118.051	neg	M-H	6288	AYFVYJQAPQTCCC-GBXIJSLDSA-N	C[C@H]([C@@H](C(=O)O)N)O	-2.9	C00188	Organic acids and derivatives	Carboxylic acids and derivatives	Amino acids, peptides, and analogues	233643	246071	194001	322249	137629	545760	219037	117192	297436
6.12_433.0783m/z	Quercetin-3-D-xyloside	C20H18O11	6.11538	1.55085	433.078	neg	M-H	5320863	PZZRDJXEMZMZFD-DUYPVGENSA-N	C1[C@H]([C@@H]([C@H](C(O1)OC2=C(OC3=CC(=CC(=C3C2=O)O)O)C4=CC(=C(C=C4)O)O)O)O)O	0.4		Phenylpropanoids and polyketides	Flavonoids	Flavonoid glycosides	5614.83	4277.43	4719.32	37825.6	1912.22	14311.1	4560.08	588.491	1308.79
11.22_526.2934m/z	PE(22:5/0:0)	C27H46NO7P	11.2173	-1.05241	526.293	neg	M-H									47944.8	51560.2	54956	116498	70046.3	50284.1	54871.1	11746.5	101242
6.04_223.0613m/z	Sinapinic acid	C11H12O5	6.04157	0.39848	223.061	neg	M-H	637775	PCMORTLOPMLEFB-ONEGZZNKSA-N	COC1=CC(=CC(=C1O)OC)/C=C/C(=O)O	1.5		Phenylpropanoids and polyketides	Cinnamic acids and derivatives	Hydroxycinnamic acids and derivatives	2286.25	2229.86	1703.64	1758.88	522.718	6998.66	3533.52	239.408	2106.85
6.26_433.1146m/z	Prunin	C21H22O10	6.2633	1.30086	433.115	neg	M-H	92794	DLIKSSGEMUFQOK-SFTVRKLSSA-N	C1[C@H](OC2=CC(=CC(=C2C1=O)O)O[C@H]3[C@@H]([C@H]([C@@H]([C@H](O3)CO)O)O)O)C4=CC=C(C=C4)O	0.6	C09099	Phenylpropanoids and polyketides	Flavonoids	Flavonoid glycosides	648.972	1838.28	2060.37	31841	1732.02	1983.01	0	0	0
7.34_644.3265m/z	S-(9-hydroxy-PGA1)-glutathione	C30H51N3O10S	7.34182	6.66512	644.327	neg	M-H	53481599	NQVXHXBSCJHHMO-LJAYPFBRSA-N	CCCCC[C@@H](/C=C/[C@H]1[C@H](C(CC1SC[C@H](C(=O)NCC(=O)O)NC(=O)CC[C@H](C(=O)O)N)O)CCCCCCC(=O)O)O	-0.2		Organic acids and derivatives	Carboxylic acids and derivatives	Amino acids, peptides, and analogues	157113	134617	146031	139790	114672	462663	131145	0	192106
9.33_253.0506m/z	chrysin	C15H10O4	9.33497	-0.294061	253.051	neg	M-H	5281607	RTIXKCRFFJGDFG-UHFFFAOYSA-N	C1=CC=C(C=C1)C2=CC(=O)C3=C(C=C(C=C3O2)O)O	2.1	C10028	Phenylpropanoids and polyketides	Flavonoids	Flavones	552192	620288	562111	210876	2.00119e+06	173433	105614	8488.34	64397.9
3.81_204.0900n	D-Tryptophan	C11H12N2O2	3.81435	0.686467	203.083	neg	M-H, M+Cl	9060	QIVBCDIJIAJPQS-SECBINFHSA-N	C1=CC=C2C(=C1)C(=CN2)C[C@H](C(=O)O)N	-1.1	C00525	Organoheterocyclic compounds	Indoles and derivatives	Indolyl carboxylic acids and derivatives	6.30359e+06	7.44973e+06	6.6339e+06	1.15525e+07	4.67177e+06	2.06323e+07	7.08713e+06	3.37935e+06	5.56738e+06
6.34_367.2132m/z	20-hydroxy-PGE2	C20H32O6	6.33763	1.64536	367.213	neg	M-H	5283034	AZIGEYVZEVXWAD-NZGURKHLSA-N	C1[C@H]([C@@H]([C@H](C1=O)C/C=C\CCCC(=O)O)/C=C/[C@H](CCCCCO)O)O	1.2		Lipids and lipid-like molecules	Fatty Acyls	Eicosanoids	47188.9	51585	51330.2	22893.9	14064.4	252881	13232.1	13376.8	16047.7
6.26_213.9639m/z	2-Benzothiazolesulfonic acid	C7H5NO3S2	6.2633	0.635634	213.964	neg	M-H	30647	ZCXGMSGCBDSEOY-UHFFFAOYSA-N	C1=CC=C2C(=C1)N=C(S2)S(=O)(=O)O	1.5		Organoheterocyclic compounds	Benzothiazoles		76414.6	74208.9	72688.2	84849.6	95486.1	88804.1	111578	36935	132211
0.79_217.0485m/z	L-Iditol	C6H14O6	0.792117	0.484692	217.049	neg	M+Cl	5460044	FBPFZTCFMRRESA-UNTFVMJOSA-N	C([C@@H]([C@H]([C@@H]([C@H](CO)O)O)O)O)O	-3.1	C01507	Organic oxygen compounds	Organooxygen compounds	Carbohydrates and carbohydrate conjugates	9.82844e+06	9.98627e+06	8.6287e+06	1.46037e+07	5.01894e+06	1.38674e+07	9.1123e+06	5.21097e+06	4.71726e+07
13.71_117.0193m/z	Erythronolactone	C4H6O4	13.7077	-0.0813152	117.019	neg	M-H									23849.1	25584.1	26768.6	60208.1	21846.4	39956.9	34401.4	25734.3	82185
11.04_554.3487m/z	LysoPC(17:0)	C25H52NO7P	11.0372	4.64451	554.349	neg	M+FA-H	24779463	SRRQPVVYXBTRQK-XMMPIXPASA-N	CCCCCCCCCCCCCCCCC(=O)OC[C@H](COP(=O)([O-])OCC[N+](C)(C)C)O	6.1		Lipids and lipid-like molecules	Glycerophospholipids	Glycerophosphocholines	164254	167596	145327	405680	224946	201233	218523	18374.6	230343
1.21_558.0665m/z	ADP-ribose	C15H23N5O14P2	1.21295	3.81002	558.067	neg	M-H	445794	SRNWOUGRCWSEMX-KEOHHSTQSA-N	C1=NC(=C2C(=N1)N(C=N2)[C@H]3[C@@H]([C@@H]([C@H](O3)COP(=O)(O)OP(=O)(O)OC[C@@H]4[C@H]([C@H]([C@@H](O4)O)O)O)O)O)N	-6.1	C00301	Nucleosides, nucleotides, and analogues	Purine nucleotides	Purine nucleotide sugars	461265	398696	277066	418796	178839	533639	44939.6	525989	576571
4.14_389.0994m/z	N-Acetyl Mesalazine	C9H9NO4	4.14435	0.819336	389.099	neg	2M-H	65512	GEFDRROBUCULOD-UHFFFAOYSA-N	CC(=O)NC1=CC(=C(C=C1)O)C(=O)O	1.6		Benzenoids	Benzene and substituted derivatives	Benzoic acids and derivatives	7510.99	5072.8	8691.49	0	1350.3	0	6951.32	79301.2	0
7.12_138.0198m/z	4-Nitrophenol	C6H5NO3	7.11682	0.88964	138.02	neg	M-H	980	BTJIUGUIPKRLHP-UHFFFAOYSA-N	C1=CC(=CC=C1[N+](=O)[O-])O	1.9	C00870	Benzenoids	Phenols	Nitrophenols	129506	122514	116652	266540	90625.3	225948	119693	93642.3	449844
4.99_107.0503m/z	O-Cresol	C7H8O	4.9912	0.389923	107.05	neg	M-H	335	QWVGKYWNOKOFNN-UHFFFAOYSA-N	CC1=CC=CC=C1O	2	C01542	Benzenoids	Phenols	Cresols	11581.3	11195.9	11125.3	11863.3	11834.9	6062.38	23973	9711.71	9066.06
10.84_578.3479m/z	LysoPE(22:2(13Z,16Z)/0:0)	C27H52NO7P	10.8368	2.95585	578.348	neg	M+FA-H	52925143	XXZVISSNQKLBNF-IPQYAGCOSA-N	CCCCC/C=C\C/C=C\CCCCCCCCCCCC(=O)OC[C@H](COP(=O)(O)OCCN)O	4		Lipids and lipid-like molecules	Glycerophospholipids	Glycerophosphoethanolamines	312634	337403	273632	558448	267765	852838	474635	48467.4	300394
0.79_292.0721m/z	Glycerophosphocholine	C8H20NO6P	0.792117	-0.534759	292.072	neg	M+Cl	657272	SUHOQUVVVLNYQR-MRVPVSSYSA-N	C[N+](C)(C)CCOP(=O)([O-])OC[C@@H](CO)O	-2.3	C00670	Lipids and lipid-like molecules	Glycerophospholipids	Glycerophosphocholines	502004	544856	466195	949838	436072	764414	500847	266990	2.26208e+06
5.23_625.1456m/z	Quercetin 3-beta-laminaribioside	C27H30O17	5.22755	7.37773	625.146	neg	M-H									48876.8	60502	60447.8	285765	27333	128433	26146.4	0	27098.7
7.23_283.0611m/z	5-O-Methylgenistein	C16H12O5	7.23152	-0.428707	283.061	neg	M-H	5748551	YSINCDVRUMTOPK-UHFFFAOYSA-N	COC1=CC(=CC2=C1C(=O)C(=CO2)C3=CC=C(C=C3)O)O	2.4		Phenylpropanoids and polyketides	Isoflavonoids	Isoflav-2-enes	77374.1	76636.4	76874.7	62119.6	49477.1	36989.6	334260	20925.7	67188.4
8.86_405.2651m/z	3,7-Dihydroxy-12-oxocholanoic acid	C24H38O5	8.85947	1.00679	405.265	neg	M-H									13043.8	11350.7	11776.1	0	20726.9	0	68399.3	5452.34	0
0.77_174.1119n	L-Arginine	C6H14N4O2	0.767517	1.54575	173.105	neg	M-H, M+Cl	6322	ODKSFYDXXFIFQN-BYPYZUCNSA-N	C(C[C@@H](C(=O)O)N)CN=C(N)N	-4.2	C00062	Organic acids and derivatives	Carboxylic acids and derivatives	Amino acids, peptides, and analogues	109462	109798	105125	168323	56458	347133	98714.8	54925.2	229124
6.73_255.0661m/z	isoliquiritigenin	C15H12O4	6.72695	-0.895663	255.066	neg	M-H	638278	DXDRHHKMWQZJHT-FPYGCLRLSA-N	C1=CC(=CC=C1/C=C/C(=O)C2=C(C=C(C=C2)O)O)O	3.2	C08650	Phenylpropanoids and polyketides	Linear 1,3-diarylpropanoids	Chalcones and dihydrochalcones	1310.36	1774.9	1445.94	23351.2	781.073	1008.12	0	0	0
9.15_311.2228m/z	13-Hydroperoxy-(9Z,11E)-octadecadienoic acid	C18H32O4	9.15022	0.136135	311.223	neg	M-H	5353275	JDSRHVWSAMTSSN-KDFHGORWSA-N	CCCCCC(/C=C/C=C/CCCCCCCC(=O)O)OO	5.4	C04717	Lipids and lipid-like molecules	Fatty Acyls	Lineolic acids and derivatives	49847.2	59905	67443.4	97135.6	50704.8	145771	63379.8	14858.1	66399.6
1.55_144.0667m/z	4-ACETAMIDOBUTANOATE	C6H11NO3	1.54978	0.866688	144.067	neg	M-H	18189	UZTFMUBKZQVKLK-UHFFFAOYSA-N	CC(=O)NCCCC(=O)O	-0.6	C02946	Organic acids and derivatives	Carboxylic acids and derivatives	Amino acids, peptides, and analogues	146592	127021	131904	118571	214370	58515.3	150524	214220	269434
5.71_431.0989m/z	Saponaretin	C21H20O10	5.7076	1.29623	431.099	neg	M-H					C01714				25823.3	21938.8	24800.2	41863.2	12864.2	24816.5	29159.6	4657.41	178993
1.37_268.0805n	Inosine	C10H12N4O5	1.3749	-1.15075	267.073	neg	M-H, 3M-H, 2M-H	135398641	UGQMRVRMYYASKQ-KQYNXXCUSA-N	C1=NC2=C(C(=O)N1)N=CN2[C@H]3[C@@H]([C@@H]([C@H](O3)CO)O)O	-1.3	C00294	Nucleosides, nucleotides, and analogues	Purine nucleosides		5.31719e+06	5.19276e+06	4.58576e+06	9.49667e+06	3.85645e+06	9.18916e+06	3.21748e+06	4.48249e+06	1.94107e+07
10.42_552.3293m/z	LysoPE(20:1(11Z)/0:0)	C25H50NO7P	10.4223	-2.84024	552.329	neg	M+FA-H	52925139	JEAGLCKGAKACCE-OPSAWKISSA-N	CCCCCCCC/C=C\CCCCCCCCCC(=O)OC[C@H](COP(=O)(O)OCCN)O	3.6		Lipids and lipid-like molecules	Glycerophospholipids	Glycerophosphoethanolamines	407961	430772	438954	1.03284e+06	426526	850698	594337	192224	353465
1.20_612.1568n	Glutathione (oxidized)	C20H32N6O12S2	1.19818	7.85211	611.149	neg	M-2H, M-H					C00127				574120	543341	475649	826081	835836	149732	68247.7	750516	320740
9.19_605.2951m/z	Cholic acid glucuronide	C30H48O11	9.18585	1.38011	605.295	neg	M+Na-2H	21252309	RBLDVEUUCHVWMW-SXYQVCRBSA-N	C[C@H](CCC(=O)O)[C@H]1CC[C@@H]2[C@@]1([C@H](C[C@H]3[C@H]2[C@@H](C[C@H]4[C@@]3(CC[C@H](C4)O[C@H]5[C@@H]([C@H]([C@@H]([C@H](O5)C(=O)O)O)O)O)C)O)O)C	2.2		Lipids and lipid-like molecules	Steroids and steroid derivatives	Steroidal glycosides	14253.1	8601.91	15933.8	0	5430.07	6904.19	1265.56	49517.6	0
7.44_643.3179n	S-(PGA1)-glutathione	C30H49N3O10S	7.43713	6.24264	642.311	neg	M-H, M+Na-2H					C11304				546178	543679	572066	869346	530161	1.23459e+06	524301	79356	683569
5.58_595.1317m/z	3',4',5,7-Tetrahydroxy-3-[(6-O-beta-D-xylopyranosyl-beta-D-glucopyranosyl)oxy]flavone	C26H28O16	5.57857	2.12816	595.132	neg	M-H	5315208	YNMFDPCLPIMRFD-PEXUZNNCSA-N	C1[C@H]([C@@H]([C@H]([C@@H](O1)OC[C@@H]2[C@H]([C@@H]([C@H]([C@@H](O2)OC3=C(OC4=CC(=CC(=C4C3=O)O)O)C5=CC(=C(C=C5)O)O)O)O)O)O)O)O	-1.7		Phenylpropanoids and polyketides	Flavonoids	Flavonoid glycosides	9216	12214	13957.9	117489	5416.99	38145.6	4841.71	831.379	3287.96
10.35_337.2386m/z	Prostaglandin F1a	C20H36O5	10.3522	0.348659	337.239	neg	M-H2O-H	4957	DZUXGQBLFALXCR-UHFFFAOYSA-N	CCCCCC(C=CC1C(CC(C1CCCCCCC(=O)O)O)O)O	3.5	C05961	Lipids and lipid-like molecules	Fatty Acyls	Eicosanoids	170342	188912	174285	376642	286050	275757	148540	44969.5	315570
5.23_309.1344m/z	Tatridin B	C15H20O4	5.22755	0.250571	309.134	neg	M+FA-H	14191260	KNEQPJSDSYNUHP-RFPYWGSLSA-N	C/C/1=C\[C@H]([C@H]2[C@H](CC(=C)[C@@H](CC1)O)OC(=O)C2=C)O	0.8		Lipids and lipid-like molecules	Prenol lipids	Terpene lactones	7381.76	6997.34	7156.6	865.241	15372.5	3968.8	5424.45	9756.57	327.31
5.23_563.1430m/z	Corymboside	C26H28O14	5.22755	4.21839	563.143	neg	M-H	13644660	OVMFOVNOXASTPA-UHFFFAOYSA-N	C1C(C(C(C(O1)C2=C(C(=C3C(=C2O)C(=O)C=C(O3)C4=CC=C(C=C4)O)C5C(C(C(C(O5)CO)O)O)O)O)O)O)O	-2.2		Phenylpropanoids and polyketides	Flavonoids	Flavonoid glycosides	14080.4	18356.8	15563.4	59884.2	9227.64	39421	1422.25	0	27849.9
12.57_582.3791m/z	LysoPE(22:0/0:0)	C27H56NO7P	12.5669	2.78177	582.379	neg	M+FA-H	52925144	NYSQCLMCGRAJJQ-AREMUKBSSA-N	CCCCCCCCCCCCCCCCCCCCCC(=O)OC[C@H](COP(=O)(O)OCCN)O	5.6		Lipids and lipid-like molecules	Glycerophospholipids	Glycerophosphoethanolamines	165438	242602	286173	898382	602132	10078.6	155786	6554.87	538225
6.02_261.1342m/z	9-(2,3-Dihydroxypropoxy)-9-oxononanoic acid	C12H22O6	6.02268	-0.716774	261.134	neg	M-H	45783154	BQRISQXLSXCXSC-UHFFFAOYSA-N	C(CCCC(=O)O)CCCC(=O)OCC(CO)O	0.8		Lipids and lipid-like molecules	Fatty Acyls	Fatty acids and conjugates	24358.5	23653.3	23971.5	49007.9	14777.7	48336.2	12990.3	13554.9	54023.9
6.43_160.0406m/z	Indole-3-carboxylic acid	C9H7NO2	6.4306	1.04694	160.041	neg	M-H	69867	KMAKOBLIOCQGJP-UHFFFAOYSA-N	C1=CC=C2C(=C1)C(=CN2)C(=O)O	2	C19837	Organoheterocyclic compounds	Indoles and derivatives	Indolecarboxylic acids and derivatives	21142.5	21597.1	18943.2	29974.3	17830.5	20543.4	29411.3	22262.1	32632.7
1.64_153.0324m/z	Diethylphosphate	C4H11O4P	1.63768	1.12559	153.032	neg	M-H	5166299	UCQFCFPECQILOL-UHFFFAOYSA-M	CCOP(=O)([O-])OCC	-0.2		Organic acids and derivatives	Organic phosphoric acids and derivatives	Phosphate esters	139415	143223	150603	857691	94834.3	201425	35589.9	18357.4	129413
9.03_244.1674n	1,11-Undecanedicarboxylic acid	C13H24O4	9.02615	-0.080342	243.16	neg	M-H, M+Na-2H	10458	DXNCZXXFRKPEPY-UHFFFAOYSA-N	C(CCCCCC(=O)O)CCCCCC(=O)O	3.7		Lipids and lipid-like molecules	Fatty Acyls	Fatty acids and conjugates	84200.7	85025.7	84963.6	202485	60486.5	142215	108026	47196.1	139987
10.01_363.2179m/z	Yucalexin A19	C20H30O3	10.0148	0.651672	363.218	neg	M+FA-H	14191212	JHXMMAKVDKZILM-UHFFFAOYSA-N	CC1(C2CCC34CC(C(CC3C2(CC(=O)C1O)C)C=C4)(C)O)C	3.1		Lipids and lipid-like molecules	Prenol lipids	Diterpenoids	131752	122013	129661	33863.4	158104	81665.8	79530.3	324435	28795
1.18_673.2335m/z	6-Sialyl-N-acetyllactosamine	C25H42N2O19	1.18357	3.89766	673.234	neg	M-H	9800166	KFEUJDWYNGMDBV-RPHKZZMBSA-N	CC(=O)N[C@@H]1[C@H]([C@@H]([C@H](OC1O)CO)O[C@H]2[C@@H]([C@H]([C@H]([C@H](O2)CO)O)O)O)O	-4.7	C00611	Organic oxygen compounds	Organooxygen compounds	Carbohydrates and carbohydrate conjugates	31136.3	35446.6	19621.5	0	12700.7	8887.73	43968.9	70419.3	0
8.82_528.2630m/z	N-[(3a,5b,7a)-3-hydroxy-24-oxo-7-(sulfooxy)cholan-24-yl]-Glycine	C26H43NO8S	8.82085	-1.20949	528.263	neg	M-H	11954205	GLYPHOJMMLQNJQ-GYPHWSFCSA-N	C[C@H](CCC(=O)NCC(=O)O)[C@H]1CC[C@@H]2[C@@]1(CC[C@H]3[C@H]2[C@@H](C[C@H]4[C@@]3(CC[C@H](C4)O)C)OS(=O)(=O)O)C	3.9		Lipids and lipid-like molecules	Steroids and steroid derivatives	Bile acids, alcohols and derivatives	105883	107212	107021	1167.17	214616	57181.1	36329.4	284325	0
6.45_481.3168m/z	Varanic acid	C26H44O5	6.44888	-0.553629	481.317	neg	M+FA-H	3080578	FAYYTQMQTAKHRM-QDVPYJSNSA-N	C[C@H](CCC(C(C)C(=O)O)O)[C@H]1CC[C@@H]2[C@@]1([C@H](C[C@H]3[C@H]2[C@@H](C[C@H]4[C@@]3(CC[C@H](C4)O)C)O)O)C	3.9		Lipids and lipid-like molecules	Steroids and steroid derivatives	Bile acids, alcohols and derivatives	5099.83	6830.22	6089.62	0	4885.45	1246.99	5714.34	23942.7	0
5.65_217.1083m/z	3-Hydroxysebacic acid	C10H18O5	5.64982	0.62523	217.108	neg	M-H	3017884	OQYZCCKCJQWHIE-UHFFFAOYSA-N	C(CCCC(=O)O)CCC(CC(=O)O)O	0.8		Organic acids and derivatives	Hydroxy acids and derivatives	Medium-chain hydroxy acids and derivatives	150427	168913	172121	27467.6	333447	113937	100443	313717	123931
6.84_351.1728m/z	18-Hydroxyretinoic acid	C20H28O3	6.84015	-1.36693	351.173	neg	M+Cl					C16679				2984.77	2564.28	3614.52	14597.6	0	5579.4	3966.89	2246.27	8265.12
6.69_541.2643m/z	Cortolone-3-glucuronide	C27H42O11	6.68938	-2.10963	541.264	neg	M-H	53480447	OKNSFVSKHQJVRN-XAYCFROHSA-N	CC12CC(CCC1CCC3C2C(=O)CC4(C3CCC4(C(CO)O)O)C)O[C@H]5[C@@H]([C@H]([C@@H]([C@H](O5)C(=O)O)O)O)O	0.5		Lipids and lipid-like molecules	Steroids and steroid derivatives	Steroidal glycosides	167247	178080	178278	59296.5	236890	112996	385133	175689	19986.1
5.45_74.0248m/z	glycine	C2H5NO2	5.45057	0.293147	74.0248	neg	M-H	750	DHMQDGOQFOQNFH-UHFFFAOYSA-N	C(C(=O)O)N	-3.2	C00037	Organic acids and derivatives	Carboxylic acids and derivatives	Amino acids, peptides, and analogues	8213.62	7454.52	7318.45	5226.95	12567.2	4728.11	15999	6788.77	5296.89
6.67_696.2119n	Licorice glycoside D1	C35H36O15	6.6708	9.26304	695.205	neg	M-2H, M-H									14443	14760.1	16296.2	155421	9833.86	10374.9	0	0	0
6.71_725.2141m/z	Licorice glycoside C1	C36H38O16	6.70807	7.47917	725.214	neg	M-H	101938907	GSIREHLZHMQJNR-GUEBRSMLSA-N	COC1=C(C=CC(=C1)/C=C/C(=O)OC[C@]2(CO[C@H]([C@@H]2O)O[C@@H]3[C@H]([C@@H]([C@H](O[C@H]3OC4=CC=C(C=C4)[C@@H]5CC(=O)C6=C(O5)C=C(C=C6)O)CO)O)O)O)O	0.9		Phenylpropanoids and polyketides	Flavonoids	Flavonoid glycosides	10615.7	12278.5	12673.7	149263	6991.98	6293.22	0	0	0
8.30_352.2254n	ent-Prostaglandin E2	C20H32O5	8.30417	1.13005	351.218	neg	M-H, 2M-H, M+Cl, M-H2O-H					C00584				6.15648e+06	5.78505e+06	5.62282e+06	1.00608e+07	2.57434e+06	1.05548e+07	4.01051e+06	6.61496e+06	7.48693e+06
5.52_511.3499m/z	LysoSM(d18:0)	C23H51N2O5P	5.5244	-4.04537	511.35	neg	M+FA-H	44260122	GSEOJHIBPQRSNH-XZOQPEGZSA-N	CCCCCCCCCCCCCCC[C@H]([C@H](COP(=O)([O-])OCC[N+](C)(C)C)N)O	5.2		Lipids and lipid-like molecules	Sphingolipids	Phosphosphingolipids	307078	290458	281694	720180	176941	394599	295827	230955	1.65616e+06
9.45_283.0612m/z	biochanin A	C16H12O5	9.4482	-0.0856536	283.061	neg	M-H	5280373	WUADCCWRTIWANL-UHFFFAOYSA-N	COC1=CC=C(C=C1)C2=COC3=CC(=CC(=C3C2=O)O)O	3	C00814	Phenylpropanoids and polyketides	Isoflavonoids	O-methylated isoflavonoids	41425.7	45337.4	39127.5	28049.6	135222	19151.3	10673.3	5264.3	25978.2
9.56_336.2303n	8-iso-PGA1	C20H32O4	9.5636	0.596475	335.223	neg	M-H, M+Cl	6473771	BGKHCLZFGPIKKU-DRSVPBQLSA-N	CCCCC[C@@H](/C=C/[C@H]1C=CC(=O)[C@H]1CCCCCCC(=O)O)O	4.4		Lipids and lipid-like molecules	Fatty Acyls	Eicosanoids	718405	688920	646207	1.21851e+06	838141	1.39836e+06	1.14412e+06	93349.3	1.0093e+06
1.67_284.0756n	xanthosine	C10H12N4O6	1.67233	-0.164741	283.068	neg	M-H, 2M-H	64959	UBORTCNDUKBEOP-UUOKFMHZSA-N	C1=NC2=C(N1[C@H]3[C@@H]([C@@H]([C@H](O3)CO)O)O)NC(=O)NC2=O	-2.4	C01762	Nucleosides, nucleotides, and analogues	Purine nucleosides		1.12378e+06	1.18389e+06	1.22189e+06	1.12975e+06	1.72104e+06	901539	736470	1.74657e+06	1.32771e+06
5.82_463.0883m/z	Hyperoside	C21H20O12	5.82098	0.242677	463.088	neg	M-H	5281643	OVSQVDMCBVZWGM-DTGCRPNFSA-N	C1=CC(=C(C=C1C2=C(C(=O)C3=C(C=C(C=C3O2)O)O)O[C@H]4[C@@H]([C@H]([C@H]([C@H](O4)CO)O)O)O)O)O	0.4		Phenylpropanoids and polyketides	Flavonoids	Flavonoid glycosides	41815.8	67492.3	46266.6	129360	30419.2	77826.2	40805.3	0	343576
10.51_337.2386m/z	13,14-Dihydro PGE1	C20H36O5	10.5096	0.496719	337.239	neg	M-H2O-H	161273	DPOINJQWXDTOSF-DODZYUBVSA-N	CCCCC[C@@H](CC[C@H]1[C@@H](CC(=O)[C@@H]1CCCCCCC(=O)O)O)O	3.6		Lipids and lipid-like molecules	Fatty Acyls	Eicosanoids	149152	117464	172140	219591	224700	203484	107552	67911.5	174951
5.95_164.0355m/z	N-formylanthranilic acid	C8H7NO3	5.9486	1.14075	164.036	neg	M-H	101399	LLLPDUXGHXIXIW-UHFFFAOYSA-N	C1=CC=C(C(=C1)C(=O)O)NC=O	1.9		Benzenoids	Benzene and substituted derivatives	Benzoic acids and derivatives	17329	19191.2	18609.5	14049.2	22107.7	15384.8	44528.1	9674.18	9071.41
2.77_134.0473m/z	Adenine	C5H5N5	2.7677	0.824165	134.047	neg	M-H	190	GFFGJBXGBJISGV-UHFFFAOYSA-N	C1=NC2=NC=NC(=C2N1)N	-0.1	C00147	Organoheterocyclic compounds	Imidazopyrimidines	Purines and purine derivatives	71435.2	63718.7	62608.5	80332.4	66355.1	61624.5	66025.7	75436	40628.8
0.95_362.0509m/z	GMP	C10H14N5O8P	0.953467	0.614713	362.051	neg	M-H	135398631	RQFCJASXJCIDSX-UUOKFMHZSA-N	C1=NC2=C(N1[C@H]3[C@@H]([C@@H]([C@H](O3)COP(=O)(O)O)O)O)N=C(NC2=O)N	-3.5	C00144	Nucleosides, nucleotides, and analogues	Purine nucleotides	Purine ribonucleotides	1.0073e+06	904548	948910	1.69722e+06	1.59187e+06	913408	516362	1.07098e+06	1.35765e+06
0.81_342.1167n	trehalose	C12H22O11	0.807883	1.44738	377.086	neg	M-H, M+Cl	7427	HDTRYLNUVZCQOY-LIZSDCNHSA-N	C([C@@H]1[C@H]([C@@H]([C@H]([C@H](O1)O[C@@H]2[C@@H]([C@H]([C@@H]([C@H](O2)CO)O)O)O)O)O)O)O	-4.2	C01083	Organic oxygen compounds	Organooxygen compounds	Carbohydrates and carbohydrate conjugates	6.41132e+06	6.84946e+06	5.70287e+06	2.04024e+07	3.37892e+06	1.82816e+07	1.75399e+06	736214	1.82497e+07
10.60_438.2632m/z	PE(15:0/0:0)	C20H42NO7P	10.5999	1.25954	438.263	neg	M-H	52925150	FGHPDPYCRTXYNZ-LJQANCHMSA-N	CCCCCCCCCCCCCCC(=O)OC[C@H](COP(=O)(O)OCCN)O	1.8	C21482	Lipids and lipid-like molecules	Glycerophospholipids	Glycerophosphoethanolamines	11244.5	10881	11235.1	23614.9	19428.1	8417.38	4175.08	1037.84	38653.7
5.28_329.1609m/z	Tetranor-PGFM	C16H26O7	5.28215	0.887733	329.161	neg	M-H	3246853	IGRHJCFWWOQYQE-SYQHCUMBSA-N	C1[C@H]([C@@H]([C@H]([C@H]1O)CCC(=O)O)CCC(=O)CCCCC(=O)O)O	-0.4		Lipids and lipid-like molecules	Fatty Acyls	Eicosanoids	128463	184698	180136	53313.9	297296	79493.4	149349	286582	44361.4
11.74_319.2282m/z	12 Hydroxy arachidonic acid	C20H32O3	11.738	1.07678	319.228	neg	M-H					C14748				644879	685202	684923	1.24288e+06	396905	1.14223e+06	1.49076e+06	378808	1.37358e+06
9.56_293.1757m/z	Furanofukinin	C16H24O2	9.5636	-0.591427	293.176	neg	M+FA-H	78385403	JRLLKNNCOWNIBL-UHFFFAOYSA-N	CC1CCCC2C1(C(C3=C(C2)OC=C3C)OC)C	4.2		Lipids and lipid-like molecules	Prenol lipids	Sesquiterpenoids	528344	492922	479280	541806	218385	333334	643897	290164	347023
6.02_309.1345m/z	tetranor-PGAM	C16H22O6	6.02268	0.432122	309.134	neg	M-H									85046.2	88136.4	87773.9	11218	160195	42631	57300.3	195809	15115.2
4.25_353.0883m/z	3-O-Caffeoylquinic acid	C16H18O9	4.25328	1.34087	353.088	neg	M-H	1794427	CWVRJTMFETXNAD-JUHZACGLSA-N	C1[C@H]([C@H]([C@@H](C[C@@]1(C(=O)O)O)OC(=O)/C=C/C2=CC(=C(C=C2)O)O)O)O	-0.4		Organic oxygen compounds	Organooxygen compounds	Alcohols and polyols	40246.6	46115.5	41314	67760.3	73133.9	28857.3	40052.4	0	107820
10.64_500.2778m/z	PE(20:4/0:0)	C25H44NO7P	10.6378	-0.964979	500.278	neg	M-H	42607465	ROPRRXYVXLDXQO-XSQXPFHXSA-N	CCCCC/C=C\C/C=C\C/C=C\C/C=C\CCCC(=O)OC[C@H](COP(=O)(O)OCCN)O	1.5		Lipids and lipid-like molecules	Glycerophospholipids	Glycerophosphoethanolamines	364999	292791	404063	659502	476773	564912	529096	113954	535408
10.78_391.2857m/z	Sodium Deoxycholate	C24H40O4	10.7806	0.791203	391.286	neg	M-H					C11171				26904.9	19874.2	21525.1	74385.4	18421.5	28570.4	26268.3	8870.9	54074.9
9.26_375.2180m/z	10-Hydroxy-E4-neuroprostane	C22H32O5	9.26175	0.744713	375.218	neg	M-H	131840634	IFQRUHXGXJVRNV-ZNQQBSSQSA-N	CC/C=C\C[C@H]1[C@@H](CC(=O)[C@H]1/C=C/[C@H](C/C=C\C/C=C\CCC(=O)O)O)O	2.6		Lipids and lipid-like molecules	Fatty Acyls	Fatty acids and conjugates	3541.21	2871.26	4010.78	1547.66	1598.17	8766.78	3216.95	3166.3	3483.55
11.48_313.2384m/z	9,10-Dihydroxy-12Z-octadecenoic acid	C18H34O4	11.4821	-0.213864	313.238	neg	M-H	9966640	XEBKSQSGNGRGDW-YFHOEESVSA-N	CCCCC/C=C\CC(C(CCCCCCCC(=O)O)O)O	4.6		Lipids and lipid-like molecules	Fatty Acyls	Fatty acids and conjugates	44547.3	44185.5	42040.3	111605	24282.9	75997	56343.8	35837.3	73691.9
5.56_171.0665m/z	1,4-Cyclohexanedicarboxylic acid	C8H12O4	5.55982	1.24007	171.066	neg	M-H	14106	PXGZQGDTEZPERC-UHFFFAOYSA-N	C1CC(CCC1C(=O)O)C(=O)O	0.5		Organic acids and derivatives	Carboxylic acids and derivatives	Dicarboxylic acids and derivatives	153883	140823	153089	89458.8	187200	92381.3	127126	259777	144754
6.02_457.1538m/z	a-L-Fucopyranosyl-(1->2)-b-D-galactopyranosyl-(1->2)-D-xylose	C17H30O14	6.02268	-5.31502	457.154	neg	M-H	14582632	DPTWUYFOEZBIEX-UHFFFAOYSA-N	CC1C(C(C(C(O1)OC2C(C(C(OC2OC3C(C(COC3O)O)O)CO)O)O)O)O)O	-5.2		Organic oxygen compounds	Organooxygen compounds	Carbohydrates and carbohydrate conjugates	3800.24	3947.28	6790.35	437.719	10113.4	194.481	1830.24	15884.3	0
9.45_255.0661m/z	5,7-Dihydroxyflavanone	C15H12O4	9.4482	-0.587445	255.066	neg	M-H					C09827				240616	251690	202715	81048.7	788995	129571	38450.9	1770.67	34173.2
1.05_192.0272n	Citrate	C6H8O7	1.04695	1.11268	191.02	neg	M-H2O-H, M-H	31348	KRKNYBCHXYNGOX-UHFFFAOYSA-K	C(C(=O)[O-])C(CC(=O)[O-])(C(=O)[O-])O	0.2	C00158	Organic acids and derivatives	Carboxylic acids and derivatives	Tricarboxylic acids and derivatives	2.6206e+06	2.24167e+06	2.32434e+06	3.84709e+06	2.51592e+06	1.48682e+06	1.31383e+06	5.58253e+06	3.52826e+06
5.51_609.1468m/z	Panasenoside	C27H30O16	5.50688	1.09713	609.147	neg	M-H	9986191	LKZDFKLGDGSGEO-PABQPRPFSA-N	C1=CC(=CC=C1C2=C(C(=O)C3=C(C=C(C=C3O2)O)O)O[C@H]4[C@@H]([C@H]([C@H]([C@H](O4)CO)O)O)O[C@H]5[C@@H]([C@H]([C@@H]([C@H](O5)CO)O)O)O)O	-0.9	C16490	Phenylpropanoids and polyketides	Flavonoids	Flavonoid glycosides	17514.3	17102	15651.9	128012	6473.75	32022	7454.76	0	5724.3
4.46_327.1354m/z	Phe Tyr	C18H20N2O4	4.4572	0.989331	327.135	neg	M-H	70590	JAQGKXUEKGKTKX-HOTGVXAUSA-N	C1=CC(=CC=C1C[C@@H](C(=O)N[C@@H](CC2=CC=C(C=C2)O)C(=O)O)N)O	-1.9		Organic acids and derivatives	Carboxylic acids and derivatives	Amino acids, peptides, and analogues	31126.2	26303.6	27736.8	44177.5	14822.7	107776	10532.9	16967.1	66403.9
8.38_317.2126m/z	Prostaglandin B1	C20H32O4	8.37712	1.16926	317.213	neg	M-H2O-H	5280388	YBHMPNRDOVPQIN-VSOYFRJCSA-N	CCCCC[C@@H](/C=C/C1=C(C(=O)CC1)CCCCCCC(=O)O)O	4	C00959	Lipids and lipid-like molecules	Fatty Acyls	Eicosanoids	70373.6	68556.7	88764.5	109881	31789.9	164707	65892	86921.1	111924
9.62_257.1757m/z	Tetradecanedioic acid	C14H26O4	9.61842	-0.658201	257.176	neg	M-H	13185	HQHCYKULIHKCEB-UHFFFAOYSA-N	C(CCCCCCC(=O)O)CCCCCC(=O)O	4.3		Lipids and lipid-like molecules	Fatty Acyls	Fatty acids and conjugates	29843.2	23062.4	25971.7	40727.6	22252.9	52443.3	31790	15220.9	48555.7
10.64_524.2776m/z	PE(22:6/0:0)	C27H44NO7P	10.6378	-1.16931	524.278	neg	M-H	5283497	WVGALBKSWOUIEZ-XNHMFJFDSA-N	CCCCCCCCCCCCCC/C=C\OC[C@H](COP(=O)(O)OCCN)OC(=O)CC/C=C\C/C=C\C/C=C\C/C=C\C/C=C\C/C=C\CC	9.9		Lipids and lipid-like molecules	Glycerophospholipids	Glycerophosphoethanolamines	41495.7	41248.4	49259.1	81460.9	58346.4	60341	61229.4	21707.1	127706
11.17_277.1446m/z	Octyl hydrogen phthalate	C16H22O4	11.1709	0.112139	277.145	neg	M-H	79362	PKIYFBICNICNGJ-UHFFFAOYSA-N	CCCCCCCCOC(=O)C1=CC=CC=C1C(=O)O	5.3		Benzenoids	Benzene and substituted derivatives	Benzoic acids and derivatives	171343	136954	159962	290746	139156	341376	198096	148874	420343
11.89_568.3640m/z	LysoPC(0:0/18:0)	C26H54NO7P	11.8942	3.83334	568.364	neg	M+FA-H	24779491	IQGPMZRCLCCXAG-RUZDIDTESA-N	CCCCCCCCCCCCCCCCCC(=O)O[C@H](CO)COP(=O)([O-])OCC[N+](C)(C)C	6.6		Lipids and lipid-like molecules	Glycerophospholipids	Glycerophosphocholines	27967.2	31589.6	37590.6	100443	75078.7	4384.89	17802.3	0	87007.8
5.61_609.1469m/z	Quercetin 3-(2-glucosylrhamnoside)	C27H30O16	5.61318	1.25806	609.147	neg	M-H									54313.5	33200.1	55563.8	134105	37841.5	106504	30617.1	1066.2	120680
9.60_925.4869m/z	Araliasaponin II	C47H76O19	9.59845	7.01243	925.487	neg	M-H2O-H	85212326	YDZLBSWZAGVYGM-UHFFFAOYSA-N	CC1(CCC2(C(C1)C3=CCC4C5(CCC(C(C5CCC4(C3(CC2O)C)C)(C)CO)OC6C(C(C(CO6)O)OC7C(C(C(C(O7)CO)O)O)O)O)C)C(=O)OC8C(C(C(C(O8)CO)O)O)O)C	0.7		Lipids and lipid-like molecules	Prenol lipids	Terpene glycosides	13229.3	12197	8278.64	156360	0	0	0	0	0
4.09_198.0329m/z	Mulberrofuran M	C9H10ClNO2	4.08963	0.994685	198.033	neg	M-H	21594897	UCGIUWUATGREEP-UHFFFAOYSA-N	CC12CC(C3=C(O1)C=C(C=C3)O)C4=C(C2=O)C5=C(O4)C=C(C=C5OC(=O)C6=C(C=C(C=C6)O)O)C7=CC8=C(O7)C=C(C=C8)O	6.6		Phenylpropanoids and polyketides	2-arylbenzofuran flavonoids		497587	479452	476179	1.01939e+06	314286	557068	499025	351491	999406
8.10_403.2491m/z	24,25,26,27-Tetranor-23-oxo-hydroxyvitamin D3	C23H34O3	8.09862	0.161159	403.249	neg	M+FA-H	131769828	AOVGFTJYESGAEA-ZSCXDZJGSA-N	C[C@@H](CC=O)[C@@H]1CC[C@H]\2[C@]1(CCC/C2=C\C=C\3/C[C@H](C[C@H](C3=C)O)O)C	3.3		Lipids and lipid-like molecules	Steroids and steroid derivatives	Vitamin D and derivatives	44482.5	29749.6	34425.6	10783.5	86386.8	7926.95	43260.6	86246.4	12164
1.20_300.0398m/z	N-Acetylglucosamine 6-sulfate	C8H15NO9S	1.19818	1.13199	300.04	neg	M-H	440235	WJFVEEAIYIOATH-FMDGEEDCSA-N	CC(=O)N[C@@H]1[C@H]([C@@H]([C@H](O[C@H]1O)COS(=O)(=O)O)O)O	-3.5	C03953	Organic oxygen compounds	Organooxygen compounds	Carbohydrates and carbohydrate conjugates	683811	595842	538663	365406	437891	739428	530513	866637	203710
6.45_533.0929m/z	6''-Malonylastragalin	C24H22O14	6.44888	-1.4389	533.093	neg	M-H	14162698	XEXCLTHHXIWUHO-UHFFFAOYSA-N	C1=CC(=CC=C1C2=C(C(=O)C3=C(C=C(C=C3O2)O)O)OC4C(C(C(C(O4)COC(=O)CC(=O)O)O)O)O)O	0.4		Phenylpropanoids and polyketides	Flavonoids	Flavonoid glycosides	7900.11	10580.6	9415.47	7087.05	1679.45	4430.61	13610.5	0	42714.3
8.01_375.1819m/z	Yucalexin P15	C20H26O4	8.00862	1.65091	375.182	neg	M+FA-H	131752048	WNHOOXVMGONUHL-XUMBOQAASA-N	C[C@@]12CC(=O)[C@H](C([C@H]1CC=C3C2=CC(=O)[C@]([C@H]3O)(C)C=C)(C)C)O	1.5		Lipids and lipid-like molecules	Prenol lipids	Diterpenoids	68251.8	69563	72639.4	14516	98513.1	41821.1	71200.8	217877	17640
4.97_593.1524m/z	apigenin 6,8-digalactoside	C27H30O15	4.97397	2.04344	593.152	neg	M-H									21692.7	26416.1	33076.8	46979.5	10203.5	27340	23391.4	0	187043
4.25_156.0668m/z	Tiglylglycine	C7H11NO3	4.25328	1.24732	156.067	neg	M-H	6441567	WRUSVQOKJIDBLP-HWKANZROSA-N	C/C=C(\C)/C(=O)NCC(=O)O	0.3		Organic acids and derivatives	Carboxylic acids and derivatives	Amino acids, peptides, and analogues	42487.1	45466.4	46418.8	22699.1	60127.5	30185.4	74730.1	68670	17469.1
8.84_359.1867m/z	12-Hydroxy-7-oxo-8,11,13-abietatrien-18-al	C20H26O3	8.83898	0.954966	359.187	neg	M+FA-H									45823.5	48151.5	49090.9	8950.28	87833.4	13345.8	50509.6	112162	3506.81
11.55_429.3017m/z	(25R)-3beta-hydroxycholest-5-en-7-one-26-oate	C27H42O4	11.5528	1.59787	429.302	neg	M-H	91828282	QOEPZHFZXUROGV-BXDHRDAUSA-M	C[C@H](CCC[C@@H](C)C(=O)[O-])[C@H]1CC[C@@H]2[C@@]1(CC[C@H]3[C@H]2C(=O)C=C4[C@@]3(CC[C@@H](C4)O)C)C	6.7		Lipids and lipid-like molecules	Steroids and steroid derivatives	Bile acids, alcohols and derivatives	44284.9	36833.6	38869.4	72809	33132.9	54997.8	29125.7	19945.9	101238
8.30_233.1184m/z	Alpha-Phenylcyclohexylglycolic acid	C14H18O3	8.30417	0.267642	233.118	neg	M-H									115786	107009	105847	204787	49523	198200	76972.9	127999	142395
6.19_395.2083m/z	9S-hydroxy-11,15-dioxo-5Z,13E-prostadienoic acid	C20H30O5	6.18872	2.20163	395.208	neg	M+FA-H	5280727	XEQAHADLFLAPQL-RBIQQSKKSA-N	CCCCCC(=O)/C=C/[C@@H]1[C@H]([C@H](CC1=O)O)C/C=C\CCCC(=O)O	2.5		Lipids and lipid-like molecules	Fatty Acyls	Eicosanoids	3955.16	3753.79	5612.38	1059.96	6290.57	840.117	3554.68	15709.4	0
4.81_137.0246m/z	p-Hydroxybenzoic acid	C7H6O3	4.80797	1.10613	137.025	neg	M-H	135	FJKROLUGYXJWQN-UHFFFAOYSA-N	C1=CC(=CC=C1C(=O)O)O	1.6	C00156	Benzenoids	Benzene and substituted derivatives	Benzoic acids and derivatives	112238	97248.7	99969.7	110001	199767	89769.5	131876	40861.3	165417
10.25_793.4458m/z	Spinasaponin A	C42H66O14	10.2503	9.85424	793.446	neg	M-H					C08984				9828.48	10113	9509.9	178502	0	0	0	0	0
0.95_346.0563m/z	2'-Deoxyguanosine 5'-monophosphate	C10H14N5O7P	0.953467	1.47475	346.056	neg	M-H	135398597	LTFMZDNNPPEQNG-KVQBGUIXSA-N	C1[C@@H]([C@H](O[C@H]1N2C=NC3=C2N=C(NC3=O)N)COP(=O)(O)O)O	-3	C00362	Nucleosides, nucleotides, and analogues	Purine nucleotides	Purine deoxyribonucleotides	4.41497e+06	4.1858e+06	4.935e+06	9.22175e+06	6.45089e+06	5.41643e+06	2.6891e+06	6.06602e+06	6.3356e+06
5.47_563.1428m/z	Norrubrofusarin 6-beta-gentiobioside	C26H30O15	5.46892	3.70957	563.143	neg	M-H2O-H	137185916	OPXSZVOBJWFXGV-UHFFFAOYSA-N	CC1=CC(=C2C(=CC3=CC(=O)C=C(C3=C2O)OC4C(C(C(C(O4)COC5C(C(C(C(O5)CO)O)O)O)O)O)O)O1)O	-3.6		Organic oxygen compounds	Organooxygen compounds	Carbohydrates and carbohydrate conjugates	75306.8	72111.4	59685	230275	45803.9	72030.2	134467	14065.7	50863.2
8.21_363.2181m/z	Atractyligenin	C20H30O3	8.2113	1.21585	363.218	neg	M+FA-H									3276.14	3574.84	4954.83	0	12409.9	2557.28	4045.71	7896.36	0
1.26_130.0511m/z	N-Acetyl-L-alanine	C5H9NO3	1.25825	1.39313	130.051	neg	M-H	88064	KTHDTJVBEPMMGL-VKHMYHEASA-N	C[C@@H](C(=O)O)NC(=O)C	-0.9		Organic acids and derivatives	Carboxylic acids and derivatives	Amino acids, peptides, and analogues	350377	289094	298053	453165	184412	661567	427662	144743	507037
7.57_465.3222m/z	TetraHCA	C27H46O6	7.56798	0.141301	465.322	neg	M-H	13991770	FAYYTQMQTAKHRM-UHFFFAOYSA-N	CC(CCC(C(C)C(=O)O)O)C1CCC2C1(C(CC3C2C(CC4C3(CCC(C4)O)C)O)O)C	3.9		Lipids and lipid-like molecules	Steroids and steroid derivatives	Bile acids, alcohols and derivatives	19468.5	14098.3	20345.1	1758.23	26089	4738.66	60609.1	16529.8	0
7.06_593.1312m/z	Tribuloside	C30H26O13	7.0625	1.87555	593.131	neg	M-H	10175330	DVGGLGXQSFURLP-PYFXTMFGSA-N	C1=CC(=CC=C1/C=C\C(=O)OC[C@@H]2[C@H]([C@@H]([C@H]([C@@H](O2)OC3=C(OC4=CC(=CC(=C4C3=O)O)O)C5=CC=C(C=C5)O)O)O)O)O	2.5	C17140	Phenylpropanoids and polyketides	Flavonoids	Flavonoid glycosides	7381.3	8785.76	4850.75	27942.7	765.771	37778.2	1133.69	0	17610
10.11_645.3685m/z	Gypsogenin 3-O-b-D-glucuronide	C36H54O10	10.1078	6.32008	645.369	neg	M-H									44017.3	37288.7	36651.8	356424	29059.6	28461.4	0	666.915	0
4.99_421.0780m/z	Mangiferin	C19H18O11	4.9912	0.775431	421.078	neg	M-H	5281647	AEDDIBAIWPIIBD-ZJKJAXBQSA-N	C1=C2C(=CC(=C1O)O)OC3=C(C2=O)C(=C(C(=C3)O)[C@H]4[C@@H]([C@H]([C@@H]([C@H](O4)CO)O)O)O)O	-0.4	C10077	Organoheterocyclic compounds	Benzopyrans	1-benzopyrans	4831.24	10078.4	8920.64	20665.2	1768.69	20913.1	0	0	36563
8.49_355.2491m/z	13,14-Dihydro PGF2a	C20H36O5	8.486	0.364154	355.249	neg	M-H	6434009	LLQBSJQTCKVWTD-QPJJXVBHSA-N	CCCCCC(CCC1C(CC(C1C/C=C/CCCC(=O)O)O)O)O	3.2		Lipids and lipid-like molecules	Fatty Acyls	Eicosanoids	222767	215987	199535	214436	395187	220588	182695	10603.8	538575
2.31_309.1093m/z	Glu Tyr	C14H18N2O6	2.30647	0.309925	309.109	neg	M-H	515717	YSWHPLCDIMUKFE-QWRGUYRKSA-N	C1=CC(=CC=C1C[C@@H](C(=O)O)NC(=O)[C@H](CCC(=O)O)N)O	-3.8	C01425	Organic acids and derivatives	Carboxylic acids and derivatives	Amino acids, peptides, and analogues	47090.9	50471.2	48434.4	83568.6	54110.7	106073	44906.5	23716.7	156496
6.13_191.0350m/z	scopoletin	C10H8O4	6.1349	0.338858	191.035	neg	M-H	5280460	RODXRVNMMDRFIK-UHFFFAOYSA-N	COC1=C(C=C2C(=C1)C=CC(=O)O2)O	1.5	C01752	Phenylpropanoids and polyketides	Coumarins and derivatives	Hydroxycoumarins	3866.16	2877.13	3660.83	7254.98	2847	5100.97	2897.07	1421.53	10073.3
9.46_379.2495m/z	Lycopersiconol	C21H34O3	9.45973	1.64531	379.25	neg	M+FA-H	4097385	FGDFFHLIMDMCJI-UHFFFAOYSA-N	CC(=O)C1C(CC2C1(CCC3C2CCC4C3(CCC(C4)O)C)C)O	4.3		Lipids and lipid-like molecules	Steroids and steroid derivatives	Pregnane steroids	162178	170187	168442	343558	188639	159947	216824	36596.9	315077
4.57_355.1038m/z	2-Glucosyloxy-4-methoxycinnamic acid	C16H20O9	4.56808	1.08807	355.104	neg	M-H	23872107	FQWZGEBZILOCET-BJGSYIFTSA-N	COC1=CC(=C(C=C1)/C=C/C(=O)O)O[C@H]2[C@@H]([C@H]([C@@H]([C@H](O2)CO)O)O)O	-0.6		Organic oxygen compounds	Organooxygen compounds	Carbohydrates and carbohydrate conjugates	1185.13	3168.61	3258.74	10788.6	1129.05	11379	0	294.998	7025.09
5.99_355.1766m/z	3-Hydroxy-6,8-dimethoxy-7(11)-eremophilen-12,8-olide	C17H26O5	5.98597	1.10481	355.177	neg	M+FA-H	85094081	JCGMJARSAZGXHM-UHFFFAOYSA-N	CC1C(CCC2C1(C(C3=C(C(=O)OC3(C2)OC)C)OC)C)O	1.3		Lipids and lipid-like molecules	Prenol lipids	Terpene lactones	55260.7	58346.6	47113.6	2012.39	90477.3	29444.4	46282.4	118700	2354.57
5.52_172.0981m/z	N-Acetyl-leucine	C8H15NO3	5.5244	1.15704	172.098	neg	M-H	70912	WXNXCEHXYPACJF-ZETCQYMHSA-N	CC(C)C[C@@H](C(=O)O)NC(=O)C	0.5	C02710	Organic acids and derivatives	Carboxylic acids and derivatives	Amino acids, peptides, and analogues	29351.6	26268.9	24737.5	24269	20667.5	47389.1	42228.7	21052.7	29440.2
8.14_228.1362n	Traumatic Acid	C12H20O4	8.13798	0.171367	227.129	neg	M-H, M+Na-2H	5283028	MAZWDMBCPDUFDJ-VQHVLOKHSA-N	C(CCCCC(=O)O)CCC/C=C/C(=O)O	3	C16308	Lipids and lipid-like molecules	Fatty Acyls	Fatty acids and conjugates	161945	155979	171094	237156	129719	178725	324995	131958	188282
1.34_161.0457m/z	Levulinic acid	C5H8O3	1.33948	1.58287	161.046	neg	M+FA-H	11579	JOOXCMJARBKPKM-UHFFFAOYSA-N	CC(=O)CCC(=O)O	-0.5		Organic acids and derivatives	Keto acids and derivatives	Gamma-keto acids and derivatives	424662	500963	414040	501186	356938	876270	532623	432275	121129
1.15_632.2090m/z	6'-Sialyllactose	C23H39NO19	1.154	7.28484	632.209	neg	M-H									29537	31733.3	41497.4	0	5591.74	0	187552	28348.2	0
7.27_464.3023m/z	Sodium glycocholate	C26H43NO6	7.26838	1.23979	464.302	neg	M-H									93556.7	99712.8	115596	20570.2	119988	71118.5	130207	277451	26362.7
9.33_448.3072m/z	Chenodeoxyglycocholic acid	C26H43NO5	9.33497	0.712078	448.307	neg	M-H	12544	GHCZAUBVMUEKKP-GYPHWSFCSA-N	C[C@H](CCC(=O)NCC(=O)O)[C@H]1CC[C@@H]2[C@@]1(CC[C@H]3[C@H]2[C@@H](C[C@H]4[C@@]3(CC[C@H](C4)O)C)O)C	4.3		Lipids and lipid-like molecules	Steroids and steroid derivatives	Bile acids, alcohols and derivatives	532084	634839	552605	809685	457481	1.11057e+06	1.338e+06	674136	102784
9.32_187.1342m/z	10-Hydroxydecanoic acid	C10H20O3	9.31652	0.991361	187.134	neg	M-H	74300	YJCJVMMDTBEITC-UHFFFAOYSA-N	C(CCCCC(=O)O)CCCCO	2.5	C02774	Organic acids and derivatives	Hydroxy acids and derivatives	Medium-chain hydroxy acids and derivatives	27934	33084.4	28923	46533.3	25303.3	36136.4	51574.3	23012.7	56616.4
1.03_166.0149m/z	Quinolinic acid	C7H5NO4	1.0305	1.69664	166.015	neg	M-H	1066	GJAWHXHKYYXBSV-UHFFFAOYSA-N	C1=CC(=C(N=C1)C(=O)O)C(=O)O	0.2	C03722	Organoheterocyclic compounds	Pyridines and derivatives	Pyridinecarboxylic acids and derivatives	242874	209538	230633	175676	366629	162181	262564	369246	160133
5.56_327.1452m/z	Bisbynin	C15H22O5	5.55982	1.0421	327.145	neg	M+FA-H	38354670	ICHJNTDKHBXTFN-CMZGOGIXSA-N	C[C@H]1[C@@H](C2=C(CO1)[C@@H]([C@@]3([C@H]([C@@H]2O)O3)CC=C(C)C)O)O	-1.2		Organoheterocyclic compounds	Pyrans		10505.5	10955.9	13328	1217.48	14738	5108.26	8824.23	32229	0
4.09_145.0508m/z	Solerol	C6H10O4	4.08963	1.30082	145.051	neg	M-H	21252275	QFCPIZSGDXQFDK-UHFFFAOYSA-N	C1CC(=O)OCC(C1O)O	-1.1		Organoheterocyclic compounds	Lactones		147826	145520	139409	192960	100608	192718	166124	117422	293626
7.93_350.2098n	prostaglandin E3	C20H30O5	7.93287	1.24118	349.202	neg	M-H2O-H, M-H					C06439				50094.6	52932.1	49778.3	68679.8	54913	73754.3	42440.4	66173.5	43138.1
11.69_322.2537n	8(S)-HETrE	C20H34O3	11.6854	9.03656	343.228	neg	M-H, M+Na-2H	5283148	SKIQVURLERJJCK-RDCCVJQZSA-N	CCCCC/C=C\C/C=C\C=C\[C@H](CCCCCCC(=O)O)O	5.7	C14776	Lipids and lipid-like molecules	Fatty Acyls	Eicosanoids	74612.6	78600.2	80684.1	167514	61153.7	165383	143634	44193.7	86415.2
3.81_186.0563m/z	Indoleacrylic acid	C11H9NO2	3.81435	1.34679	186.056	neg	M-H	5375048	PLVPPLCLBIEYEA-AATRIKPKSA-N	C1=CC=C2C(=C1)C(=CN2)/C=C/C(=O)O	2.2		Organoheterocyclic compounds	Indoles and derivatives	Indoles	12655.2	15517.9	13030.1	29247.1	9004.66	39037.4	15537	6655.26	15876.2
8.64_325.2022m/z	2,3-dinor Prostaglandin E1	C18H30O5	8.6374	0.537903	325.202	neg	M-H	16061101	GTUGBRJEKVKOKQ-LRSAKWJDSA-N	CCCCC[C@@H](/C=C/[C@H]1[C@@H](CC(=O)[C@@H]1CCCCC(=O)O)O)O	2.1		Lipids and lipid-like molecules	Fatty Acyls	Eicosanoids	54929.7	56557.6	56039.6	108434	79462.8	54130.3	94659.2	22921.2	23756.8
12.21_319.2282m/z	14,15-Epoxy-5,8,11-eicosatrienoic acid	C20H32O3	12.2091	1.16287	319.228	neg	M-H					C21938				264909	277408	268853	722112	257873	427443	510511	200919	571504
0.98_351.0572m/z	4-O-alpha-D-Galactopyranuronosyl-D-galacturonic acid	C12H18O13	0.984883	0.73245	351.057	neg	M-H2O-H									47616.4	33104.9	34933.9	6063.23	42878.3	13818.2	27609.5	122020	22296
5.67_151.0402m/z	L-(-)-Mandelic acid	C8H8O3	5.6693	1.11422	151.04	neg	M-H	1292	IWYDHOAUDWTVEP-UHFFFAOYSA-N	C1=CC=C(C=C1)C(C(=O)O)O	0.6		Benzenoids	Benzene and substituted derivatives		13389.9	12551.8	14380.3	18378.5	11381.3	10902.2	36427.6	12762.2	20454.6
3.48_127.0401m/z	Dihydro-4,4-dimethyl-2,3-furandione	C6H8O3	3.48065	0.559751	127.04	neg	M-H					C01125				4947.12	5042.41	4566.79	8892.94	3531.86	6593.43	6415.67	3876.48	18362.3
9.98_417.2285m/z	Neriantogenin	C23H32O4	9.97915	0.621329	417.228	neg	M+FA-H	12313294	LOUCJBIZSPLEFL-UHFFFAOYSA-N	CC12CCC(CC1CCC3C2CCC4(C3C(C=C4C5=CC(=O)OC5)O)C)O	3.3		Lipids and lipid-like molecules	Steroids and steroid derivatives	Steroid lactones	11313.7	8765.59	5659.03	10091.7	482.417	34386.9	3262.96	3434.25	48965.7
8.90_360.2305n	Neuroprotectin D1	C22H32O4	8.89662	1.32392	341.213	neg	M-H2O-H, M-H	16042541	CRDZYJSQHCXHEG-SFVBTVKNSA-N	CC/C=C\C[C@@H](/C=C\C=C\C=C\[C@@H](C/C=C\C/C=C\CCC(=O)O)O)O	4		Lipids and lipid-like molecules	Fatty Acyls	Fatty acids and conjugates	131586	127603	116888	248274	53500	140651	75826.7	168000	188910
9.49_283.0975m/z	Phenethyl Caffeiate	C17H16O4	9.49183	-0.172562	283.098	neg	M-H					C10484				264333	253010	320813	120442	776242	158418	38133.7	5739.4	39566.4
5.19_327.1452m/z	9,15-dioxo-11R-hydroxy-2,3,4,5-tetranor-prostan-1,20-dioic acid	C16H24O7	5.1924	0.919031	327.145	neg	M-H									13793.9	14370.4	11586.7	1935.26	24345.9	5379.04	7912.14	32005.9	0
0.83_621.1961m/z	3-(4-hydroxyphenyl)-6-methoxy-3,4-dihydro-2H-1-benzopyran-4,7-diol	C16H16O5	0.83495	-2.77929	621.196	neg	2M+FA-H									671972	847015	648779	886186	540688	1.3112e+06	609061	556522	1.64255e+06
6.26_197.0822m/z	(-)-Camphanic acid	C10H14O4	6.2633	1.10617	197.082	neg	M-H	719817	KPWKPGFLZGMMFX-VHSXEESVSA-N	C[C@@]12CC[C@@](C1(C)C)(OC2=O)C(=O)O	1.3		Organoheterocyclic compounds	Lactones	Delta valerolactones	56016.8	54609.7	53334.5	11146	117145	22234.6	62962.4	73625.8	31951.2
0.94_407.1675m/z	11,13-Dihydrotaraxinic acid glucosyl ester	C21H30O9	0.939117	-8.52327	407.168	neg	M-H2O-H	131751877	GHCVBVCIPFPICQ-RYCRGVOFSA-N	CC1[C@@H]2CC/C(=C\CC/C(=C/[C@H]2OC1=O)/C)/C(=O)O[C@H]3[C@@H]([C@H](O[C@H]([C@@H]3O)O)CO)O	0.5		Lipids and lipid-like molecules	Saccharolipids		6465.21	7860.32	8485.62	0	0	0	96075.1	0	0
11.38_580.3636m/z	LysoPE(22:1(13Z)/0:0)	C27H54NO7P	11.384	2.97269	580.364	neg	M+FA-H	53480953	XHNHVLOJRORARF-RASRKNKNSA-N	CCCCCCCC/C=C\CCCCCCCCCCCC(=O)OC[C@H](COP(=O)(O)OCCN)O	4.7		Lipids and lipid-like molecules	Glycerophospholipids	Glycerophosphoethanolamines	1.54063e+06	1.53363e+06	1.43441e+06	2.90327e+06	1.93345e+06	3.29857e+06	2.23327e+06	349828	2.82725e+06
10.82_599.3212m/z	LysoPI(18:0/0:0)	C27H53O12P	10.819	1.67814	599.321	neg	M-H									882385	2.55172e+06	7336.67	1.20777e+06	6235.6	25419.6	987116	999.623	254677
11.09_319.2282m/z	19S-HETE	C20H32O3	11.0857	0.987601	319.228	neg	M-H									28483.9	22446.7	27915.2	29699.2	18521.2	117626	11702.4	8462.53	18483.5
14.01_165.0195m/z	Phthalic acid	C8H6O4	14.008	1.16766	165.02	neg	M-H	1017	XNGIFLGASWRNHJ-UHFFFAOYSA-N	C1=CC=C(C(=C1)C(=O)O)C(=O)O	0.7	C01606	Benzenoids	Benzene and substituted derivatives	Benzoic acids and derivatives	91472.5	191546	103692	221444	91141.9	123360	116757	153878	342401
7.63_225.1133m/z	Jasmolone	C11H16O2	7.62552	0.408834	225.113	neg	M+FA-H	5374699	SVRKACAGHUZSGU-SNAWJCMRSA-N	CC/C=C/CC1=C(C(CC1=O)O)C	1.1		Organic oxygen compounds	Organooxygen compounds	Alcohols and polyols	33033.3	25387.4	30699.4	59202.5	25223.9	36868.8	32154.7	25126.3	42481.6
6.63_243.1238m/z	4-Oxododecanedioic acid	C12H20O5	6.63348	-0.0818268	243.124	neg	M-H	13213508	HHXMOTDTSDYYEI-UHFFFAOYSA-N	C(CCCC(=O)CCC(=O)O)CCCC(=O)O	1.1		Organic acids and derivatives	Keto acids and derivatives	Medium-chain keto acids and derivatives	208914	216461	197440	120463	400391	208566	185571	263354	178488
1.00_116.0354m/z	Acetylglycine	C4H7NO3	1.00043	0.374018	116.035	neg	M-H	10972	OKJIRPAQVSHGFK-UHFFFAOYSA-N	CC(=O)NCC(=O)O	-1.2		Organic acids and derivatives	Carboxylic acids and derivatives	Amino acids, peptides, and analogues	50712.1	40597.1	39844.9	62468.9	42910	102405	41007.6	37474.4	120756
5.61_264.0876m/z	2-(2-Phenylacetoxy)propionylglycine	C13H15NO5	5.61318	-0.72687	264.088	neg	M-H	124202120	CFIIOIQADIQNGQ-UHFFFAOYSA-N	CCC(=O)NC(C(=O)O)OC(=O)CC1=CC=CC=C1	1.2		Organic acids and derivatives	Carboxylic acids and derivatives	Amino acids, peptides, and analogues	303153	311608	348352	111501	492259	201254	450024	688955	79821.3
6.73_393.1921m/z	Bakkenolide C	C20H28O5	6.72695	0.734219	393.192	neg	M+FA-H	11152244	KVPXGWXTEOVUGO-HKTLJSNGSA-N	C/C=C(/C)\C(=O)O[C@H]1CC[C@@H]([C@@]2([C@H]1[C@H]([C@@]3(C2)C(=C)COC3=O)O)C)C	2.8		Lipids and lipid-like molecules	Prenol lipids	Terpene lactones	3014.51	5358	5388.13	0	5851.01	2857.67	11988.4	4045.66	0
12.13_593.3704m/z	Cholestane-3,7,12,25-tetrol-3-glucuronide	C33H56O10	12.1308	1.49316	593.37	neg	M-H2O-H	42622727	FHOADKVSESICIH-YQDZQFSMSA-N	C[C@H](CCCC(C)(C)O)[C@H]1CCC2[C@@]1([C@@H](CC3C2C(CC4[C@@]3(CCC(C4)O[C@H]5[C@@H]([C@@H]([C@@H]([C@H](O5)C(=O)O)O)O)O)C)O)O)C	3.6		Lipids and lipid-like molecules	Steroids and steroid derivatives	Steroidal glycosides	42372.5	52815.1	51363.3	13975.7	90772.5	21293.6	19691.9	148389	10266.6
5.56_239.0924m/z	3-Carboxy-4-methyl-5-propyl-2-furanpropionic acid	C12H16O5	5.55982	-0.42499	239.092	neg	M-H									43389.5	39863.7	44438.4	22573.5	54758.7	19650.6	61263.2	74679.7	19299.1
13.22_301.2175m/z	5,6-dehydro Arachidonic Acid	C20H30O2	13.2172	0.570622	301.217	neg	M-H	6443815	GIOQWSLKUVKKAO-QNEBEIHSSA-N	CCCCC/C=C\C/C=C\C/C=C\CC#CCCCC(=O)O	6		Lipids and lipid-like molecules	Fatty Acyls	Fatty acids and conjugates	995994	1.13144e+06	888853	2.16328e+06	916523	1.09378e+06	1.20854e+06	234212	1.91849e+06
7.31_449.2911m/z	MG(22:5(7Z,10Z,13Z,16Z,19Z)/0:0/0:0)	C25H40O4	7.30625	0.645538	449.291	neg	M+FA-H									61627.6	75556.7	82480.2	13688.8	125884	37121.2	88316.6	101199	27688.7
1.21_477.0791n	Chondroitin 4-sulfate	C14H23NO15S	1.21295	0.582278	476.072	neg	M-2H, M-H					C00634				58263.8	42728.8	38763.9	20514.6	24298.2	24299.8	42297.6	127655	42257.7
1.24_188.0566m/z	N-Acetyl-L-glutamic acid	C7H11NO5	1.24258	0.876875	188.057	neg	M-H	70914	RFMMMVDNIPUKGG-YFKPBYRVSA-N	CC(=O)N[C@@H](CCC(=O)O)C(=O)O	-1.8	C00624	Organic acids and derivatives	Carboxylic acids and derivatives	Amino acids, peptides, and analogues	40459.5	39216	29665.6	30059.9	28043.7	46322	45843.4	46867.2	84688.7
10.80_339.2546m/z	Prostaglandin D1 Alcohol	C20H36O4	10.8001	1.59494	339.255	neg	M-H	35021080	SGFHBGFMOSYSBL-DRZBFNIPSA-N	CCCCC[C@H](/C=C/[C@@H]1[C@H]([C@H](CC1=O)O)CCCCCCCO)O	3.5		Lipids and lipid-like molecules	Fatty Acyls	Fatty alcohols	16829.4	15271.8	12428.6	19964.3	16131.8	20748.2	14292.7	4666.74	16491.1
1.27_173.0093m/z	cis-Aconitic acid	C6H6O6	1.27383	1.07735	173.009	neg	M-H	643757	GTZCVFVGUGFEME-IWQZZHSRSA-N	C(/C(=C/C(=O)O)/C(=O)O)C(=O)O	-1	C00417	Organic acids and derivatives	Carboxylic acids and derivatives	Tricarboxylic acids and derivatives	431393	402381	408960	656548	358763	363693	346345	570848	638812
4.02_365.1362m/z	Semilepidinoside B	C17H22N2O7	4.01867	2.10919	365.136	neg	M-H	100927770	ASPNXCICLVYQCJ-UVLCOCDESA-N	COC1=C(C=CC(=C1)CC2=NC=CN2)O[C@H]3[C@@H]([C@H]([C@H]([C@H](O3)CO)O)O)O	-0.9		Organic oxygen compounds	Organooxygen compounds	Carbohydrates and carbohydrate conjugates	8948.45	9992.49	10600.8	5286.29	6953.75	22843.5	4914.91	15326.6	3765.63
5.15_167.0352m/z	Vanillic acid	C8H8O4	5.15442	1.18537	167.035	neg	M-H	8468	WKOLLVMJNQIZCI-UHFFFAOYSA-N	COC1=C(C=CC(=C1)C(=O)O)O	1.4	C06672	Benzenoids	Benzene and substituted derivatives	Benzoic acids and derivatives	8056.68	9771.35	8376.63	19746.4	8230.98	16904.1	11574.2	3998.57	16841.6
2.79_445.1942m/z	Asp Leu Ala Glu	C18H30N4O9	2.78678	0.481842	445.194	neg	M-H	5478845	BYXHQQCXAJARLQ-ZLUOBGJFSA-N	C[C@@H](C(=O)N[C@@H](C)C(=O)N[C@@H](C)C(=O)O)N	-4.7		Organic acids and derivatives	Carboxylic acids and derivatives	Amino acids, peptides, and analogues	15967.5	12687.5	13160.2	5566.82	2594.54	47638.2	0	8647.9	0
8.14_379.2132m/z	Crispanone	C20H30O4	8.13798	1.64665	379.213	neg	M+FA-H									10061.7	7130.51	8540.11	0	16856.6	2543.04	1136.03	28515	0
11.00_566.3484m/z	2-oleoyl-sn-glycero-3-phosphocholine	C26H52NO7P	10.998	3.91821	566.348	neg	M+FA-H	16081932	YAMUFBLWGFFICM-PTGWMXDISA-N	CCCCCCCC/C=C\CCCCCCCC(=O)OC[C@H](COP(=O)([O-])OCC[N+](C)(C)C)O	5.7	C03916	Lipids and lipid-like molecules	Glycerophospholipids	Glycerophosphocholines	21484.3	22593.1	24323.5	62967.1	30615.4	29029.5	26136.8	7285.06	27278.9
0.64_502.1771m/z	beta-D-Galactopyranosyl-(1->4)-2-amino-2-deoxy-beta-D-glucopyranosyl-(1->6)-D-mannose	C18H33NO15	0.643067	-1.23432	502.177	neg	M-H	131753074	GSVMXPZDCHWGCZ-UHFFFAOYSA-N	C(C1C(C(C(C(O1)OC2C(OC(C(C2O)N)OCC3C(C(C(C(O3)O)O)O)O)CO)O)O)O)O	-7.1		Organic oxygen compounds	Organooxygen compounds	Carbohydrates and carbohydrate conjugates	32834.7	29536	31428.4	29619.5	24665.6	28251.4	15899.8	40091.5	68837.8
1.67_277.0863m/z	Glu Met	C10H18N2O5S	1.67233	-0.112289	277.086	neg	M-H	6426949	SXGAGTVDWKQYCX-BQBZGAKWSA-N	CSCC[C@@H](C(=O)O)NC(=O)[C@H](CCC(=O)O)N	-3.7	C01425	Organic acids and derivatives	Carboxylic acids and derivatives	Amino acids, peptides, and analogues	152827	163334	173556	277847	149809	421483	139636	99312.4	34101.8
1.36_641.2085m/z	6-(4-ethylphenoxy)-3,4,5-trihydroxyoxane-2-carboxylic acid	C14H18O7	1.3568	-0.333326	641.209	neg	2M+FA-H	131831705	VCVXAAYLLIDUGA-UHFFFAOYSA-N	CCC1=CC=C(C=C1)OC2C(C(C(C(O2)C(=O)O)O)O)O	0.8		Organic oxygen compounds	Organooxygen compounds	Carbohydrates and carbohydrate conjugates	38629.3	42787.3	42735.3	11129.7	16321	18343.6	17847.5	155078	6533.35
11.31_336.2302n	11-deoxy Prostaglandin E2	C20H32O4	11.3066	0.528366	335.223	neg	M-H, M+Cl	5283062	CTHZICXYLKQMKI-FOSBLDSVSA-N	CCCCC[C@@H](/C=C/[C@H]1CCC(=O)[C@@H]1C/C=C\CCCC(=O)O)O	3.8		Lipids and lipid-like molecules	Fatty Acyls	Eicosanoids	620683	470609	402924	708274	653113	573823	1.33886e+06	28211.4	459988
11.25_557.3235m/z	Cyclopassifloic acid B	C31H52O6	11.2536	-2.84338	557.324	neg	M+K-2H	21606649	WXPOFBIHDUXUII-UNWVVCGDSA-N	C[C@H](CC[C@@](CO)(C(C)C)O)[C@H]1CC[C@@]2([C@@]1(CC[C@]34[C@H]2CC[C@@H]5[C@]3(C4)[C@H](C[C@@H]([C@@]5(C)C(=O)O)O)O)C)C	5.9		Lipids and lipid-like molecules	Steroids and steroid derivatives	Cycloartanols and derivatives	6651.36	12731.8	13099.1	26534	13880.7	21821.3	16380.5	5537.66	46748.4
4.38_495.1221m/z	1-Nitro-7-hydroxy-8-glutathionyl-7,8-dihydronaphthalene	C20H24N4O9S	4.38348	5.97855	495.122	neg	M-H					C14803				18926.8	15054.5	22064.9	4094.37	23834.3	0	2920.43	71039.1	0
1.02_122.0248m/z	NICOTINATE	C6H5NO2	1.01573	0.496953	122.025	neg	M-H					C00253				81559.8	68708.9	69487.8	56913.7	119104	36972.9	86949.7	122887	30923.2
11.17_317.2126m/z	11(R)-HEPE	C20H30O3	11.1709	1.17735	317.213	neg	M-H									23429.9	21453.4	26281.2	46713	15330.6	71334.1	45441.1	15146.8	29079.7
12.01_322.2512n	15(S)-HETrE	C20H34O3	12.0136	1.1211	321.244	neg	M-H, M+Cl					C04742				342953	329412	287982	663674	380186	570797	760551	93375.7	266838
6.34_350.2097n	19(R)-hydroxy-PGA2	C20H30O5	6.33763	1.12169	349.202	neg	M-H, M+K-2H, M-H2O-H									20408.7	26061.6	25228.3	8709.25	9162.55	95179.5	17799.5	7100.13	1263.01
8.80_545.2647n	N-[(3a,5b,7a,12a)-3,12-dihydroxy-24-oxo-7-(sulfooxy)cholan-24-yl]-Glycine	C26H43NO9S	8.80138	-2.1932	544.257	neg	M-2H, M-H, M+Na-2H	20849198	BJPPZTDOLXZUSK-FRVQLJSFSA-N	C[C@H](CCC(=O)NCC(=O)O)[C@H]1CC[C@@H]2[C@@]1([C@H](C[C@H]3[C@H]2[C@@H](C[C@H]4[C@@]3(CC[C@H](C4)O)C)OS(=O)(=O)O)O)C	2.5		Lipids and lipid-like molecules	Steroids and steroid derivatives	Bile acids, alcohols and derivatives	760590	823498	767085	72388.6	1.65415e+06	478450	712052	1.43204e+06	100676
6.69_279.0663m/z	Archangin	C15H14O4	6.68938	9.2672	279.066	neg	M+Na-2H									2239.55	2323.6	1427.78	30223	0	0	0	0	0
10.91_281.2127m/z	3-(5,6,6-Trimethylbicyclo[2.2.1]hept-1-yl)cyclohexanol	C16H28O	10.9069	1.83142	281.213	neg	M+FA-H	103005	BWVZAZPLUTUBKD-UHFFFAOYSA-N	CC1C2CC(C1(C)C)CC2C3CCCC(C3)O	4.6		Lipids and lipid-like molecules	Prenol lipids	Monoterpenoids	237730	199914	225467	402904	230788	198848	538177	133943	138722
4.02_396.1169m/z	N-Acetyl-4-O-acetylneuraminic acid	C13H21NO10	4.01867	6.26515	396.117	neg	M+FA-H	130468	LVBIMVQYUKOENY-XAGGSGLKSA-N	CC(=O)N[C@@H]1[C@H](C[C@](O[C@H]1[C@@H]([C@@H](CO)O)O)(C(=O)O)O)OC(=O)C	-2.9	C04017	Organic oxygen compounds	Organooxygen compounds	Carbohydrates and carbohydrate conjugates	13853.6	1998.49	15744.4	0	1966.76	0	8538.74	32872.4	15610.7
6.89_151.0402m/z	3-Hydroxyphenylacetic acid	C8H8O3	6.89397	1.11796	151.04	neg	M-H	11970	CCVYRRGZDBSHFU-UHFFFAOYSA-N	C1=CC=C(C(=C1)CC(=O)O)O	0.9	C05593	Benzenoids	Benzene and substituted derivatives	Phenylacetic acids	16868.3	13510.3	16040.4	27329.1	8485.88	31452.3	14647.8	10028.6	35478
7.80_213.1133m/z	2,2'-(3-Methylcyclohexane-1,1-diyl)diacetic acid	C11H18O4	7.80457	0.427576	213.113	neg	M-H	220370	HJPDHTDUPWGUHP-UHFFFAOYSA-N	CC1CCCC(C1)(CC(=O)O)CC(=O)O	2.1		Organic acids and derivatives	Carboxylic acids and derivatives	Dicarboxylic acids and derivatives	7692.13	9652.4	10397.3	14446.2	4196.96	16128.8	22311.6	5385.47	13593.2
9.12_777.4153m/z	Alliosterol 1-rhamnoside 16-galactoside	C39H66O13	9.11552	-6.01092	777.415	neg	M+Cl									5705.98	5929.71	8705.6	64350.5	5963.1	0	0	0	0
3.85_370.0786m/z	Salicyluric beta-D-glucuronide	C15H17NO10	3.8517	1.68908	370.079	neg	M-H									65895.9	66659.6	75725.8	9840.45	102339	19421.3	69331.2	178924	0
11.77_375.2157m/z	Sterebin G	C20H34O5	11.7692	1.09747	375.216	neg	M+Na-2H	13996077	VJXXTZUXTRIHAZ-BQYQJAHWSA-N	CC1(CCCC2(C1C(C(C(C2/C=C/C(=C)C(CO)O)(C)O)O)O)C)C	2.1		Lipids and lipid-like molecules	Prenol lipids	Diterpenoids	3376.05	7815.2	5579.85	12511.6	3140.38	13517.4	11825.9	1689.92	3465.24
2.21_386.1322m/z	6-(alpha-D-Glucosaminyl)-1D-myo-inositol	C12H23NO10	2.21245	5.16819	386.132	neg	M+FA-H	445937	HEPUIGACZYVUCD-PGVKBZDESA-N	C([C@@H]1[C@H]([C@@H]([C@H]([C@H](O1)OC2[C@@H]([C@@H](C([C@H]([C@@H]2O)O)O)O)O)N)O)O)O	-5.6	C15658	Organic oxygen compounds	Organooxygen compounds	Carbohydrates and carbohydrate conjugates	5227.31	6471.95	5346.3	2741.27	11443.2	1300.02	7541.88	5914.24	1419.73
13.48_271.2276m/z	2-hydroxyhexadecanoic acid	C16H32O3	13.4837	-1.0453	271.228	neg	M-H	92836	JGHSBPIZNUXPLA-UHFFFAOYSA-N	CCCCCCCCCCCCCCC(C(=O)O)O	6.4		Lipids and lipid-like molecules	Fatty Acyls	Fatty acids and conjugates	453710	515511	497597	1.05296e+06	947899	320827	310615	107994	1.70194e+06
11.52_307.2280m/z	12-Hydroxyheptadecanoic acid	C17H34O3	11.5165	8.78397	307.228	neg	M+Na-2H	15110021	UGNYDWLENCPIBP-UHFFFAOYSA-N	CCCCCC(CCCCCCCCCCC(=O)O)O	5.8		Lipids and lipid-like molecules	Fatty Acyls	Fatty acids and conjugates	64481.6	64272.3	60791.4	84250	33525.2	61260.5	222450	36500.7	31321.7
1.29_178.0373m/z	Isoxanthopterin	C6H5N5O2	1.28965	1.15185	178.037	neg	M-H	135398700	GLKCOBIIZKYKFN-UHFFFAOYSA-N	C1=NC2=C(NC1=O)N=C(NC2=O)N	-2.1	C03975	Organoheterocyclic compounds	Pteridines and derivatives	Pterins and derivatives	144115	138944	134369	34401.8	177114	49690	69703.9	284259	46036.2
5.06_152.0355m/z	3-Aminosalicylic acid	C7H7NO3	5.06103	1.02368	152.035	neg	M-H	68443	IQGMRVWUTCYCST-UHFFFAOYSA-N	C1=CC(=C(C(=C1)N)O)C(=O)O	0.9	C02518	Benzenoids	Benzene and substituted derivatives	Benzoic acids and derivatives	8909.56	8493.53	8020.83	8070.63	12697.9	7179.25	16191.2	11248.2	3754.3
6.89_245.1394m/z	(S)-9-Hydroxy-10-undecenoic acid	C11H20O3	6.89397	-0.249436	245.139	neg	M+FA-H	73242170	CJUFNYIRKDOQMC-SNVBAGLBSA-N	C=C[C@H](CCCCCCCC(=O)O)O	2.4		Organic acids and derivatives	Hydroxy acids and derivatives	Medium-chain hydroxy acids and derivatives	43128.3	33950.8	43584	12562.8	95285.3	25905.7	29514.2	26621.5	32378.4
7.31_479.3015m/z	N-Nitrosotomatidine	C27H44N2O3	7.30625	-7.02221	479.301	neg	M+Cl	543551	SGPLNSURQYXVNX-UHFFFAOYSA-N	CC1CCC2(C(C3C(O2)CC4C3(CCC5C4CCC6C5(CCC(C6)O)C)C)C)N(C1)N=O	6.6		Lipids and lipid-like molecules	Steroids and steroid derivatives	Steroidal alkaloids	62270.6	66976.3	74985.4	15903.5	123597	35850.3	84849.7	104992	23461.9
4.33_549.2188m/z	Asparaginyl-Hydroxyproline	C9H15N3O5	4.32768	5.32194	549.219	neg	2M+Hac-H	61157688	LMVFAFXAMGAFOO-UHFFFAOYSA-N	C1C(CN(C1C(=O)O)C(=O)C(CC(=O)N)N)O	-5.4		Organic acids and derivatives	Carboxylic acids and derivatives	Amino acids, peptides, and analogues	6862.69	2206.91	8354.02	0	1064.88	2409.21	8771.08	27964.2	0
6.91_535.2172m/z	Aldosterone 18-glucuronide	C27H36O11	6.91202	-2.34844	535.217	neg	M-H									13209.6	10524.8	15384.1	2050.08	15512.7	2859.95	11824.2	30986.3	0
8.14_399.2759m/z	trans-p-Menth-2-ene-1,4-diol	C10H18O2	8.13798	2.14307	399.276	neg	2M+Hac-H									15734.9	15138.6	17224.6	18061	7398.56	28013.7	43924.6	14072.5	5043.41
5.01_401.1461m/z	Benzyl O-[arabinofuranosyl-(1->6)-glucoside]	C18H26O10	5.0075	1.86443	401.146	neg	M-H									5654.77	4464.42	4760.68	36560.1	0	6029.45	5652.72	0	20610.6
0.78_146.0694n	D-Glutamine	C5H10N2O3	0.779533	1.49814	145.062	neg	M-H, M+Cl, M-H2O-H	145815	ZDXPYRJPNDTMRX-GSVOUGTGSA-N	C(CC(=O)N)[C@H](C(=O)O)N	-3.1	C00819	Organic acids and derivatives	Carboxylic acids and derivatives	Amino acids, peptides, and analogues	348692	357278	316342	603590	188365	682023	310728	234283	810555
6.36_445.0780m/z	apigenin-7-O-glucuronide	C21H18O11	6.35662	0.77016	445.078	neg	M-H	5319484	JBFOLLJCGUCDQP-ZFORQUDYSA-N	C1=CC(=CC=C1C2=CC(=O)C3=C(C=C(C=C3O2)O[C@H]4[C@@H]([C@H]([C@@H]([C@H](O4)C(=O)O)O)O)O)O)O	0.2		Phenylpropanoids and polyketides	Flavonoids	Flavonoid glycosides	16072.6	17257.6	17868.5	31907.6	9316.85	12429.5	40928.2	10056.2	5809.1
11.64_320.2355n	15(R)-HETE	C20H32O3	11.6437	1.14248	319.228	neg	M-H2O-H, M+Cl, M-H	5283169	JSFATNQSLKRBCI-UDQWCNDOSA-N	CCCCC[C@H](/C=C/C=C\C/C=C\C/C=C\CCCC(=O)O)O	5.1		Lipids and lipid-like molecules	Fatty Acyls	Eicosanoids	453255	556734	749167	1.09613e+06	289625	1.30639e+06	866643	151524	556525
1.57_293.1140m/z	gamma-Glutamylphenylalanine	C14H18N2O5	1.56813	-0.904194	293.114	neg	M-H	111299	XHHOHZPNYFQJKL-QWRGUYRKSA-N	C1=CC=C(C=C1)C[C@@H](C(=O)O)NC(=O)CC[C@@H](C(=O)O)N	-3		Organic acids and derivatives	Carboxylic acids and derivatives	Amino acids, peptides, and analogues	166038	184476	173871	182993	102001	703360	83993.5	88559.4	0
0.81_188.1043m/z	N6-Carbamoyl-DL-Lysine	C7H15N3O3	0.807883	1.18847	188.104	neg	M-H	231356	XIGSAGMEBXLVJJ-UHFFFAOYSA-N	C(CCNC(=O)N)CC(C(=O)O)N	-3.9		Organic acids and derivatives	Carboxylic acids and derivatives	Amino acids, peptides, and analogues	17379.7	15720.7	18200.3	14840	21188.6	8732.66	26000	25026.5	23059.6
6.26_440.1209m/z	1-(2-Hydroxyphenylamino)-1-deoxy-beta-D-gentiobioside 1,2-carbamate	C19H25NO12	6.2633	2.25306	440.121	neg	M-H2O-H									2401.91	3061.74	3143.13	0	2448.1	0	1676.45	11543.5	0
9.19_407.2808m/z	1b,3a,7a-Trihydroxy-5b-cholanoic acid	C24H40O5	9.18585	1.21465	407.281	neg	M-H	53481636	TVLHFFLEOSSHFT-QVLZICSDSA-N	C[C@]12CCC3C(C1CCC2[C@@H](CCCC(=O)O)O)[C@H](CC4[C@@]3([C@@H](C[C@H](C4)O)O)C)O	2.7		Lipids and lipid-like molecules	Steroids and steroid derivatives	Androstane steroids	38633.3	25514.6	38555.7	5534.95	36834.3	15957.4	202798	14786.3	1874.08
4.99_159.0665m/z	3-Methyladipic acid	C7H12O4	4.9912	1.48905	159.067	neg	M-H	12292	SYEOWUNSTUDKGM-UHFFFAOYSA-N	CC(CCC(=O)O)CC(=O)O	0.4		Lipids and lipid-like molecules	Fatty Acyls	Fatty acids and conjugates	157636	154660	155068	121814	119680	113463	382058	138066	194280
10.67_485.3273m/z	Camelledionol	C29H44O3	10.6729	0.110888	485.327	neg	M+FA-H	131751856	MIXYQNXUKFPGRJ-UHFFFAOYSA-N	CC1(CCC2(C(C1)C3=CCC4C5(CCC(=O)C(C5CCC4(C3(CC2=O)C)C)(C)C)C)O)C	5.5		Lipids and lipid-like molecules	Prenol lipids	Triterpenoids	20064.7	19488.1	23309.4	135661	13247.4	8587.32	2984.16	926.134	4607.4
9.47_265.1450m/z	(4aR,5S)-9,9a-dihydroxy-3,4a,5-trimethyl-5,6,7,8,8a,9-hexahydro-4H-benzo[f][1]benzofuran-2-one	C15H22O4	9.47363	1.65527	265.145	neg	M-H	45359861	WVFNARDJAJTRAI-ZRGNYTFBSA-N	C[C@H]1CCCC2[C@@]1(CC3=C(C(=O)OC3(C2O)O)C)C	1.7		Lipids and lipid-like molecules	Prenol lipids	Terpene lactones	10948.9	12647.9	11996.2	17388.9	10100.2	33962.7	7797.34	13813.2	30763.1
5.21_330.1560m/z	N-Monodesmethyl-rizatriptan	C15H19N5O	5.21058	-4.19566	330.156	neg	M+FA-H	11742124	YQPPJBHQJWSUTE-UHFFFAOYSA-N	CN(C)CCC1=CNC2=C1C=C(C(=C2)O)CN3C=NC=N3	1.7		Organoheterocyclic compounds	Indoles and derivatives	Tryptamines and derivatives	19855.4	18584.5	18288.9	8031.57	13656.4	16938.4	13267.2	40001.4	8636.26
11.00_455.3169m/z	epsilon-Tocopherol	C28H42O2	10.998	0.627385	455.317	neg	M+FA-H	5282348	FGYKUFVNYVMTAM-WAZJVIJMSA-N	CC1=CC(=C(C2=C1O[C@](CC2)(C)CC/C=C(\C)/CC/C=C(\C)/CCC=C(C)C)C)O	8.9		Lipids and lipid-like molecules	Prenol lipids	Quinone and hydroquinone lipids	9384.48	8247.36	10475.7	0	12436.2	2581.9	31375.8	4582.17	1317.23
1.20_383.1146m/z	S-Adenosylhomocysteine	C14H20N6O5S	1.19818	0.81239	383.115	neg	M-H					C00021				30211.9	25942.5	19014	78464.6	11094	83093.5	5866.83	16030.2	112449
0.75_131.0464m/z	L-ASPARAGINE	C4H8N2O3	0.754717	1.39428	131.046	neg	M-H	6267	DCXYFEDJOCDNAF-REOHCLBHSA-N	C([C@@H](C(=O)O)N)C(=O)N	-3.4	C00152	Organic acids and derivatives	Carboxylic acids and derivatives	Amino acids, peptides, and analogues	53994.5	58397.1	50924.9	97980.5	31816.6	176858	35304.8	25991.8	96805.3
11.55_548.2955m/z	Maraviroc	C29H41F2N5O	11.5528	-3.54876	548.295	neg	M+Cl	3002977	GSNHKUDZZFZSJB-HLMSNRGBSA-N	CC1=NN=C(N1C2C[C@H]3CC[C@@H](C2)N3CC[C@@H](C4=CC=CC=C4)NC(=O)C5CCC(CC5)(F)F)C(C)C	5.1		Alkaloids and derivatives	Tropane alkaloids		12156.5	10939.8	8381.97	19336.2	10045	1383.43	12593.7	927.203	34066.9
6.13_419.2434m/z	Calcitroic acid	C23H34O4	6.1349	-1.31797	419.243	neg	M+FA-H	9547273	MBLYZRMZFUWLOZ-ZTIKAOTBSA-N	C[C@H](CC(=O)O)[C@H]1CC[C@@H]\2[C@@]1(CCC/C2=C\C=C/3\C[C@H](C[C@@H](C3=C)O)O)C	3.4	C18230	Lipids and lipid-like molecules	Steroids and steroid derivatives	Vitamin D and derivatives	4034.51	2837.45	3723.65	836.474	5728.54	579.074	2158.98	11203.7	0
5.01_499.1832m/z	Na-Hexanoyl-Nb-inosityltryptophan	C23H32N2O8	5.0075	-4.34845	499.183	neg	M+Cl	131752663	ZUUILEUIJMVLIM-UHFFFAOYSA-N	CCCCCC(=O)NC(CC1=CN(C2=CC=CC=C21)C3C(C(C(C(C3O)O)O)O)O)C(=O)O	-0.2		Organic acids and derivatives	Carboxylic acids and derivatives	Amino acids, peptides, and analogues	1695.07	2027.18	0	0	0	37217	0	0	0
5.78_449.2046m/z	Val Ala Phe Asp	C21H30N4O7	5.78327	0.908733	449.205	neg	M-H	5478845	BYXHQQCXAJARLQ-ZLUOBGJFSA-N	C[C@@H](C(=O)N[C@@H](C)C(=O)N[C@@H](C)C(=O)O)N	-4.7		Organic acids and derivatives	Carboxylic acids and derivatives	Amino acids, peptides, and analogues	8368.14	8659.53	11389.4	16000.6	5082.11	20272.3	5017.06	7747.05	4003.12
7.08_311.0926m/z	7-Methoxy-2-methylisoflavone	C17H14O3	7.07945	0.280385	311.093	neg	M+FA-H									4642.24	4498.95	4596.38	63754.8	0	0	0	0	0
9.35_495.2955m/z	Flavidulol C	C34H42O4	9.35335	9.7611	495.295	neg	M-H2O-H									24773.4	30489.2	24776.2	5845.92	18508.1	28256.4	17660.5	104337	0
10.85_265.1806m/z	Tetranor-12-HETE	C16H26O3	10.8549	-1.32362	265.181	neg	M-H	5282970	KBOVKDIBOBQLRS-QCNAHCIUSA-N	CCCCC/C=C\C[C@H](/C=C/C=C\CCC(=O)O)O	3.9		Lipids and lipid-like molecules	Fatty Acyls	Fatty acids and conjugates	6884.26	6927.74	7645.83	13881.8	4094.15	9045.19	5051.57	4540.69	15774.1
7.40_457.2499n	10,11-Dihydro-12R-hydroxy-leukotriene E4	C23H39NO6S	7.39918	0.253571	456.243	neg	M-H, M+Na-2H	53481446	FZJOTYMARNGISF-YXSOTRFDSA-N	CCCCC/C=C\C[C@@H](C/C=C/C=C/[C@H]([C@H](CCCC(=O)O)O)SC[C@H](C(=O)O)N)O	1.1		Lipids and lipid-like molecules	Fatty Acyls	Eicosanoids	452251	563580	600811	725925	708271	1.18406e+06	896099	283016	541480
7.38_281.1394m/z	Lactarorufin B	C15H22O5	7.3797	-0.283072	281.139	neg	M-H	182703	DBKIEMOKQWYZOA-UHFFFAOYSA-N	CC1(CC2C(C1)C(CC3=C(C2O)COC3=O)(C)O)CO	-0.5		Lipids and lipid-like molecules	Prenol lipids	Terpene lactones	4031.76	4345.99	5896.88	425.278	5950.78	391.318	16848.2	5664.48	0
7.08_447.2066m/z	Estradiol-17alpha 3-D-glucuronoside	C24H32O8	7.07945	9.19913	447.207	neg	M-H					C04300				7532.53	8179.9	7457.98	33.1754	10455.3	5844.74	13942.8	12395.7	0
10.78_333.2074m/z	8-iso Prostaglandin A2	C20H30O4	10.7806	0.714712	333.207	neg	M-H	5280880	MYHXHCUNDDAEOZ-FOSBLDSVSA-N	CCCCC[C@@H](/C=C/[C@H]1C=CC(=O)[C@@H]1C/C=C\CCCC(=O)O)O	3.6	C05953	Lipids and lipid-like molecules	Fatty Acyls	Eicosanoids	20000.7	13363.8	16032.5	16159.9	7291.66	92556.4	15568.2	1012.22	8091.83
8.29_448.3071m/z	N-Palmitoyl phenylalanine	C25H41NO3	8.28547	0.730543	448.307	neg	M+FA-H	181534	BAHIJPSQSKWCJX-QHCPKHFHSA-N	CCCCCCCCCCCCCCCC(=O)N[C@@H](CC1=CC=CC=C1)C(=O)O	8.5		Organic acids and derivatives	Carboxylic acids and derivatives	Amino acids, peptides, and analogues	506486	460566	466781	713576	529388	1.17664e+06	416962	270119	134773
11.55_436.2839m/z	PE(P-16:0e/0:0)	C21H44NO6P	11.5528	1.2761	436.284	neg	M-H	42607469	QYTPGOPLNFESQC-NUTQULCTSA-N	CCCCCCCCCCCCCC/C=C\OC[C@H](COP(=O)(O)OCCN)O	2.9		Lipids and lipid-like molecules	Glycerophospholipids	Glycerophosphoethanolamines	673318	595384	555024	1.85077e+06	943090	119360	467228	60658.3	1.53207e+06
10.85_632.3612m/z	Jurubine	C33H57NO8	10.8549	7.02878	632.361	neg	M+K-2H	52931419	YEWUMIMAJWFDQG-GJCQDAQXSA-N	C[C@H]1[C@H]2[C@H](C[C@@H]3[C@@]2(CC[C@H]4[C@H]3CC[C@@H]5[C@@]4(CC[C@@H](C5)N)C)C)O[C@@]1(CC[C@@H](C)CO[C@H]6C(C([C@@H]([C@H](O6)CO)O)O)O)O	3.6		Lipids and lipid-like molecules	Steroids and steroid derivatives	Steroidal glycosides	16320.2	20231.4	15810.2	33911.9	23591.1	17263.1	57188	5497.71	11237
1.20_346.0563m/z	Adenosine 2'-phosphate	C10H14N5O7P	1.19818	1.37545	346.056	neg	M-H	94136	QDFHPFSBQFLLSW-KQYNXXCUSA-N	C1=NC(=C2C(=N1)N(C=N2)[C@H]3[C@@H]([C@@H]([C@H](O3)CO)O)OP(=O)(O)O)N	-2.1	C00946	Organic oxygen compounds	Organooxygen compounds	Carbohydrates and carbohydrate conjugates	1.54503e+06	1.44365e+06	1.22389e+06	2.03352e+06	1.77319e+06	1.71299e+06	654462	1.41507e+06	1.40483e+06
9.10_379.2495m/z	20-ethyl-PGE2	C22H36O5	9.09727	1.31907	379.249	neg	M-H									239883	239467	287497	369041	162869	391245	360001	277420	372711
1.41_378.0980m/z	Gravacridonetriol	C19H19NO6	1.4087	5.81605	378.098	neg	M+Na-2H									11591.6	12906.8	8962.97	3044.63	3787	75894.1	16751.6	0	106.303
5.21_242.1267n	Pyroglutamyl-Isoleucine	C11H18N2O4	5.21058	-0.0145411	241.119	neg	M-H, 2M-H									1.05213e+06	1.18028e+06	875829	566339	575619	1.00464e+06	739827	2.86524e+06	515274
1.31_133.0507m/z	2-Deoxy-D-ribose	C5H10O4	1.30702	0.715084	133.051	neg	M-H	5460005	ASJSAQIRZKANQN-CRCLSJGQSA-N	C(C=O)[C@@H]([C@@H](CO)O)O	-2.3	C01801	Organic oxygen compounds	Organooxygen compounds	Carbonyl compounds	1.24522e+06	1.48464e+06	1.31374e+06	1.06263e+06	1.85031e+06	828221	1.13452e+06	2.28785e+06	678385
7.55_433.2086m/z	5a,6a-Epoxy-7E-megastigmene-3b,9e-diol 9-glucoside	C19H32O8	7.54908	1.77267	433.209	neg	M+FA-H									14102.5	12041.4	9729.47	2113.01	20069.9	6691.74	41145.4	4721.56	0
5.86_156.0457m/z	5-Hydroxyindoleacetaldehyde	C10H9NO2	5.85655	1.12641	156.046	neg	M-H2O-H	74688	OBFAPCIUSYHFIE-UHFFFAOYSA-N	C1=CC2=C(C=C1O)C(=CN2)CC=O	0.3	C05634	Organoheterocyclic compounds	Indoles and derivatives	Hydroxyindoles	34373.2	31887.2	30775.7	11043.8	52774.5	14031.1	24890.6	59979	5930.81
5.65_679.3857m/z	Gingerglycolipid C	C33H60O14	5.64982	-7.78624	679.386	neg	M-H	101635263	VROZOADUAPWACT-SEALLASQSA-N	CCCCCCCC/C=C/CCCCCCCC(=O)OC[C@H](CO[C@H]1[C@@H]([C@H]([C@H]([C@H](O1)CO[C@@H]2[C@@H]([C@H]([C@H]([C@H](O2)CO)O)O)O)O)O)O)O	2.6		Lipids and lipid-like molecules	Glycerolipids	Glycosylglycerols	149883	145237	155146	199754	163231	361819	73901	99154.7	199149
5.75_591.1732m/z	2"O-rhamnosyl-swertisin	C28H32O14	5.74513	2.13676	591.173	neg	M-H									13421.3	15866.3	16006.6	55130.9	14112.7	13878.6	31598.2	1181.4	6312.74
4.88_160.0406m/z	1,5-Isoquinolinediol	C9H7NO2	4.88108	1.13946	160.041	neg	M-H									263829	245009	244512	179677	288217	80819	129215	515818	68841.2
0.92_155.0100m/z	Orotic acid	C5H4N2O4	0.924233	1.08105	155.01	neg	M-H	967	PXQPEWDEAKTCGB-UHFFFAOYSA-N	C1=C(NC(=O)NC1=O)C(=O)O	-1.4	C00295	Organoheterocyclic compounds	Diazines	Pyrimidines and pyrimidine derivatives	53121.5	44682.5	47848.8	29854.3	16657.8	146096	52128.9	86054.4	40121.8
4.20_354.0832m/z	DIMBOA-Glc	C15H19NO10	4.19958	0.492579	354.083	neg	M-H2O-H									48797	55398.4	49889.8	56239.2	41202.9	12915.2	81229.8	136285	19728.2
6.45_489.1035m/z	Kaempferol 3-(6-acetylgalactoside)	C23H22O12	6.44888	-0.630316	489.104	neg	M-H	74978029	AKENCGNASJPQNR-UHFFFAOYSA-N	CC(=O)OCC1C(C(C(C(O1)OC2=C(OC3=CC(=CC(=C3C2=O)O)O)C4=CC=C(C=C4)O)O)O)O	0.7		Phenylpropanoids and polyketides	Flavonoids	Flavonoid glycosides	22405.6	26257.3	26273.3	25465.3	3474.05	22285.8	35602.3	0	132038
5.86_303.0988m/z	Indole-3-acetyl-L-glutamic acid	C15H16N2O5	5.85655	0.479695	303.099	neg	M-H	7097227	YRKLGWOHYXIKSF-LBPRGKRZSA-N	C1=CC=C2C(=C1)C(=CN2)CC(=O)N[C@@H](CCC(=O)O)C(=O)O	0.6		Organic acids and derivatives	Carboxylic acids and derivatives	Amino acids, peptides, and analogues	34408.3	32797.6	30546.6	5909.44	75192.9	12534.3	19143.4	119036	950.853
1.43_288.1199m/z	Gln Pro	C10H17N3O4	1.42722	-0.790837	288.12	neg	M+FA-H									21706.6	28495.9	22590.9	36022.9	31820	38539.4	24298.9	44844	2123.48
10.84_800.5891m/z	PS(18:0/20:0)	C44H86NO10P	10.8368	9.82187	800.589	neg	M-H2O-H									21958.7	4178.98	22414	0	0	122390	0	0	0
6.73_417.1194m/z	Trilobatin	C21H24O10	6.72695	0.732559	417.119	neg	M-H2O-H	6451798	GSTCPEBQYSOEHV-QNDFHXLGSA-N	C1=CC(=CC=C1CCC(=O)C2=C(C=C(C=C2O)O[C@H]3[C@@H]([C@H]([C@@H]([C@H](O3)CO)O)O)O)O)O	1.2		Phenylpropanoids and polyketides	Flavonoids	Flavonoid glycosides	63851.9	73494.8	76792.9	742065	50987.7	50816.4	3097.1	3803.35	5921.11
1.20_175.0483n	N-Acetyl-L-aspartic acid	C6H9NO5	1.19818	1.05173	174.041	neg	M-H2O-H, M-H	65065	OTCCIMWXFLJLIA-BYPYZUCNSA-N	CC(=O)N[C@@H](CC(=O)O)C(=O)O	-1.1	C01042	Organic acids and derivatives	Carboxylic acids and derivatives	Amino acids, peptides, and analogues	56668.7	49709.7	36716.6	34014.5	26900.8	76841	38993	48871.1	105681
6.12_315.1813m/z	Menthol-glucoronide	C16H28O6	6.11538	-0.03348	315.181	neg	M-H	124202108	JOHLBVHVVBAEGN-GEPIISMBSA-N	CC1CCC(C(C1)[C@H]2[C@@H]([C@H]([C@@H]([C@H](O2)C(=O)O)O)O)O)C(C)C	2.1		Lipids and lipid-like molecules	Prenol lipids	Terpene glycosides	2527.28	1533.2	2800.12	0	4545.5	1284.33	5226.09	4730.85	0
14.83_544.2661m/z	LysoPE(20:5(5Z,8Z,11Z,14Z,17Z)/0:0)	C25H42NO7P	14.826	-4.05744	544.266	neg	M+FA-H	52925146	KCWGBXXAJHVZNN-KOYQJJOGSA-N	CC/C=C\C/C=C\C/C=C\C/C=C\C/C=C\CCCC(=O)OC[C@H](COP(=O)(O)OCCN)O	0.8		Lipids and lipid-like molecules	Glycerophospholipids	Glycerophosphoethanolamines	73222.5	46453.9	36870.4	0	13261.5	151725	42948.4	28125.6	27023.3
1.05_286.1043m/z	3'-Amino-3'-deoxythimidine	C10H15N3O4	1.04695	-0.686621	286.104	neg	M+FA-H	359310	ADVCGXWUUOVPPB-UHFFFAOYSA-N	CC1=CN(C(=O)NC1=O)C2CC(C(O2)CO)N	-1		Nucleosides, nucleotides, and analogues	Pyrimidine nucleosides	Pyrimidine 2',3'-dideoxyribonucleosides	33622.9	22656.9	33788.5	46296.4	39253.1	49219.6	29817.8	19492.7	68459.7
7.34_455.2343n	20-Hydroxy-leukotriene E4	C23H37NO6S	7.34182	0.218494	454.227	neg	M-H, M+Na-2H	5280606	BJRMBXPQAMDCMG-CMJQBAFXSA-N	C(CC/C=C\C/C=C\C=C\C=C\[C@H]([C@H](CCCC(=O)O)O)SC[C@@H](C(=O)O)N)CCO	0.5	C03577	Lipids and lipid-like molecules	Fatty Acyls	Eicosanoids	509206	467933	534957	1.12794e+06	114561	1.11714e+06	507661	371592	493543
5.54_449.1679m/z	Pyridinoline	C18H28N4O8	5.5427	5.91834	449.168	neg	M+Na-2H	105068	LCYXYLLJXMAEMT-SAXRGWBVSA-N	C1=C(C(=C(C=[N+]1C[C@@H](CC[C@@H](C(=O)[O-])N)O)O)C[C@@H](C(=O)O)N)CC[C@@H](C(=O)O)N	-8.6		Organic acids and derivatives	Carboxylic acids and derivatives	Amino acids, peptides, and analogues	10276.3	8714.25	7233.95	10050.8	9994.68	1157.21	31386.9	1837.96	0
1.17_294.1095m/z	Asparaginyl-Tyrosine	C13H17N3O5	1.16908	-0.282329	294.109	neg	M-H	14389221	FYRVDDJMNISIKJ-UHFFFAOYSA-N	C1=CC(=CC=C1CC(C(=O)O)NC(=O)C(CC(=O)N)N)O	-5		Organic acids and derivatives	Carboxylic acids and derivatives	Amino acids, peptides, and analogues	0	0	0	0	0	0	0	0	97503
13.97_329.2489m/z	4,8,12,15,19-Docosapentaenoic acid	C22H34O2	13.9706	0.747588	329.249	neg	M-H	5282849	PIFPCDRPHCQLSJ-WYIJOVFWSA-N	CC/C=C/CC/C=C/C/C=C/CC/C=C/CC/C=C/CCC(=O)O	6.1		Lipids and lipid-like molecules	Fatty Acyls	Fatty acids and conjugates	479842	571947	449756	1.6443e+06	1.19604e+06	151250	308306	35381.3	1.22182e+06
6.21_275.1034m/z	(1xi,3xi)-1,2,3,4-Tetrahydro-1-methyl-beta-carboline-3-carboxylic acid	C13H14N2O2	6.20712	-1.5917	275.103	neg	M+FA-H	73530	ZUPHXNBLQCSEIA-UHFFFAOYSA-N	CC1C2=C(CC(N1)C(=O)O)C3=CC=CC=C3N2	-0.8		Alkaloids and derivatives	Harmala alkaloids		95912.7	65655.4	74742.5	163849	61407.1	223194	94646.9	27359.9	64060.6
8.38_431.2119m/z	Sakacin P	C9H16N2O4	8.37712	-6.54805	431.212	neg	2M-H									15855.9	14187.6	21196.5	16772.3	26151.3	20755.4	14475.1	34310.8	3000.33
14.58_387.2519m/z	Annocherin A	C24H38O5	14.5789	-5.36389	387.252	neg	M-H2O-H	131751415	OQDCKOUFTOKDOD-UHFFFAOYSA-N	CC(=O)OCC1(CCCC2(C1CCC34C2CCC(C3)C(C4)(COC(=O)C)O)C)C	4.6		Lipids and lipid-like molecules	Prenol lipids	Diterpenoids	6699.49	8772.16	7427.77	16094.8	12056.3	865.731	5175.72	280.508	21629.4
9.96_334.2146n	prostaglandin B2	C20H30O4	9.96048	0.650272	333.207	neg	M-H, 2M-H, M+Cl, M-H2O-H					C05954				2.4024e+06	2.13909e+06	1.90678e+06	6.10991e+06	1.22806e+06	2.20312e+06	3.29013e+06	502856	5.09415e+06
1.41_108.0455m/z	2-AMINOPHENOL	C6H7NO	1.4087	-0.329463	108.045	neg	M-H	5801	CDAWCLOXVUBKRW-UHFFFAOYSA-N	C1=CC=C(C(=C1)N)O	0.6	C01987	Benzenoids	Benzene and substituted derivatives	Aniline and substituted anilines	4928.25	5418.55	4093.76	2698.61	7436.32	3728.47	4165.5	11029.3	4344.78
4.25_182.0582n	4-Hydroxyphenyllactic acid	C9H10O4	4.25328	1.33698	181.051	neg	M-H2O-H, M-H	9378	JVGVDSSUAVXRDY-UHFFFAOYSA-N	C1=CC(=CC=C1CC(C(=O)O)O)O	0.3	C00642	Phenylpropanoids and polyketides	Phenylpropanoic acids		820359	888601	818357	1.09334e+06	1.15623e+06	1.41132e+06	1.14518e+06	568848	734742
8.01_543.2621m/z	Physangulide	C28H42O9	8.00862	8.70071	543.262	neg	M+Na-2H									11711.2	26948	13014.7	0	28157.5	3372	2664.04	59099.5	0
8.82_381.2650m/z	1a,1b-dihomo PGF2Alpha	C22H38O5	8.82085	0.992832	381.265	neg	M-H	6443812	ZCTAOAWRUXSOQF-GWSKAPOCSA-N	CCCCC[C@@H](/C=C/[C@H]1[C@@H](C[C@@H]([C@@H]1C/C=C\CCCCCC(=O)O)O)O)O	3.8		Lipids and lipid-like molecules	Fatty Acyls	Eicosanoids	22226.9	23053.7	22376.2	44459.5	15221.3	45123.7	44809.4	20209.5	13665.9
7.75_349.2027m/z	11beta,17beta-Dihydroxy-4-androsten-3-one	C19H28O3	7.74813	2.19963	349.203	neg	M+FA-H					C18075				6263.11	9027.4	8229.76	8284.62	5873.78	10533.6	23471.9	5353.22	0
8.45_514.2843m/z	Taurohyocholate	C26H45NO7S	8.44865	-0.22891	514.284	neg	M-H					C15516				700095	618706	586450	157304	882794	1.61549e+06	811917	367840	64876
1.11_180.0668m/z	L-Tyrosine	C9H11NO3	1.1061	0.885216	180.067	neg	M-H	6057	OUYCCCASQSFEME-QMMMGPOBSA-N	C1=CC(=CC=C1C[C@@H](C(=O)O)N)O	-2.3	C00082	Organic acids and derivatives	Carboxylic acids and derivatives	Amino acids, peptides, and analogues	413401	407500	385953	737158	309391	1.22286e+06	397956	202301	675826
4.64_301.1296m/z	Octanoylglucuronide	C14H24O8	4.644	1.08942	301.13	neg	M-H2O-H	127448	ASFORWUCPCKFPY-BYNIDDHOSA-N	CCCCCCCC(=O)O[C@H]1[C@@H]([C@H]([C@@H]([C@H](O1)C(=O)O)O)O)O	1.2		Organic oxygen compounds	Organooxygen compounds	Carbohydrates and carbohydrate conjugates	16377	12880.6	12947.8	1583.41	23874.2	12227.1	14350.7	21922.9	1723.02
8.30_458.1853m/z	AK toxin I	C23H27NO6	8.30417	7.77895	458.185	neg	M+FA-H					C16787				5434.1	4226.82	3326.37	0	13656.6	0	1699.54	12238.6	0
7.79_353.2337m/z	5-trans PGF2Alpha	C20H34O5	7.78558	1.13039	353.234	neg	M-H	5283078	PXGPLTODNUVGFL-UAAPODJFSA-N	CCCCC[C@@H](/C=C/[C@H]1[C@@H](C[C@@H]([C@@H]1C/C=C/CCCC(=O)O)O)O)O	2.7		Lipids and lipid-like molecules	Fatty Acyls	Eicosanoids	25564.7	35378.6	34405.2	67090.1	24733.6	58272.1	56134.4	12211.5	35334.4
10.18_271.1912m/z	9E-tetradecenoic acid	C14H26O2	10.1813	-1.26847	271.191	neg	M+FA-H	5312402	YWWVWXASSLXJHU-AATRIKPKSA-N	CCCC/C=C/CCCCCCCC(=O)O	5.1	C08322	Lipids and lipid-like molecules	Fatty Acyls	Fatty acids and conjugates	34277.7	31139.3	31984.4	51891.1	23727.6	49865.8	58823.1	20999.4	47044.6
8.01_365.1072m/z	2-Hydroxyestrone sulfate	C18H22O6S	8.00862	1.99448	365.107	neg	M-H	22569148	DTMWSKSAMRZGQH-UHFFFAOYSA-N	CC12CCC3C(C1CCC2=O)CCC4=CC(=C(C=C34)O)OS(=O)(=O)O	2.2		Lipids and lipid-like molecules	Steroids and steroid derivatives	Sulfated steroids	286323	281759	299705	183423	321979	372088	398980	509525	163268
12.46_580.2365m/z	Gluten exorphin A5	C29H37N5O9	12.4596	-7.98381	580.237	neg	M-H2O-H									35024.8	28936.2	31030.1	56465.4	48493.1	0	9341.22	0	86316.8
4.37_410.1574m/z	Propericiazine	C21H23N3OS	4.36502	8.15867	410.157	neg	M+FA-H									35503.2	31436	37854.7	82113.5	30094.5	82751.1	24804.9	19839.3	55697.7
1.12_193.0355m/z	3,4,5,6-tetrahydroxyoxane-2-carboxylic acid	C6H10O7	1.12248	0.865667	193.036	neg	M-H									71596.9	88904.2	111000	45745.9	129473	87563.3	139619	319855	0
11.88_317.2126m/z	15-KETE	C20H30O3	11.8815	1.18786	317.213	neg	M-H									103254	112339	134119	204163	51697.8	251071	238432	89885	181711
9.49_269.0453m/z	Galangin	C15H10O5	9.49183	-0.800436	269.045	neg	M-H	5281616	VCCRNZQBSJXYJD-UHFFFAOYSA-N	C1=CC=C(C=C1)C2=C(C(=O)C3=C(C=C(C=C3O2)O)O)O	2.3	C10044	Phenylpropanoids and polyketides	Flavonoids	Flavones	69153.1	68911.7	82700.7	24604	202269	35743.8	11007.6	1073.92	8070.69
1.05_151.0263m/z	Xanthine	C5H4N4O2	1.04695	1.00133	151.026	neg	M-H	1188	LRFVTYWOQMYALW-UHFFFAOYSA-N	C1=NC2=C(N1)C(=O)NC(=O)N2	-0.7	C00385	Organoheterocyclic compounds	Imidazopyrimidines	Purines and purine derivatives	349417	328519	339681	207622	319749	329656	518990	452599	150339
1.20_323.0287m/z	Uridine 5'-monophosphate	C9H13N2O9P	1.19818	0.376477	323.029	neg	M-H	6030	DJJCXFVJDGTHFX-XVFCMESISA-N	C1=CN(C(=O)NC1=O)[C@H]2[C@@H]([C@@H]([C@H](O2)COP(=O)(O)O)O)O	-3.6	C00105	Nucleosides, nucleotides, and analogues	Pyrimidine nucleotides	Pyrimidine ribonucleotides	629565	619195	510225	827687	524765	995842	238479	688515	937468
0.88_188.1164n	NEpsilon-Acetyl-L-lysine	C8H16N2O3	0.876983	1.41899	187.109	neg	M-H, M+Cl	92832	DTERQYGMUDWYAZ-ZETCQYMHSA-N	CC(=O)NCCCC[C@@H](C(=O)O)N	-2.8		Organic acids and derivatives	Carboxylic acids and derivatives	Amino acids, peptides, and analogues	82151.1	87528.3	74465.3	134730	41422.2	202983	81038.2	51273.1	178694
4.90_407.1465m/z	(3S,7E,9S)-9-Hydroxy-4,7-megastigmadien-3-one 9-glucoside	C19H30O7	4.89935	-3.37649	407.147	neg	M+K-2H	131752058	SZOPSAFLRCYJCX-AATRIKPKSA-N	CC1=CC(=O)CC(C1/C=C/C(C)OC2C(C(C(C(O2)CO)O)O)O)(C)C	0		Lipids and lipid-like molecules	Fatty Acyls	Fatty acyl glycosides	67189	64404.4	66573.1	23703.5	89103.3	23651.3	74577.9	138727	14967.4
3.81_536.1925m/z	Alpha-Trisaccharide	C20H37NO14	3.81435	-6.89319	536.193	neg	M+Na-2H									29470.5	29925	26098.5	40723.9	17313.6	60636.1	34583.3	8162.26	19791.2
5.40_319.0728m/z	8-Deoxy-11-hydroxy-13-chlorogrosheimin	C15H19ClO4	5.39528	3.08162	319.073	neg	M+Na-2H									10642.1	11713.5	10684.2	0	11703.1	1779.77	103005	0	0
8.50_365.1976m/z	Oryzalide B	C19H28O4	8.50493	2.12619	365.198	neg	M+FA-H	131752210	QINXJSIKYUBGSE-UHFFFAOYSA-N	CC1(C2CCC34CC(CCC3C2(C(OC1=O)O)C)C(=C)C4O)C	2.8		Lipids and lipid-like molecules	Prenol lipids	Terpene lactones	119834	114615	112470	25704.5	286761	49434.2	82739	138328	51016.1
9.13_389.2702m/z	7-Dehydroxychol-8(14)-enic acid	C24H38O4	9.13123	1.18526	389.27	neg	M-H									2570.09	3120.9	3737.6	0	3913.76	730.076	28049.8	411.452	0
9.67_335.0514m/z	2,2-Bis(4-hydroxyphenyl)hexafluoropropane	C15H10F6O2	9.6733	0.605143	335.051	neg	M-H	73864	ZFVMWEVVKGLCIJ-UHFFFAOYSA-N	C1=CC(=CC=C1C(C2=CC=C(C=C2)O)(C(F)(F)F)C(F)(F)F)O	4.5	C14350	Benzenoids	Benzene and substituted derivatives	Diphenylmethanes	3950.37	2406.61	2661.92	1597.58	7168.88	4942.38	9347.71	565.207	0
5.54_283.0823m/z	p-Cresol glucuronide	C13H16O7	5.5427	-0.117586	283.082	neg	M-H	154035	JPAUCQAJHLSMQW-XPORZQOISA-N	CC1=CC=C(C=C1)O[C@H]2[C@@H]([C@H]([C@@H]([C@H](O2)C(=O)O)O)O)O	0.4		Organic oxygen compounds	Organooxygen compounds	Carbohydrates and carbohydrate conjugates	1.80262e+06	1.61597e+06	1.50999e+06	1.07386e+06	2.03823e+06	1.39896e+06	3.60266e+06	1.28351e+06	148926
8.32_163.0766m/z	2,4,6-Trimethylbenzoic acid	C10H12O2	8.32012	1.15334	163.077	neg	M-H	10194	FFFIRKXTFQCCKJ-UHFFFAOYSA-N	CC1=CC(=C(C(=C1)C)C(=O)O)C	2.6		Benzenoids	Benzene and substituted derivatives	Benzoic acids and derivatives	50570.3	50394.4	48392.9	73336.3	62655.4	74003.8	29626.6	25621	101863
5.01_391.1373m/z	Mytilin B	C14H22N2O8	5.0075	4.27706	391.137	neg	M+FA-H									25432	19912.9	25585.2	16032.4	15747.5	39640.8	26911.3	49416.6	19159.9
4.90_252.0876m/z	Suberylglycine	C10H17NO5	4.89935	9.69585	252.088	neg	M+Na-2H	6453952	HXATVKDSYDWTCX-UHFFFAOYSA-N	C(CCCC(=O)O)CCC(=O)NCC(=O)O	0.4		Organic acids and derivatives	Carboxylic acids and derivatives	Amino acids, peptides, and analogues	24730.2	19181.6	19812.8	10716.1	17430	8955.27	36220.6	54570.2	13466.9
6.23_301.1083m/z	8-(1,2-dihydroxypropan-2-yl)-5-hydroxy-4-propyl-2H,8H,9H-furo[2,3-h]chromen-2-one	C17H20O6	6.22552	0.534064	301.108	neg	M-H2O-H									5564.79	2791.68	3869.1	1269.4	2952.78	0	23376.2	711.863	0
1.60_126.9360m/z	Dichloroacetate	C2H2Cl2O2	1.60328	0.40134	126.936	neg	M-H	25975	JXTHNDFMNIQAHM-UHFFFAOYSA-M	C(C(=O)[O-])(Cl)Cl	1.8	C11149	Organic acids and derivatives	Carboxylic acids and derivatives	Alpha-halocarboxylic acids and derivatives	29218.9	28560.2	30446.9	0	60056.2	26232.4	119783	6405.2	0
0.57_564.0767n	dTDP-D-galactose	C16H26N2O16P2	0.573083	1.63357	585.051	neg	M+Na-2H, M+K-2H	6036	WQZGKKKJIJFFOK-SVZMEOIVSA-N	C([C@@H]1[C@@H]([C@@H]([C@H](C(O1)O)O)O)O)O	-2.6	C02097	Organic oxygen compounds	Organooxygen compounds	Carbohydrates and carbohydrate conjugates	763839	620755	618660	269714	304503	627794	820635	1.58407e+06	357177
3.61_302.1358m/z	N5-Acetyl-N2-gamma-L-glutamyl-L-ornithine	C12H21N3O6	3.60575	0.17204	302.136	neg	M-H	131752643	JAAJGIIASALJIT-UHFFFAOYSA-N	CC(=O)NCCCC(C(=O)O)NC(=O)CCC(C(=O)O)N	-4.1		Organic acids and derivatives	Carboxylic acids and derivatives	Amino acids, peptides, and analogues	26025.4	26208.8	27855.4	18090.3	16013	70305.8	24820.1	38785.6	19223.5
8.27_353.2336m/z	Annosquamosin B	C19H32O3	8.26653	0.90382	353.234	neg	M+FA-H	10518902	NICDFCNOCPZHTJ-IVBNJOGPSA-N	C[C@@]12CCC[C@@]([C@H]1CC[C@]34[C@H]2CC[C@H](C3)[C@@](C4)(CO)O)(C)O	2.7		Lipids and lipid-like molecules	Prenol lipids	Diterpenoids	81206.7	91076.6	52395.9	107385	49573.2	189099	54514.1	39705.6	137283
8.88_267.1139m/z	Furanogermenone	C15H20O2	8.87818	-8.06863	267.114	neg	M+Cl	6439596	ZLESWHXADLWJPV-VQNWOSHQSA-N	C[C@H]1CC/C=C(\CC2=C(CC1=O)C(=CO2)C)/C	3	C17488	Lipids and lipid-like molecules	Prenol lipids	Sesquiterpenoids	20294.6	16090	18796.3	33194.5	6510.36	5557.37	12647.1	27176.7	39416.2
11.89_313.2383m/z	Octadecanedioic acid	C18H34O4	11.8942	-0.275924	313.238	neg	M-H	70095	BNJOQKFENDDGSC-UHFFFAOYSA-N	C(CCCCCCCCC(=O)O)CCCCCCCC(=O)O	6.4		Lipids and lipid-like molecules	Fatty Acyls	Fatty acids and conjugates	11541.5	12869.9	15391.7	20195.4	14812	15446.1	34015.5	6634.29	18559.7
8.10_567.3193m/z	(3a,5b,7a)-23-Carboxy-7-hydroxy-24-norcholan-3-yl-b-D-Glucopyranosiduronic acid	C30H48O10	8.09862	3.17493	567.319	neg	M-H	21252299	GDNGOAUIUTXUES-RWDHRDFGSA-N	C[C@H](CCC(=O)O)[C@H]1CC[C@@H]2[C@@]1(CC[C@H]3[C@H]2[C@@H](C[C@H]4[C@@]3(CC[C@H](C4)OC5[C@@H]([C@H]([C@@H]([C@H](O5)C(=O)O)O)O)O)C)O)C	3.6		Lipids and lipid-like molecules	Steroids and steroid derivatives	Steroidal glycosides	10787.9	8028.69	9830.5	0	16110.8	0	35119.4	20915.4	0
1.55_279.0986m/z	Beta-Asp-Phe	C13H16N2O5	1.54978	-0.12252	279.099	neg	M-H	19365658	KDGAYJIGGCDHPH-UHFFFAOYSA-N	C1=CC=C(C=C1)CC(C(=O)O)NC(=O)CC(C(=O)O)N	-2.5		Organic acids and derivatives	Peptidomimetics	Hybrid peptides	106329	109495	112393	111218	75430.3	377122	33475.3	71272.6	0
3.80_373.1311m/z	7-hydroxyolanzapine	C17H20N4OS	3.7971	-8.81485	373.131	neg	M+FA-H	136198623	SMNUCABXNXAPBY-UHFFFAOYSA-N	CC1=CC2=C(S1)NC3=C(C=C(C=C3)O)N=C2N4CCN(CC4)C	2.5		Organoheterocyclic compounds	Benzodiazepines		48951.9	53405.4	45715	95968.7	26452.9	125523	56257.9	15743.3	69923.8
0.91_99.0088m/z	Succinic anhydride	C4H4O3	0.90925	0.388606	99.0088	neg	M-H	7922	RINCXYDBBGOEEQ-UHFFFAOYSA-N	C1CC(=O)OC1=O	-0.5	C19524	Organic acids and derivatives	Carboxylic acids and derivatives	Dicarboxylic acids and derivatives	25634	23818.7	22925.9	35636.1	23498.2	49620.5	16281.3	20446.9	31975
4.66_211.0614m/z	4-Methoxybenzene-1,3-diol	C9H10O3	4.66207	1.24351	211.061	neg	M+FA-H									23204.6	19252.3	18686.6	6674.01	31238.8	10456.8	11258.8	45155.5	5176.69
1.12_154.0623m/z	L-2-Amino-3-(1-pyrazolyl)propanoic acid	C6H9N3O2	1.12248	0.766125	154.062	neg	M-H	119630	PIGOPELHGLPKLL-UHFFFAOYSA-N	C1=CN(N=C1)CC(C(=O)O)N	-3.4		Organic acids and derivatives	Carboxylic acids and derivatives	Amino acids, peptides, and analogues	5446.61	6288.54	4592.93	19325.8	3327.97	15857.8	9865.28	1434.15	15204.5
7.31_168.1151n	6-Hydroxy-2,6-dimethyl-2,7-octadien-4-one	C10H16O2	7.30625	0.587984	213.113	neg	M-H, M+FA-H	71379147	ILDAKDTXKZPGJC-UHFFFAOYSA-N	CC(=CC(=O)CC(C)(C=C)O)C	1.5		Lipids and lipid-like molecules	Prenol lipids	Monoterpenoids	68311.8	68198.9	77307	46647.7	97675.1	46520.7	144673	82057.5	55628.1
1.37_357.1055m/z	6-({[3,4-dihydroxy-4-(hydroxymethyl)oxolan-2-yl]oxy}methyl)oxane-2,3,4,5-tetrol	C11H20O10	1.3749	5.17572	357.105	neg	M+FA-H	44237138	MRAAUGYJHQVNBA-UHFFFAOYSA-N	C1C(C(C(O1)OCC2C(C(C(C(O2)O)O)O)O)O)(CO)O	-4.4		Organic oxygen compounds	Organooxygen compounds	Carbohydrates and carbohydrate conjugates	88288.2	94468.7	76289.3	185363	58814.8	141640	64740	57944.7	205354
1.12_105.0193m/z	Glyceric acid	C3H6O4	1.12248	-0.536553	105.019	neg	M-H	752	RBNPOMFGQQGHHO-UHFFFAOYSA-N	C(C(C(=O)O)O)O	-1.5	C00258	Organic oxygen compounds	Organooxygen compounds	Carbohydrates and carbohydrate conjugates	1232.21	3483.8	2489.92	5455.33	4630.42	6050.3	5837.09	3777.91	4356.3
3.61_176.0389m/z	N-formyl-L-methionine	C6H11NO3S	3.60575	1.36366	176.039	neg	M-H	439750	PYUSHNKNPOHWEZ-YFKPBYRVSA-N	CSCC[C@@H](C(=O)O)NC=O	0.2	C03145	Organic acids and derivatives	Carboxylic acids and derivatives	Amino acids, peptides, and analogues	46763.5	49043.8	55230.6	81506.4	30713.4	84544.5	50983.4	40992.5	126543
8.82_435.2370m/z	Digoxigenin	C23H34O5	8.82085	-4.67511	435.237	neg	M+FA-H	15478	SHIBSTMRCDJXLN-KCZCNTNESA-N	C[C@]12CC[C@@H](C[C@H]1CC[C@@H]3[C@@H]2C[C@H]([C@]4([C@@]3(CC[C@@H]4C5=CC(=O)OC5)O)C)O)O	1.1		Lipids and lipid-like molecules	Steroids and steroid derivatives	Steroid lactones	33309.6	39237.5	41192.4	110282	49512.1	39893.1	40795.7	6254.48	81879.3
0.63_405.1373m/z	2,3-Butanediol apiosylglucoside	C15H28O11	0.628983	-1.40457	405.137	neg	M+Na-2H	85267368	IXOASERJLNPXSS-UHFFFAOYSA-N	CC(C(C)OC1C(C(C(C(O1)COC2C(C(CO2)(CO)O)O)O)O)O)O	-3.6		Organic oxygen compounds	Organooxygen compounds	Carbohydrates and carbohydrate conjugates	4454.98	1351.31	2884.58	1137.49	2783.47	1736.88	3795.27	24988.5	1728.7
4.48_179.0465m/z	Nicotinuric acid	C8H8N2O3	4.4757	1.48207	179.046	neg	M-H	68499	ZBSGKPYXQINNGF-UHFFFAOYSA-N	C1=CC(=CN=C1)C(=O)NCC(=O)O	-0.4	C05380	Organic acids and derivatives	Carboxylic acids and derivatives	Amino acids, peptides, and analogues	65141.2	62909.1	62881.8	21004.2	162943	27610.7	65313.5	65520.8	10858.3
0.81_180.0637n	myo-Inositol	C6H12O6	0.807883	1.49524	179.056	neg	M-H, 2M-H, 2M+Hac-H					C00137				5.61401e+06	5.47414e+06	4.92134e+06	3.58301e+06	3.55096e+06	4.18136e+06	5.07021e+06	9.80378e+06	3.13639e+06
4.84_206.0460m/z	Quinoline-4,8-diol	C9H7NO2	4.84272	0.905082	206.046	neg	M+FA-H	440737	PYELIMVFIITPER-UHFFFAOYSA-N	C1=CC2=C(C(=C1)O)NC=CC2=O	1.2	C05637	Organoheterocyclic compounds	Quinolines and derivatives	Quinolones and derivatives	89080.3	92739.2	74754.3	37125.7	59045.1	43174.6	133163	180444	28998.2
5.14_445.2083m/z	Linalool 3,7-oxide beta-primeveroside	C21H36O11	5.13575	0.909166	445.208	neg	M-H2O-H	131752012	UXVKRHYINVOVAM-UHFFFAOYSA-N	CC1(C(CCC(O1)(C)C=C)OC2C(C(C(C(O2)COC3C(C(C(CO3)O)O)O)O)O)O)C	-2.2		Organic oxygen compounds	Organooxygen compounds	Carbohydrates and carbohydrate conjugates	4929.01	4967.74	3632.09	13281.9	6464.36	14498.5	1879.89	1844.18	3728.23
13.62_328.2405n	(4Z,7Z,10Z,13Z,16Z,19Z)-4,7,10,13,1 6,19-Docosahexaenoic acid	C22H32O2	13.6213	0.901179	327.233	neg	M-H, 2M-H, M+Cl					C06429				1.17206e+06	1.29982e+06	1.77385e+06	4.57668e+06	1.71513e+06	1.26971e+06	2.10545e+06	413180	3.48418e+06
6.69_419.2294m/z	Tsangane L 3-glucoside	C19H34O7	6.68938	1.8912	419.229	neg	M+FA-H									7997.08	6968.16	7475.38	0	2806.95	3703.38	4255.48	30350.9	0
5.17_210.0774m/z	Methoxytyrosine	C10H13NO4	5.1733	0.880585	210.077	neg	M-H	1670	PFDUUKDQEHURQC-UHFFFAOYSA-N	COC1=C(C=CC(=C1)CC(C(=O)O)N)O	-2.4		Organic acids and derivatives	Carboxylic acids and derivatives	Amino acids, peptides, and analogues	12028	10057	10235.7	12002.6	7772.05	34287.3	9483.98	7961.65	15669.2
13.22_383.2208m/z	Lycopersiconolide	C22H34O4	13.2172	1.0313	383.221	neg	M+Na-2H	14186883	OCPGSVYCKLXPSO-UHFFFAOYSA-N	CC12CCC(CC1CCC3C2CCC4(C3CC5C4C(C(=O)O5)(C)O)C)O	4.2		Lipids and lipid-like molecules	Steroids and steroid derivatives	Steroid lactones	33409.3	40231.1	30498	66875.6	31071	40659.1	49160.8	7481.22	70257.8
10.89_293.2121m/z	9(S)-HOTrE	C18H30O3	10.89	-0.507645	293.212	neg	M-H	6439873	RIGGEAZDTKMXSI-MEBVTJQTSA-N	CC/C=C\C/C=C\C=C\[C@H](CCCCCCCC(=O)O)O	4.7	C16326	Lipids and lipid-like molecules	Fatty Acyls	Lineolic acids and derivatives	165031	146046	165752	331522	344758	231844	90089.7	24830.2	116324
10.69_602.3472m/z	Janthitrem E	C37H49NO6	10.6913	-2.4265	602.347	neg	M-H	185061	TVRIMSLYKUNOPS-KYCQQYQOSA-N	C[C@]12CC[C@H]3C(=C[C@H]([C@H](O3)C(C)(C)O)O)[C@@]1(CC[C@@H]4[C@@]2(C5=C(C4)C6=CC7=C(C=C6N5)C8=CC(OC([C@H]8[C@@H]7O)(C)C)(C)C)C)O	3.1		Organoheterocyclic compounds	Naphthopyrans		134690	152629	154590	229888	150139	469930	285100	39418.5	121962
4.73_338.0883m/z	2-Methoxyacetaminophen glucuronide	C15H19NO9	4.73447	0.323507	338.088	neg	M-H2O-H	121596203	GDCCQRYSPGZVPX-DKBOKBLXSA-N	CC(=O)NC1=C(C=C(C=C1)O[C@H]2[C@@H]([C@H]([C@@H]([C@H](O2)C(=O)O)O)O)O)OC	-0.8		Organic oxygen compounds	Organooxygen compounds	Carbohydrates and carbohydrate conjugates	73181.6	79258.1	67014.7	69881.7	111510	52441.1	159627	86589.8	11723.3
14.26_495.2773m/z	Ganoderic acid V1	C30H42O7	14.2609	4.15288	495.277	neg	M-H2O-H									13008.9	11799.8	9271.23	23451.7	3666.65	21255.6	2836.97	10686	690.68
12.42_323.2594m/z	11(R)-HEDE	C20H36O3	12.4212	0.848824	323.259	neg	M-H									28945.5	23070.3	24100.8	51060.4	20692.1	41823.1	56105.8	12022.7	41908.9
4.68_377.1220m/z	Mytilin A	C13H20N2O8	4.67933	5.54363	377.122	neg	M+FA-H									17296.1	18508.9	19114.5	0	27103.7	8011.5	12757.6	69956.4	1768.95
6.50_593.3354m/z	(-)-Stercobilin	C33H46N4O6	6.50483	1.59555	593.335	neg	M-H	9548572	TYOWQSLRVAUSMI-MDPOYLMYSA-N	CC[C@@H]1[C@H](C(=O)N[C@H]1CC2=N/C(=C\C3=C(C(=C(N3)C[C@H]4[C@@H]([C@H](C(=O)N4)CC)C)C)CCC(=O)O)/C(=C2C)CCC(=O)O)C	2.8	C05793	Organoheterocyclic compounds	Tetrapyrroles and derivatives	Bilirubins	17871.5	15812.5	15686.1	0	1191.9	0	107008	3791.46	0
0.92_272.0885m/z	Deoxycytidine	C9H13N3O4	0.924233	-1.46856	272.088	neg	M+FA-H	13711	CKTSBUTUHBMZGZ-SHYZEUOFSA-N	C1[C@@H]([C@H](O[C@H]1N2C=CC(=NC2=O)N)CO)O	-1.8	C00881	Nucleosides, nucleotides, and analogues	Pyrimidine nucleosides	Pyrimidine 2'-deoxyribonucleosides	67847.2	55413.4	68796	53984.5	98735.6	157469	58088.2	134497	58110.7
1.99_175.0615m/z	2-Isopropylmalic acid	C7H12O5	1.99225	1.50241	175.061	neg	M-H	77	BITYXLXUCSKTJS-UHFFFAOYSA-N	CC(C)C(CC(=O)O)(C(=O)O)O	-0.2	C02504	Lipids and lipid-like molecules	Fatty Acyls	Fatty acids and conjugates	24448	24421	20795.2	11153.8	28598.1	19135.1	22311	42011.2	6219.81
11.52_590.3086m/z	TENUAZONIC ACID	C10H15NO3	11.5165	0.437023	590.309	neg	3M-H	54678599	CEIZFXOZIQNICU-UHFFFAOYSA-N	CCC(C)C1C(=C(C(=O)N1)C(=O)C)O	1.2	C08511	Organoheterocyclic compounds	Pyrrolines		83868.4	81549.1	60947.8	103544	65833.3	44767	52922	33009.4	282693
5.95_353.1610m/z	ACRL Toxin II	C17H24O5	5.9486	1.45942	353.161	neg	M+FA-H	131751033	FDSYJSBLPXPUKP-JQEGGOPCSA-N	C/C=C(\C)/C(C(C)/C=C\C(C(C)C1=CC(=CC(=O)O1)O)O)O	2		Lipids and lipid-like molecules	Fatty Acyls	Fatty alcohols	3562.94	4043.45	3407.8	0	9758.32	833.35	2293.09	8111.51	0
1.27_129.0195m/z	Mesaconic acid	C5H6O4	1.27383	1.15138	129.019	neg	M-H	638129	HNEGQIOMVPPMNR-NSCUHMNNSA-N	C/C(=C\C(=O)O)/C(=O)O	-0.1	C01732	Lipids and lipid-like molecules	Fatty Acyls	Fatty acids and conjugates	292862	268029	275145	462302	236048	198880	248969	394916	525361
1.45_373.1007m/z	Cotinine glucuronide	C16H20N2O7	1.44548	-2.98932	373.101	neg	M+Na-2H	3398121	XWZCZWKUGIQPJD-UHFFFAOYSA-N	CN1C(CCC1=O)C2=C[N+](=CC=C2)C3C(C(C(C(O3)C(=O)[O-])O)O)O	-1		Organic oxygen compounds	Organooxygen compounds	Carbohydrates and carbohydrate conjugates	57242.3	58309.5	49296.7	45388.3	93385.8	18011	61240.7	142160	83544.6
6.82_361.2021m/z	17a,21-Dihydroxy-5b-pregnane-3,11,20-trione	C21H30O5	6.82158	0.0493304	361.202	neg	M-H	65554	YCLWEYIBFOLMEM-FNLRALKVSA-N	C[C@]12CCC(=O)C[C@H]1CC[C@@H]3[C@@H]2C(=O)C[C@]4([C@H]3CC[C@@]4(C(=O)CO)O)C	1.8		Lipids and lipid-like molecules	Steroids and steroid derivatives	Hydroxysteroids	4342.12	4825.52	3804.16	10826	7870.35	5966.57	5644.79	2925.81	7291.26
10.09_239.1289m/z	Neocnidilide	C12H18O2	10.0897	0.153176	239.129	neg	M+FA-H	3083857	UPJFTVFLSIQQAV-KOLCDFICSA-N	CCCC[C@H]1[C@@H]2CCCC=C2C(=O)O1	3.3	C17002	Organoheterocyclic compounds	Isobenzofurans		345973	352359	340419	350868	100598	193039	172906	150178	239285
5.34_311.1403m/z	Phe Phe	C18H20N2O3	5.33895	0.687964	311.14	neg	M-H	6351946	IWIANZLCJVYEFX-RYUDHWBXSA-N	C1C[C@H](NC1)C(=O)N[C@@H](CC2=CC=CC=C2)C(=O)O	-2.1	C01648	Organic acids and derivatives	Carboxylic acids and derivatives	Amino acids, peptides, and analogues	56380.3	71760.1	60843.1	75751.2	36220.2	147316	24695.4	50418.2	129421
6.02_267.1235m/z	Dehydrovomifoliol	C13H18O3	6.02268	-1.4094	267.123	neg	M+FA-H	688492	JJRYPZMXNLLZFH-URWSZGRFSA-N	CC1=CC(=O)CC([C@]1(/C=C/C(=O)C)O)(C)C	0.5	C02533	Lipids and lipid-like molecules	Prenol lipids	Sesquiterpenoids	5755.48	5975.34	5463.78	728.728	11421	1941.36	5000.95	19446	0
1.06_229.0831m/z	Glutamylthreonine	C9H16N2O6	1.06123	0.349832	229.083	neg	M-H2O-H	53861142	GWNXFCYUJXASDX-ZDLURKLDSA-N	C[C@H]([C@@H](C(=O)O)NC(=O)CC[C@@H](C(=O)O)N)O	-4.4		Organic acids and derivatives	Carboxylic acids and derivatives	Amino acids, peptides, and analogues	28672.4	22904.1	33177.5	52829.1	11398.7	106422	17513.7	25132	32925.7
5.61_435.1418m/z	3,4,5-trihydroxy-6-[(3-oxo-1,7-diphenylhepta-4,6-dien-2-yl)oxy]oxane-2-carboxylic acid	C25H26O8	5.61318	-6.78023	435.142	neg	M-H2O-H									30271.4	28358.9	33299.8	13335.5	26788.7	13096.3	29955.1	106090	9170.35
11.50_343.2284m/z	20-Hydroxy-4Z,7Z,10Z,13Z,16Z,18E-docosahexaenoic acid	C22H32O3	11.501	1.6258	343.228	neg	M-H									53060.6	50854	47369.3	90626.5	50598.4	101201	83394	15708	45799.7
4.90_190.0512m/z	2-[(4-methoxyphenyl)formamido]acetic acid	C10H11NO4	4.89935	0.890474	190.051	neg	M-H2O-H									34402.6	30108.1	30769.7	16817	43972.3	13537.3	20776.6	94300.9	12514.4
8.90_377.2339m/z	8-iso-16-cyclohexyl-tetranor Prostaglandin E2	C22H34O5	8.89662	1.41078	377.234	neg	M-H	91886116	PIPQNTASWLMKSF-BYOMGRGRSA-N	C1CCC(CC1)C[C@@H](CC[C@@H]2[C@@H](C(=O)CC2=O)C/C=C\CCCC(=O)O)O	4		Lipids and lipid-like molecules	Fatty Acyls	Eicosanoids	295901	287867	269592	558669	140663	334450	207615	374611	424191
1.29_159.0301m/z	Norfuraneol	C5H6O3	1.28965	1.81229	159.03	neg	M+FA-H	4564493	DLVYTANECMRFGX-UHFFFAOYSA-N	CC1=C(C(=O)CO1)O	0.3		Organoheterocyclic compounds	Dihydrofurans	Furanones	57878.5	59989.5	63330.7	45364.2	110879	41216.3	48899.5	76337.4	39227.8
1.80_293.1141m/z	cyclic 3-Hydroxymelatonin	C13H16N2O3	1.79828	-0.786457	293.114	neg	M+FA-H	100952227	VADOSKJWFKUPQF-QWHCGFSZSA-N	CC(=O)N1CC[C@@]2([C@H]1NC3=C2C=C(C=C3)OC)O	0.4		Organoheterocyclic compounds	Indoles and derivatives	Pyrroloindoles	226716	215703	234177	202360	111216	945594	90463.8	148445	430664
10.30_381.0620m/z	4',6'-Dihydroxy-2'-methoxyacetophenone 6'-glucoside	C15H20O9	10.3041	7.79747	381.062	neg	M+K-2H	24135	GKSGTWUNURZTKD-UHFFFAOYSA-N	CC(=O)C1=C(C=C(C=C1O)OC)O	1.4	C10680	Organic oxygen compounds	Organooxygen compounds	Carbonyl compounds	5938.5	4562.87	6373.95	0	0	0	0	0	71277.7
5.73_557.2629m/z	1-Methoxy-1-(2,4,5-trimethoxyphenyl)-2-propanol	C13H20O5	5.7262	4.92861	557.263	neg	2M+FA-H									6461.11	1279.22	4452.12	1559.4	13279	0	11391.1	6387.54	0
7.03_335.2228m/z	5(S),6(R)-DiHETE	C20H32O4	7.02515	0.146765	335.223	neg	M-H									5778.62	3653.32	3474.71	0	3476.88	457.724	24936.3	0	0
9.95_319.2282m/z	(ent-2alpha,3beta,15beta,16beta)-15,16-Epoxy-2,3-kauranediol	C20H32O3	9.94688	1.04555	319.228	neg	M-H	131752428	HFKTUZJPXRDTKA-UHFFFAOYSA-N	CC1(C2CCC34CC(CCC3C2(CC(C1O)O)C)C5(C4O5)C)C	3.3		Lipids and lipid-like molecules	Prenol lipids	Diterpenoids	2871.16	2381.63	2040.82	0	3602.89	0	11012.2	3346.83	0
9.26_197.0206m/z	2-Methyl-4,6-dinitrophenol	C7H6N2O5	9.26175	0.958588	197.021	neg	M-H									3194.08	2597.3	3176.84	5653.73	1735.79	9211.87	1827.34	1559.9	4206.98
1.11_115.0037m/z	FUMARATE	C4H4O4	1.1061	0.268218	115.004	neg	M-H					C00122				229746	221207	198671	727898	142726	279071	172082	131307	560558
5.12_331.1765m/z	Neomenthol-glucuronide	C16H28O7	5.1165	0.818112	331.176	neg	M-H									76711.4	65747	61505.8	25719.8	97427.4	38117.2	64925.9	203145	17052.9
12.03_223.1704m/z	Tetradec-5-ynoic acid	C14H24O2	12.0331	0.161015	223.17	neg	M-H	5312707	RHOQRBVFJSAQTR-UHFFFAOYSA-N	CCCCCCCCC#CCCCC(=O)O	4.9		Lipids and lipid-like molecules	Fatty Acyls	Fatty acids and conjugates	29011	23739.6	33438.8	24737.1	17796.2	52661.4	65003.3	8412.96	36554
7.10_301.2022m/z	Ipomeatetrahydrofuran	C15H28O3	7.0984	0.682942	301.202	neg	M+FA-H									54836.7	56472.6	52439	33633.9	48423.2	31829.5	86809.8	106250	22611.5
3.70_117.0557m/z	DL-2-Hydroxyvaleric acid	C5H10O3	3.70147	0.154447	117.056	neg	M-H									722027	687009	763232	1.11647e+06	454533	1.08137e+06	1.33552e+06	385153	1.02825e+06
6.39_293.1393m/z	Heliannuol C	C15H20O3	6.3938	-0.510069	293.139	neg	M+FA-H	131751670	DYXGWEYZDXILMS-UHFFFAOYSA-N	CC1=CC2=C(C=C1O)C(CC(C(O2)(C)C)O)C=C	2.9		Organoheterocyclic compounds	Benzoxepines		364.079	1030.6	1694.45	0	244.791	0	1076.43	5430.86	0
9.80_313.0716m/z	Gnaphaliin	C17H14O6	9.80307	-0.358058	313.072	neg	M-H	9972910	OWQLBLNRUZULFV-UHFFFAOYSA-N	COC1=C(C=C(C2=C1OC(=C(C2=O)OC)C3=CC=CC=C3)O)O	3.2		Phenylpropanoids and polyketides	Flavonoids	O-methylated flavonoids	8720.32	9159.1	6020.54	0	41709	1121.03	0	0	0
9.56_221.1549m/z	1-Phenylheptane	C13H20	9.5636	0.988102	221.155	neg	M+FA-H	14115	LBNXAWYDQUGHGX-UHFFFAOYSA-N	CCCCCCCC1=CC=CC=C1	6.1		Benzenoids	Benzene and substituted derivatives		81366.6	71667.9	74217.7	79238.6	29415.3	50500	91717.2	37757.2	39161.5
5.01_151.0403m/z	4-Hydroxy-3-methylbenzoic acid	C8H8O3	5.0075	1.52288	151.04	neg	M-H					C06672				71967.9	73169	71507	74708.2	77487.3	41461.2	151327	59077.7	71670.4
1.94_156.0669m/z	N-Acetyl-proline	C7H11NO3	1.94047	1.4959	156.067	neg	M-H	322640	GNMSLDIYJOSUSW-UHFFFAOYSA-N	CC(=O)N1CCCC1C(=O)O	-0.7		Organic acids and derivatives	Carboxylic acids and derivatives	Amino acids, peptides, and analogues	13208.7	12400.6	11452.4	9209.85	15760.9	6994.32	16455.5	18339.2	13422.5
12.19_243.1965m/z	2-Hydroxymyristic acid	C14H28O3	12.1901	-0.355216	243.196	neg	M-H	1563	JYZJYKOZGGEXSX-UHFFFAOYSA-N	CCCCCCCCCCCCC(C(=O)O)O	5.3		Lipids and lipid-like molecules	Fatty Acyls	Fatty acids and conjugates	16497.3	16128.8	16241	33579.6	26382	25791.5	35521.1	11500.6	44163.6
4.64_316.1407m/z	2-(3-Carboxy-3-(methylammonio)propyl)-L-histidine	C11H19N4O4+	4.644	6.87599	316.141	neg	M+FA-H	440443	YBMOTEQVMANKGX-JAMMHHFISA-O	C[NH2+]C(CCC1=NC=C(N1)C[C@@H](C(=O)O)N)C(=O)O	-5.7	C04692	Organic acids and derivatives	Carboxylic acids and derivatives	Amino acids, peptides, and analogues	34210.2	22476.1	27599.5	8329.58	33419.8	18822.5	16737.1	55082.8	15040.4
1.66_263.0229m/z	3-Methoxy-4-hydroxyphenylethyleneglycol sulfate	C9H12O7S	1.65528	-0.839539	263.023	neg	M-H					C05594				91695.8	91498.3	110797	35598	95782.6	32246.4	135016	228892	0
5.75_209.0821m/z	Sinapyl alcohol	C11H14O4	5.74513	0.768655	209.082	neg	M-H	5280507	LZFOPEXOUVTGJS-ONEGZZNKSA-N	COC1=CC(=CC(=C1O)OC)/C=C/CO	1.3	C02325	Benzenoids	Phenols	Methoxyphenols	3566.98	3657.95	2855.77	368.36	6419.68	215.569	3714.22	9921.61	372.019
11.21_277.2172m/z	9-Hydroxy-10,12-octadecadienoic acid	C18H32O3	11.2098	-0.399682	277.217	neg	M-H2O-H	5282945	NPDSHTNEKLQQIJ-SIGMCMEVSA-N	CCCCC/C=C/C=C/C(CCCCCCCC(=O)O)O	5.3	C21923	Lipids and lipid-like molecules	Fatty Acyls	Lineolic acids and derivatives	3119.91	2619.25	4117.71	6062.48	3719.39	8517.09	6240.13	1179	2506.88
7.04_421.2599m/z	9'-Carboxy-gamma-chromanol	C23H36O4	7.04355	0.77349	421.26	neg	M+FA-H	53481536	ODQOKHVJIYTOQE-NXHTTZLHSA-N	CC1=C(C=C2CC[C@@](OC2=C1C)(C)CCC[C@@H](C)CCC[C@@H](C)C(=O)O)O	6.5		Organoheterocyclic compounds	Benzopyrans	1-benzopyrans	4376.51	5042.29	4424.58	1282.77	6754.54	1042.85	4695.24	14269	0
9.24_487.2367m/z	7-Sulfocholic acid	C24H40O8S	9.24225	-0.760395	487.237	neg	M-H	459070	RRVLNNMINXAIKC-OELDTZBJSA-N	C[C@H](CCC(=O)O)[C@H]1CC[C@@H]2[C@@]1([C@H](C[C@H]3[C@H]2[C@@H](C[C@H]4[C@@]3(CC[C@H](C4)O)C)OS(=O)(=O)O)O)C	3.2		Lipids and lipid-like molecules	Steroids and steroid derivatives	Bile acids, alcohols and derivatives	6319.74	5824.08	6383.68	0	21445.9	3245.98	7370.6	20029.5	0
0.88_300.0491m/z	N-acetyl-alpha-D-galactosamine 1-phosphate	C8H16NO9P	0.876983	0.396455	300.049	neg	M-H					C18060				108423	93351.7	88606.9	355470	96074.2	227758	36319.3	2551.18	728010
5.30_181.0508m/z	Homovanillic acid	C9H10O4	5.3011	1.16002	181.051	neg	M-H	1738	QRMZSPFSDQBLIX-UHFFFAOYSA-N	COC1=C(C=CC(=C1)CC(=O)O)O	0.4	C05582	Benzenoids	Phenols	Methoxyphenols	19285.7	24298.3	21586.8	20658	16982.6	11283.3	30268.9	30312.6	32610.3
6.63_223.0612m/z	2-(2-acetyl-3-hydroxy-5-methoxyphenyl)acetic acid	C11H12O5	6.63348	-0.203985	223.061	neg	M-H	16745395	UYUOIPIOTPMHKV-UHFFFAOYSA-N	CC(=O)C1=C(C=C(C=C1O)OC)CC(=O)O	1.2		Organic oxygen compounds	Organooxygen compounds	Carbonyl compounds	2034.02	2310.95	2063.75	564.285	5003.82	1019.52	3744.75	3047.1	752.364
3.52_229.1558m/z	Valyl-Leucine	C11H22N2O3	3.51682	0.236862	229.156	neg	M-H									832627	798925	914191	1.02112e+06	326113	2.87265e+06	307593	566774	1.90892e+06
1.06_160.0617m/z	beta-D-Glucosamine	C6H13NO5	1.06123	1.11994	160.062	neg	M-H2O-H	439213	MSWZFWKMSRAUBD-IVMDWMLBSA-N	C([C@@H]1[C@H]([C@@H]([C@H](C(O1)O)N)O)O)O	-2.8	C08349	Organic oxygen compounds	Organooxygen compounds	Carbohydrates and carbohydrate conjugates	46210.4	36819.8	54084.2	77258.9	48694.1	91822.4	54136.8	47028.1	76693.4
8.64_573.2695m/z	Desglucocheirotoxol	C29H44O10	8.6374	2.51301	573.27	neg	M+Na-2H									4265.13	3652.65	8863.06	0	3916.4	1025.78	1409.77	25709.1	0
1.96_180.0669m/z	o-Tyrosine	C9H11NO3	1.9572	1.60318	180.067	neg	M-H	91482	WRFPVMFCRNYQNR-UHFFFAOYSA-N	C1=CC=C(C(=C1)CC(C(=O)O)N)O	-1.8	C01536	Organic acids and derivatives	Carboxylic acids and derivatives	Amino acids, peptides, and analogues	25336.8	27906	25155.5	48358.9	19239.1	71288.3	29008.5	15568.6	36301.1
7.95_269.0453m/z	apigenin	C15H10O5	7.9518	-0.9096	269.045	neg	M-H	5280443	KZNIFHPLKGYRTM-UHFFFAOYSA-N	C1=CC(=CC=C1C2=CC(=O)C3=C(C=C(C=C3O2)O)O)O	1.7	C01477	Phenylpropanoids and polyketides	Flavonoids	Flavones	414284	438843	396229	222082	306476	170903	2.04624e+06	77338.3	202629
5.76_385.1144m/z	3,4,5-trihydroxy-6-[1-(3-phenyloxiran-2-yl)ethoxy]oxane-2-carboxylic acid	C16H20O8	5.76408	0.999114	385.114	neg	M+FA-H	131837575	AWMSVZXKFIZFCN-UHFFFAOYSA-N	CC(C1C(O1)C2=CC=CC=C2)OC3C(C(C(C(O3)C(=O)O)O)O)O	-0.2		Organic oxygen compounds	Organooxygen compounds	Carbohydrates and carbohydrate conjugates	25021.3	24309.6	21697.7	16158.1	929.435	164050	10624.4	1398.35	4686.3
8.73_361.2022m/z	(4Z,9a)-9-Angeloyloxy-4,10(14)-oplopadien-3-one	C20H28O3	8.72692	0.462044	361.202	neg	M+FA-H									2479.62	3466.49	3495.12	0	10754.3	2019.53	996.429	8633.65	0
4.97_444.2468m/z	Ala Gly Leu Val Ser	C19H35N5O7	4.97397	1.03145	444.247	neg	M-H	134825469	VRCLTYCXDZZMEQ-JYJNAYRXSA-N	CC(C)[C@@H](C(=O)N[C@@H](C(C)C)C(=O)N[C@@H](C(C)C)C(=O)NCC(=O)NCC(=O)O)N	-1.9		Organic acids and derivatives	Carboxylic acids and derivatives	Amino acids, peptides, and analogues	1291.46	4326.98	2745.54	0	0	38408.7	2543.41	0	0
6.08_177.0195m/z	Esculetin	C9H6O4	6.07815	1.15204	177.02	neg	M-H	5281416	ILEDWLMCKZNDJK-UHFFFAOYSA-N	C1=CC(=O)OC2=CC(=C(C=C21)O)O	1.2	C09263	Phenylpropanoids and polyketides	Coumarins and derivatives	Hydroxycoumarins	2598.85	2533.74	3684.97	21791.9	1397.18	2025.34	1124.86	980.823	403.68
4.25_716.2990m/z	N-Gluconyl ethanolamine	C8H17NO7	4.25328	6.6404	716.299	neg	3M-H									39685.2	46676.1	48993.9	42250.6	33113.7	136702	15253.7	16659.2	85927
7.79_369.2289m/z	6-Keto-prostaglandin F1a	C20H34O6	7.78558	1.83689	369.229	neg	M-H	4957	DZUXGQBLFALXCR-UHFFFAOYSA-N	CCCCCC(C=CC1C(CC(C1CCCCCCC(=O)O)O)O)O	3.5	C05961	Lipids and lipid-like molecules	Fatty Acyls	Eicosanoids	304361	320796	318376	485165	272996	562500	497392	166401	429994
13.33_359.2207m/z	Macrophorin A	C22H32O4	13.3299	-5.77544	359.221	neg	M-H									9273.25	9286.15	11766.2	12221	29237.7	4556.34	8637.79	0	13082.6
9.01_391.2129m/z	Thromboxane B2	C20H34O6	9.00655	7.1467	391.213	neg	M+Na-2H	5283137	XNRNNGPBEPRNAR-JQBLCGNGSA-N	CCCCC[C@@H](/C=C/[C@@H]1[C@H]([C@H](CC(O1)O)O)C/C=C\CCCC(=O)O)O	2.4	C05963	Lipids and lipid-like molecules	Fatty Acyls	Eicosanoids	348336	386921	379166	159695	881366	269971	531122	497838	163394
4.46_350.1364m/z	Rotigotine	C19H25NOS	4.4572	4.13474	350.136	neg	M+Cl									30260.4	36327	28234.6	37181.9	9996.16	180978	17794.5	5125.62	23432.7
5.75_208.0616m/z	3-Methyldioxyindole	C9H9NO2	5.74513	0.716401	208.062	neg	M+FA-H	151066	XCHBYBKNFIOSBB-UHFFFAOYSA-N	CC1(C2=CC=CC=C2NC1=O)O	0.4	C05834	Organoheterocyclic compounds	Indoles and derivatives	Indolines	24380.6	26427.5	20929.7	49881.9	24448	12668.4	15131.3	29877.5	61520.2
1.94_332.0768m/z	2'-O-Methylguanosine	C11H15N5O5	1.94047	0.279301	332.077	neg	M+Cl	135406950	OVYNGSFVYRPRCG-KQYNXXCUSA-N	CO[C@@H]1[C@@H]([C@H](O[C@H]1N2C=NC3=C2N=C(NC3=O)N)CO)O	-1.4		Nucleosides, nucleotides, and analogues	Purine nucleosides		19885.3	17723.3	14724.1	7207.24	14147.9	7882.46	12577.1	25615.2	1158.48
5.89_166.0632n	3-phenyllactic acid	C9H10O3	5.89232	1.30315	165.056	neg	M-H2O-H, M-H	3848	VOXXWSYKYCBWHO-UHFFFAOYSA-N	C1=CC=C(C=C1)CC(C(=O)O)O	1.1		Phenylpropanoids and polyketides	Phenylpropanoic acids		283562	264317	269610	279107	232906	405844	623484	105014	207583
2.79_249.0628m/z	3,5,6-Trihydroxy-5-(hydroxymethyl)-2-methoxy-2-cyclohexen-1-one	C8H12O6	2.78678	6.06328	249.063	neg	M+FA-H	195955	KENOUOLPKKQXMX-UHFFFAOYSA-N	COC1=C(C(C(CC1=O)(CO)O)O)O	-2		Organic oxygen compounds	Organooxygen compounds	Carbonyl compounds	158956	141049	140256	211114	149718	260894	201758	57812.3	346161
9.53_493.1872m/z	Deacetylnomilin	C26H32O8	9.52707	6.01133	493.187	neg	M+Na-2H									4938.15	5600.88	6811.6	0	2256.03	1058.99	4549.74	25456	0
8.34_297.1708m/z	Urodiolenone	C15H24O3	8.3391	0.383037	297.171	neg	M+FA-H									8961.65	6482.07	5201.17	16167.3	10421.3	7198.43	10449.6	3444.16	3454.3
4.42_158.0825m/z	Isovalerylglycine	C7H13NO3	4.42038	1.35289	158.082	neg	M-H									167447	175469	159970	99146.2	174611	179869	261615	243986	85596.7
5.36_505.1348m/z	Streptonigrin	C25H22N4O8	5.35888	-3.30764	505.135	neg	M-H					C02081				6693.33	8261.22	7408.62	1686.34	8465.6	0	33881.3	1664.99	0
8.64_603.2793m/z	Ceanothine E	C34H40N4O4	8.6374	8.69759	603.279	neg	M+Cl	16058115	KCFAADIKGBVBFW-VXPUYCOJSA-N	CC(C)CC1C(=O)N/C=C\C2=CC=C(C=C2)OC(C(C(=O)N1)NC(=O)C(CC3=CC=CC=C3)N(C)C)C4=CC=CC=C4	5.4		Organic acids and derivatives	Carboxylic acids and derivatives	Amino acids, peptides, and analogues	9200.56	13588.8	12397.9	0	11134	4604.13	3867.64	32649.4	0
6.45_269.1392m/z	13-Oxo-9,11-tridecadienoic acid	C13H20O3	6.44888	-1.21993	269.139	neg	M+FA-H	11106999	XHDHWGKEDVWKAN-ONNLMXTPSA-N	C(CCC/C=C/C=C/C=O)CCCC(=O)O	3.1		Lipids and lipid-like molecules	Fatty Acyls	Fatty acids and conjugates	133230	162467	142696	36865.9	276926	50103.7	98020.2	300075	36001.8
1.51_268.0936m/z	Threoninyl-Gamma-glutamate	C9H17N3O5	1.5137	8.44422	268.094	neg	M+Na-2H									26504.5	18946.1	20409.2	3560.41	27560.5	7560.91	25646.2	47133	3048.35
10.07_498.2621m/z	PE(20:5/0:0)	C25H42NO7P	10.0702	-1.05765	498.262	neg	M-H									9839.76	12695.3	9668.65	24671.2	12066.3	21250.1	9146.01	3928.55	11187.3
5.58_187.0404m/z	LAWSONE METHYL ETHER	C11H8O3	5.57857	1.72911	187.04	neg	M-H	16871	OBGBGHKYJAOXRR-UHFFFAOYSA-N	COC1=CC(=O)C2=CC=CC=C2C1=O	1.4		Benzenoids	Naphthalenes	Naphthoquinones	719.501	361.474	798.573	269.489	0	0	0	3426.41	0
6.02_313.1657m/z	Prostaglandin lactone-diol	C15H24O4	6.02268	0.0235667	313.166	neg	M+FA-H	12895812	UMDQPEMZJHAFNL-FNLFQXNBSA-N	CCCCC[C@@H](/C=C/[C@H]1[C@@H](C[C@H]2[C@@H]1CC(=O)O2)O)O	1.9		Lipids and lipid-like molecules	Fatty Acyls	Fatty alcohols	13246.8	12989.4	11529.3	2113.93	24039	4086.57	11643.5	25821.5	0
14.81_391.2257m/z	CPA(16:0/0:0)	C19H37O6P	14.8086	0.513308	391.226	neg	M-H									178691	412048	9772.76	270671	785.461	507.828	287478	207.831	380960
1.69_295.0938m/z	Asp Tyr	C13H16N2O6	1.6909	0.904378	295.094	neg	M-H	152455	NALWOULWGHTVDA-UWVGGRQHSA-N	C1=CC(=CC=C1C[C@@H](C(=O)O)NC(=O)[C@H](CC(=O)O)N)O	-4.4		Organic acids and derivatives	Carboxylic acids and derivatives	Amino acids, peptides, and analogues	42041.7	45531.6	47438.3	37025.2	9589.3	244276	15492.6	14324	165674
1.09_251.0778m/z	Deoxyinosine	C10H12N4O4	1.09092	-2.98302	251.078	neg	M-H	135398593	VGONTNSXDCQUGY-RRKCRQDMSA-N	C1[C@@H]([C@H](O[C@H]1N2C=NC3=C2N=CNC3=O)CO)O	-1.7	C05512	Nucleosides, nucleotides, and analogues	Purine nucleosides	Purine 2'-deoxyribonucleosides	31682.2	31416	34163	34166.5	22273.5	89728.8	26916.2	25415.5	8601.99
0.91_454.1598m/z	N-Carbamoyl glucuronide lorcaserin	C21H28ClNO5	0.90925	-9.90113	454.16	neg	M+FA-H									58075.1	58822.9	64365.4	169737	63238.3	49191.8	42102.9	30704.8	290557
2.23_260.1370n	Gamma-Glu-Leu	C11H20N2O5	2.2306	-0.716117	259.13	neg	M-H2O-H, M-H, M+Na-2H	151023	MYFMARDICOWMQP-YUMQZZPRSA-N	CC(C)C[C@@H](C(=O)O)NC(=O)CC[C@@H](C(=O)O)N	-2.4		Organic acids and derivatives	Carboxylic acids and derivatives	Amino acids, peptides, and analogues	344091	375110	341135	310146	129854	1.33578e+06	149886	229471	732519
0.79_381.1103m/z	Dityrosine	C18H20N2O6	0.792117	9.73152	381.11	neg	M+Na-2H									70052.1	83929.1	57341.8	156120	68561	160554	76784.9	31052.7	527669
5.99_185.0821m/z	2-Propyl-2,4-pentadienoic acid	C8H12O2	5.98597	1.27124	185.082	neg	M+FA-H					C16656				19288	22290.1	15951.2	6145.35	27270.4	10936.3	28177.2	26510.2	23193.2
2.42_327.0851m/z	Pantoyllactone glucoside	C12H20O8	2.41643	-0.379638	327.085	neg	M+Cl	14701560	BFCZPWYLRHFBNO-UHFFFAOYSA-N	CC1(COC(=O)C1OC2C(C(C(C(O2)CO)O)O)O)C	-1.1		Lipids and lipid-like molecules	Fatty Acyls	Fatty acyl glycosides	15792.4	20250.3	20304.1	10949.5	15593.2	10863.8	27334.6	53496.3	0
5.86_477.1418m/z	Musabalbisiane A	C23H28O12	5.85655	3.05642	477.142	neg	M-H2O-H									57881	59943.2	58461.6	4235.81	141932	7537.63	35791.1	181798	0
4.77_597.1948m/z	Thymidine glycol	C10H16N2O7	4.7708	9.16851	597.195	neg	2M+FA-H	3035041	RKEITGVZZHXKON-SKAWGCAZSA-N	CC1(C(N(C(=O)NC1=O)[C@H]2C[C@@H]([C@H](O2)CO)O)O)O	-2.4		Organic oxygen compounds	Organooxygen compounds	Carbohydrates and carbohydrate conjugates	9410.62	7415.2	7527.06	21719.3	3724.31	32864.1	0	0	5511.59
6.47_375.1812m/z	12alpha-Hydroxy-13,18-dehydroparain	C21H28O6	6.46747	-0.278433	375.181	neg	M-H	73081379	CKRHSGZMMGXRKZ-UHFFFAOYSA-N	CC1C=C(C(=O)C2(C1CC3C4(C2C(C(C(=C)C4CC(=O)O3)O)O)C)C)OC	1.2		Lipids and lipid-like molecules	Prenol lipids	Terpene lactones	15656.4	15091.5	14602.7	1777.8	23006.1	4370.53	7887.72	53236.8	0
1.50_386.1207m/z	(3R,5S)-1-pyrroline-3-hydroxy-5-carboxylic Acid	C5H7NO3	1.4962	0.41068	386.121	neg	3M-H	11966267	WFOFKRKDDKGRIK-DMTCNVIQSA-N	C1[C@H](C=N[C@@H]1C(=O)O)O	-1.1		Organic acids and derivatives	Carboxylic acids and derivatives	Amino acids, peptides, and analogues	11905.7	14954.7	13129.8	14205.9	7068.39	41199.9	22202.4	21852	48324.7
2.19_222.0408m/z	4-Acetyl-2(3H)-benzoxazolone	C9H7NO3	2.1934	-0.0834058	222.041	neg	M+FA-H	9989779	FZAQRVWPQCXSPC-UHFFFAOYSA-N	CC(=O)C1=C2C(=CC=C1)OC(=O)N2	0.8		Organoheterocyclic compounds	Benzoxazoles	Benzoxazolones	10242.8	10866.2	10377.7	4055.47	9355.85	2756.32	13563.9	32979.8	3883.31
7.34_477.2861m/z	3-alpha,20-alpha-Dihydroxy-5-beta-pregnane 3-glucuronide	C27H44O8	7.34182	0.562537	477.286	neg	M-H2O-H	3531157	ZFFFJLDTCLJDHL-UHFFFAOYSA-N	CC(C1CCC2C1(CCC3C2CCC4C3(CCC(C4)OC5C(C(C(C(O5)C(=O)O)O)O)O)C)C)O	3.8		Lipids and lipid-like molecules	Steroids and steroid derivatives	Steroidal glycosides	45422.8	44239.9	51430.6	8926.98	101159	14456.4	49219.5	97212.8	4049.59
4.88_193.0355m/z	5-Keto-D-gluconate	C6H10O7	4.88108	0.749622	193.036	neg	M-H									16607.5	15896.7	16669.7	8466.99	13064	3651.15	29974.7	29177.9	3356.23
8.90_205.0872m/z	4-hydroxy-3-(3-methylbut-2-enyl)benzoic acid	C12H14O3	8.89662	0.883531	205.087	neg	M-H									4820.72	4417.61	4243.11	59205.5	245.775	0	0	0	0
12.68_345.2440m/z	(Z)-15-Oxo-11-eicosenoic acid	C20H36O3	12.6801	8.99573	345.244	neg	M+Na-2H	124089052	BMSUKKKAAVHUEW-PKNBQFBNSA-N	CCCCCC(=O)CC/C=C/CCCCCCCCCC(=O)O	6.1		Lipids and lipid-like molecules	Fatty Acyls	Fatty acids and conjugates	31889.9	37964.4	38119	100908	42498.6	37995.7	75609.1	19331.5	81728.1
7.71_429.1960m/z	2-Methoxyestrone 3-glucuronide	C24H32O8	7.7105	9.24622	429.196	neg	M-H2O-H					C11132				775603	689486	705040	258227	1.2632e+06	411941	780709	1.87174e+06	67107.4
8.78_279.1602m/z	3b-Hydroxy-6b-methoxy-7(11)-eremophilen-12,8a-olide	C16H24O4	8.7831	0.0742246	279.16	neg	M-H									68459.2	72038	61042.7	91670.9	91766.1	38990.1	83965.7	38395.8	73492.6
1.12_199.0726m/z	Serinyl-Hydroxyproline	C8H14N2O5	1.12248	0.794956	199.073	neg	M-H2O-H	25227054	IISAHBYOIFITKV-SRQIZXRXSA-N	C1[C@H](CN([C@@H]1C(=O)O)C(=O)[C@H](CO)N)O	-5		Organic acids and derivatives	Carboxylic acids and derivatives	Amino acids, peptides, and analogues	34751.1	30482	31235.7	23462.7	11644.2	81186.7	27095.9	51675.4	12393.6
6.10_387.2028m/z	Monic acid	C18H30O6	6.09603	1.04893	387.203	neg	M+FA-H	10246906	IUBMRJVNZLQSHU-FDJBSCRHSA-N	C[C@H]([C@H]1[C@@H](O1)C[C@H]2CO[C@H]([C@@H]([C@@H]2O)O)C/C(=C/C(=O)O)/C)[C@H](C)O	0.5		Lipids and lipid-like molecules	Fatty Acyls	Fatty acids and conjugates	15937.1	17371.4	17936.6	9559.94	16807.6	6977.32	69452.9	15826.8	0
1.18_201.1246m/z	Alanylisoleucine	C9H18N2O3	1.18357	0.777154	201.125	neg	M-H									5673.15	5204.36	2826.85	3045.82	6405.03	66420.4	14276.7	885.898	89390.1
12.04_271.2276m/z	6-Hydroxyhexadecanoic acid	C16H32O3	12.0424	-1.12249	271.228	neg	M-H	10466	UGAGPNKCDRTDHP-UHFFFAOYSA-N	C(CCCCCCCC(=O)O)CCCCCCCO	4.8	C18218	Lipids and lipid-like molecules	Fatty Acyls	Fatty acids and conjugates	12210.9	11843.3	18342.5	20931.2	10604.2	19777.4	14317.4	7564.34	27292.8
10.27_495.2032m/z	7alpha-1(10->19)-Abeo-7-acetoxyobacun-9(11)-ene	C28H32O8	10.2691	1.54422	495.203	neg	M-H	131751902	VIZDPIMTQWFZEF-VURMDHGXSA-N	CC(=O)OC1CC2C(C/C=C\C(=O)OC2(C)C)C3=CCC4(C(OC(=O)C5C4(C13C)O5)C6=COC=C6)C	3.2		Organoheterocyclic compounds	Naphthopyrans		7256.46	9499.44	11157	0	23631.1	0	1663.53	29850.2	0
6.08_341.1029m/z	7-Hydroxy-R-phenprocoumon	C18H16O4	6.07815	-0.629647	341.103	neg	M+FA-H	91987769	BKRXPRMCBOAGQH-CYBMUJFWSA-N	CC[C@H](C1=CC=CC=C1)C2=C(C3=C(C=CC(=C3)O)OC2=O)O	3.3		Phenylpropanoids and polyketides	Coumarins and derivatives	Hydroxycoumarins	1203.7	1060.24	1564.4	14060.4	19.1421	2118.59	0	670.616	0
4.68_260.1138m/z	Epidermin	C11H19NO6	4.67933	-0.547568	260.114	neg	M-H	16132391	CXTXHTVXPMOOSW-HUCIVYLBSA-N	CCC(C)C1C(=O)NC(CSCC(C(=O)NC(C(=O)NC(C(=O)N1)CC2=CC=CC=C2)CCCCN)NC(=O)C(C)NC(=O)C(C(C)CC)N)C(=O)NC3C(SCC(NC(=O)CNC(=O)C4CCCN4C3=O)C(=O)NC(C)C(=O)NC(CCCCN)C(=O)N/C(=C\C)/C(=O)NCC(=O)NC5CSCC6C(=O)N/C=C\SCC(C(=O)NC(C(=O)N6)CC7=CC=C(C=C7)O)NC(=O)C(NC(=O)C(NC5=O)CC8=CC=CC=C8)CC(=O)N)C	-1.4		Organic Polymers	Polypeptides		62611.6	55342.4	55415.5	19220.3	92722.3	37173.5	49062.8	132578	16453.6
7.21_202.1207n	Sebacic acid	C10H18O4	7.21275	0.766737	201.113	neg	M-H, M+Na-2H, M-H2O-H	5192	CXMXRPHRNRROMY-UHFFFAOYSA-N	C(CCCCC(=O)O)CCCC(=O)O	2.1	C08277	Lipids and lipid-like molecules	Fatty Acyls	Fatty acids and conjugates	275019	248477	267703	249646	260974	219008	590538	251421	281374
0.78_189.0882m/z	N-(gamma-Glutamyl)ethanolamine	C7H14N2O4	0.779533	0.760514	189.088	neg	M-H	10198007	DGBJQQBLTDLFMF-UHFFFAOYSA-N	C(CC(=O)NCCO)C(C(=O)O)N	-4.6		Organic acids and derivatives	Carboxylic acids and derivatives	Amino acids, peptides, and analogues	14165	14342	11581.5	19475	7616.54	28884.1	10337.3	13321.8	40306.7
1.53_103.0401m/z	2-Hydroxyisobutyric acid	C4H8O3	1.53173	0.203813	103.04	neg	M-H					C01188				763854	710066	711132	1.0622e+06	759058	1.08609e+06	1.12565e+06	487648	1.34623e+06
12.60_347.2596m/z	Cardanolmonoene	C21H34O	12.6002	1.49379	347.26	neg	M+FA-H	5315696	YLKVIMNNMLKUGJ-BQYQJAHWSA-N	CCCCCC/C=C/CCCCCCCC1=CC(=CC=C1)O	8.5		Benzenoids	Phenols	1-hydroxy-4-unsubstituted benzenoids	28235.7	36421.3	34491.2	120715	48844.2	46676.1	87758	17227.8	78591.5
10.18_314.2457n	12,13-Dihydroxy-9-octadecenoic acid	C18H34O4	10.1813	-0.0018163	313.238	neg	M-H, M+Cl	5282961	CQSLTKIXAJTQGA-DHZHZOJOSA-N	CCCCCC(C(C/C=C/CCCCCCCC(=O)O)O)O	4.6		Lipids and lipid-like molecules	Fatty Acyls	Fatty acids and conjugates	664592	599166	636261	1.1898e+06	390979	2.28693e+06	596530	183946	627693
4.25_361.0932m/z	3,4,5-trihydroxy-6-[(2-methyl-3-phenyloxiran-2-yl)methoxy]oxane-2-carboxylic acid	C16H20O8	4.25328	8.08842	361.093	neg	M+Na-2H									43839.2	58921.8	56507.4	69463.8	82091.9	78380	84478.8	24988.6	65207.2
14.81_238.0775m/z	Gentiobiosyl 2-methyl-6-oxo-2E,4E-heptadienoate	C20H30O13	14.8086	1.92751	238.078	neg	M-2H	131751263	YFKTUCLAEHYWLL-MSLMYCKWSA-N	CC(=O)/C=C/C=C(\C)/C(=O)OC1C(C(C(C(O1)COC2C(C(C(C(O2)CO)O)O)O)O)O)O	-3.2		Organic oxygen compounds	Organooxygen compounds	Carbohydrates and carbohydrate conjugates	23868.2	23010.8	20392.8	2749.19	60690.8	16610.4	22606.4	46392.1	2424.43
1.71_320.1143m/z	5-Hydroxytryptophol glucuronide	C16H21NO7	1.7081	1.11813	320.114	neg	M-H2O-H									67982.9	72838.8	75939.5	110945	57644.3	46588.8	88362	56941.9	195420
6.15_301.0355m/z	Bracteatin	C15H10O7	6.153	0.426483	301.036	neg	M-H	5281221	ACAAVKGSTVOIQB-BASWHVEKSA-N	C1=C(C=C(C(=C1O)O)O)/C=C\2/C(=O)C3=C(C=C(C=C3O2)O)O	2.4	C08577	Phenylpropanoids and polyketides	Aurone flavonoids		5393.25	5268.76	6637.57	14649.3	0	15784.6	0	0	0
4.77_334.1047m/z	gamma-Glutamyl-S-methylcysteinyl-beta-alanine	C12H21N3O6S	4.7708	-9.40724	334.105	neg	M-H	131752665	MSEXKIKRSMQHDG-UHFFFAOYSA-N	CSCC(C(=O)NCCC(=O)O)NC(=O)CCC(C(=O)O)N	-4.2		Organic acids and derivatives	Peptidomimetics	Hybrid peptides	25739.4	26480.3	20335.8	11102.6	4057.8	110463	10652.8	4102.32	22279.3
5.52_201.1134m/z	2-Hydroxy-2,6,6-trimethylcyclohexanone	C9H16O2	5.5244	1.32832	201.113	neg	M+FA-H	101115	FWCGLHYHGUHPRY-UHFFFAOYSA-N	CC1(CCCC(C1=O)(C)O)C	1.3		Organic oxygen compounds	Organooxygen compounds	Carbonyl compounds	162271	146021	138499	119414	197468	79904	226486	161615	128278
7.10_267.0296m/z	3,5-dihydroxy-2-[(2E)-3-(4-hydroxyphenyl)prop-2-enoyl]cyclohexa-2,5-diene-1,4-dione	C15H10O6	7.0984	-1.01155	267.03	neg	M-H2O-H	131833009	ZWTHNQBQIXDGOG-ZZXKWVIFSA-N	C1=CC(=CC=C1/C=C/C(=O)C2=C(C(=O)C(=O)C=C2O)O)O	1.3		Phenylpropanoids and polyketides	Cinnamic acids and derivatives	Hydroxycinnamic acids and derivatives	5312.65	6146.38	5992.6	1687.19	2895.03	1368.26	26362.6	706.762	0
4.61_252.0877m/z	N-Lauroyl-Tyrosine	C12H15NO5	4.60618	-0.198311	252.088	neg	M-H	71466393	SVQAZCRYIXURJT-UHFFFAOYSA-N	CCCCCCCCCCCC(=O)NC(CC1=CC=C(C=C1)O)C(=O)O	4.5		Organic acids and derivatives	Carboxylic acids and derivatives	Amino acids, peptides, and analogues	311702	301110	277069	457514	275800	783186	387059	80856.3	648222
9.24_203.0715m/z	2,3-Dihydro-3-hydroxy-6-methoxy-2,2-dimethyl-4H-1-benzopyran-4-one	C12H14O4	9.24225	0.725782	203.072	neg	M-H2O-H	72800869	YTGHSHJESKKQEY-UHFFFAOYSA-N	CC1(C(C(=O)C2=C(O1)C=CC(=C2)OC)O)C	1.4		Organoheterocyclic compounds	Benzopyrans	1-benzopyrans	37126.2	34535.8	32650.8	445680	547.321	372.402	0	0	0
0.64_485.1987m/z	Glucosylgalactosyl hydroxylysine	C18H34N2O13	0.643067	-0.275707	485.199	neg	M-H	122304	UTIRJVJBKWSIOX-SRMFCGEKSA-N	C(CC(CN)O[C@H]1[C@@H]([C@H]([C@H]([C@H](O1)CO)O)O)O[C@@H]2[C@@H](C([C@@H]([C@H](O2)CO)O)O)O)[C@@H](C(=O)O)N	-7.4		Lipids and lipid-like molecules	Fatty Acyls	Fatty acyl glycosides	379666	347492	325714	157798	188395	237192	192416	959525	221491
9.26_247.0975m/z	Prenyl cis-caffeate	C14H16O4	9.26175	-0.342338	247.097	neg	M-H	5281790	TTYOHMFLCXENHR-GQCTYLIASA-N	CC(=CCOC(=O)/C=C/C1=CC(=C(C=C1)O)O)C	3	C10487	Phenylpropanoids and polyketides	Cinnamic acids and derivatives	Hydroxycinnamic acids and derivatives	671702	643547	673613	117207	2.39724e+06	176324	25696.5	7900.39	37713.9
1.17_326.0649m/z	N-Fructosyl pyroglutamate	C11H17NO8	1.16908	0.374099	326.065	neg	M+Cl	139292107	VMOJEEZNLOLYBG-UHFFFAOYSA-N	C1CC(=O)N(C1C(=O)O)CC2(C(C(C(O2)CO)O)O)O	-3		Organic acids and derivatives	Carboxylic acids and derivatives	Amino acids, peptides, and analogues	12139.8	6800.17	16269.8	7314.93	6563.7	0	10258.9	14952.1	0
1.27_320.0626m/z	8-Hydroxyguanosine	C10H13N5O6	1.27383	4.61761	320.063	neg	M+Na-2H	135407175	FPGSEBKFEJEOSA-UMMCILCDSA-N	C([C@@H]1[C@H]([C@H]([C@@H](O1)N2C3=C(C(=O)NC(=N3)N)NC2=O)O)O)O	-3.6		Nucleosides, nucleotides, and analogues	Purine nucleosides		234001	231037	235806	465299	302497	285316	166047	180999	398324
1.29_103.0401m/z	2-HYDROXYBUTYRIC ACID	C4H8O3	1.28965	0.70319	103.04	neg	M-H	77199	LXVSANCQXSSLPA-UHFFFAOYSA-N	CCC(CC)(C(=O)O)O	0.8	C05984	Lipids and lipid-like molecules	Fatty Acyls	Fatty acids and conjugates	127922	134103	126688	236996	140753	203648	167771	57523.1	323703
6.78_335.1105m/z	Methyl helianthenoate F glucoside	C17H22O8	6.78438	-8.74784	335.111	neg	M-H2O-H	131752980	MBJLYSAPIVPYNP-CLFYSBASSA-N	COC(=O)C/C=C\CC#CC#CC(C=C)OC1C(C(C(C(O1)CO)O)O)O	0.2		Lipids and lipid-like molecules	Fatty Acyls	Fatty acyl glycosides	27370.4	17187.6	24235.2	29247.9	20883.8	59825.8	13507.3	18567.1	46658.4
1.39_102.0560m/z	3-Aminoisobutanoic acid	C4H9NO2	1.39163	-0.0936818	102.056	neg	M-H									13354.1	12021.8	10470.5	10118.8	12045.8	9492.51	15392.8	21636	18234.9
4.94_317.1544m/z	Lactapiperanol C	C16H26O4	4.93683	6.66958	317.154	neg	M+Cl	85158920	DEBINYRQIQKNDF-UHFFFAOYSA-N	CC1(CC2C(C1)C3(CC34C(OCC4(C2O)O)OC)C)C	1.5		Lipids and lipid-like molecules	Prenol lipids	Diterpenoids	13222.9	11787.5	9351.04	40381.3	2766.47	17247.9	12584.5	10094.2	8893.64
4.42_416.2152m/z	Cilazapril	C22H31N3O5	4.42038	-9.27521	416.215	neg	M-H									4369.29	6258.68	3928.04	34558.2	9532.03	10081.1	574.987	771.816	0
12.09_321.2439m/z	Austroinulin	C20H34O3	12.0885	1.04906	321.244	neg	M-H	11472742	JEZOMVOAWYLQAJ-ZHPNODNJSA-N	C/C(=C/C[C@@H]1[C@]2(CCCC([C@@H]2[C@H]([C@@H]([C@@]1(C)O)O)O)(C)C)C)/C=C	4.5		Lipids and lipid-like molecules	Prenol lipids	Diterpenoids	152937	159196	202208	277481	194230	177297	244145	97997.9	281915
5.99_287.1499m/z	(3S,5R,6R,7E)-3,5,6-Trihydroxy-7-megastigmen-9-one	C13H22O4	5.98597	-0.465826	287.15	neg	M+FA-H	51136538	QASOACWKTAXFSE-AATRIKPKSA-N	CC(=O)/C=C/C1(C(CC(CC1(C)O)O)(C)C)O	0		Lipids and lipid-like molecules	Prenol lipids	Sesquiterpenoids	8463.58	8143.36	8640.09	1412.92	17101.8	3597.05	11463.9	16566.6	2316.47
10.94_433.3325m/z	MG(22:1(13Z)/0:0/0:0)	C25H48O4	10.9421	6.30835	433.333	neg	M+Na-2H									5724.96	4807.1	5091.28	4032.85	13786.3	4253.15	3821.27	5864.99	5170.85
5.89_206.0825m/z	AcetylPhenylalanine	C11H13NO3	5.89232	0.930842	206.082	neg	M-H									167503	161070	159461	75646.1	286036	158321	194295	182657	69594.4
0.73_132.0304m/z	D-ASPARTATE	C4H7NO4	0.727483	1.18931	132.03	neg	M-H					C00402				361045	352941	315151	630390	276527	778534	430950	179549	619174
9.55_413.2007m/z	Melleolide G	C24H32O7	9.54545	8.67742	413.201	neg	M-H2O-H	158276	SJZRUQOYQZRISL-IDOJSZHESA-N	CC1=CC(=CC(=C1C(=O)O[C@@H]2C[C@]3([C@@]2(C(=C[C@H]4[C@@H]3CC(C4)(C)C)C=O)O)C)O)O	4.5		Lipids and lipid-like molecules	Prenol lipids	Sesquiterpenoids	4.90818e+06	4.85405e+06	5.01069e+06	651432	6.36676e+06	1.63893e+06	3.86153e+06	1.62147e+07	640444
14.75_347.1514m/z	Secoeremopetasitolide A	C19H26O7	14.7537	3.77998	347.151	neg	M-H2O-H	131753122	JNKNAUQBPPWDQQ-TWGQIWQCSA-N	C/C=C(/C)\C(=O)OC(C1=C(C(OC1=O)O)C)C2(C(C(CCC2=O)O)C)C	0.9		Lipids and lipid-like molecules	Prenol lipids	Terpene lactones	48175.3	51537.7	46474.9	29005	12760.5	51319	180646	80910.5	27558.4
2.36_332.1460m/z	Histidinyl-Arginine	C12H21N7O3	2.361	2.45115	332.146	neg	M+Na-2H									13183.4	15728.8	14716.8	9258.29	2168.61	91944.4	8263.31	14771.8	1030.14
8.82_463.3061m/z	11'-Carboxy-alpha-chromanol	C26H42O4	8.82085	-0.975083	463.306	neg	M+FA-H									3296.2	4769.99	4588.18	0	8380.09	1334.78	10631	6828.19	0
8.82_453.1588m/z	alpha-L-Rhamnopyranosyl-(1->3)-alpha-D-galactopyranosyl-(1->3)-L-fucose	C18H32O14	8.82085	-5.51321	453.159	neg	M-H2O-H									66574.5	63636.4	74173.2	66001.8	106934	67399.9	74410.2	15217.4	103843
7.10_254.0578n	7,4'-Dihydroxyflavone	C15H10O4	7.0984	-0.360762	253.051	neg	M-H, 2M-H	5282073	LCAWNFIFMLXZPQ-UHFFFAOYSA-N	C1=CC(=CC=C1C2=CC(=O)C3=C(O2)C=C(C=C3)O)O	3.3	C12123	Phenylpropanoids and polyketides	Flavonoids	Flavones	465402	471073	457100	253365	260003	148255	1.81472e+06	110479	234815
11.43_363.2543m/z	Prostaglandin A1 ethyl ester	C22H36O4	11.4315	0.647926	363.254	neg	M-H	12149511	STQVEMJKKQYNQQ-LTGPBHORSA-N	CCCCC[C@@H](/C=C/[C@H]1C=CC(=O)[C@@H]1CCCCCCC(=O)OCC)O	5.1		Lipids and lipid-like molecules	Fatty Acyls	Eicosanoids	6805.54	7298.39	5953.38	7873.94	3337.44	10928.2	9035.28	4151.9	5717.65
10.62_333.2073m/z	12-oxo-LTB4	C20H30O4	10.6192	0.646215	333.207	neg	M-H									7562.19	5972.63	7240.69	11105.2	5585.03	7199.4	23119.9	0	8615.22
5.08_465.1632m/z	Nb-trans-p-Coumaroylserotonin glucoside	C25H28N2O8	5.08042	-7.25657	465.163	neg	M-H2O-H	131751296	LPGWQGDUKIPAME-FPYGCLRLSA-N	C1=CC(=CC=C1/C=C/C(=O)NCCC2=CNC3=C2C=C(C=C3)OC4C(C(C(C(O4)CO)O)O)O)O	1.2		Organic oxygen compounds	Organooxygen compounds	Carbohydrates and carbohydrate conjugates	67189.5	42605.6	51835.4	80383.3	31061.4	128440	71776.5	22660.1	122922
11.79_275.1647m/z	5-Acetoxydihydrotheaespirane	C15H26O3	11.7886	7.37048	275.165	neg	M+Na-2H									4193.4	4078.59	3962.56	8743.64	3671.04	4006.51	8061.8	3343.56	14668.7
13.11_477.2626m/z	GPA(2:0/18:1)	C23H43O8P	13.1106	0.734353	477.263	neg	M-H									48925.7	49570.1	65148.8	0	0	52451.7	0	104826	16191.6
1.45_305.0452m/z	Stevenin	C16H12O5	1.44548	7.17036	305.045	neg	M+Na-2H									15699.3	12632	13737.3	19605.5	19329.7	19753.4	5233.2	54304.4	18111.1
6.67_473.2550m/z	Lucidenic acid B	C27H38O7	6.6708	1.02463	473.255	neg	M-H	102410351	GYRDSOABOBCYST-HFAARYGVSA-N	C[C@H](CCC(=O)O)[C@H]1CC(=O)[C@@]2([C@@]1([C@@H](C(=O)C3=C2[C@H](C[C@@H]4[C@@]3(CCC(=O)C4(C)C)C)O)O)C)C	1.5		Lipids and lipid-like molecules	Prenol lipids	Triterpenoids	38505.8	36567.2	38596.2	1095.75	42674.4	23569	16874.3	96743.7	0
10.67_626.3506m/z	Janthitrem F	C39H51NO7	10.6729	2.86481	626.351	neg	M-H2O-H	10009398	SHMYDSYGDWIPKT-UHFFFAOYSA-N	CC(=O)OC1C=C2C(CCC3(C2(CCC4C3(C5=C(C4)C6=CC7=C(C=C6N5)C8=CC(OC(C8C7O)(C)C)(C)C)C)O)C)OC1C(C)(C)O	3.1		Organoheterocyclic compounds	Naphthopyrans		6487.57	7576.26	9661.74	10860.7	7699.42	25380.2	17588.4	0	6373.52
7.36_244.0437m/z	Ascorbalamic acid	C9H13NO8	7.36088	-9.92607	244.044	neg	M-H2O-H									5655.06	4773.66	5917.27	678.414	5413.88	4448.48	3032.15	21274.2	0
1.24_189.0407m/z	Ethyl hydrogen fumarate	C6H8O4	1.24258	1.38498	189.041	neg	M+FA-H	5358902	XLYMOEINVGRTEX-ONEGZZNKSA-N	CCOC(=O)/C=C/C(=O)O	0.2		Lipids and lipid-like molecules	Fatty Acyls	Fatty acid esters	904954	791714	728770	546182	731568	505058	811625	1.21395e+06	1.74593e+06
14.81_579.2533n	Taurochenodeoxycholate-7-sulfate	C26H45NO9S2	14.8086	-0.476716	288.619	neg	M-2H, M+Na-2H, M-H					C05465				409329	420728	369192	12326.6	968960	376742	263156	949557	51030
5.67_242.1398m/z	8-acetamido-2-methyl-7-oxononanoic acid	C12H21NO4	5.6693	-0.0699582	242.14	neg	M-H	45359444	UALLEVOGEQZKSX-UHFFFAOYSA-N	CC(CCCCC(=O)C(C)NC(=O)C)C(=O)O	1		Lipids and lipid-like molecules	Fatty Acyls	Fatty acids and conjugates	17531.1	19251	20808.3	5243.42	38182.3	7076.23	12038.6	42897.5	6821.64
12.03_389.1584m/z	3-Dehydronobilin	C20H24O5	12.0331	-6.30257	389.158	neg	M+FA-H	131752038	FKDIIXZIKCNXAT-QLDBJWRKSA-N	C/C=C(/C)\C(=O)OC1C/C(=C/CC(=O)/C(=C/C2C1C(=C)C(=O)O2)/C)/C	3		Lipids and lipid-like molecules	Prenol lipids	Terpene lactones	49009.9	42165.3	34599.8	7392.07	36427.1	70024.2	97055.2	52209.2	0
8.64_463.2335m/z	11-beta-Hydroxyandrosterone-3-glucuronide	C25H38O9	8.6374	-0.536002	463.233	neg	M-H2O-H	53480452	BRPLOVMHAFXVOQ-HUMIJZDLSA-N	C[C@]12CC[C@H](C[C@@H]1CC[C@@H]3[C@@H]2[C@H](C[C@]4([C@H]3CCC4=O)C)O)O[C@H]5[C@@H]([C@H]([C@@H]([C@H](O5)C(=O)O)O)O)O	1.4		Lipids and lipid-like molecules	Steroids and steroid derivatives	Steroidal glycosides	42563.4	45833.5	45431.5	15740.5	50339.8	20128.2	16242.6	148998	8670.5
7.53_369.2289m/z	5,6-Dihydroxyprostaglandin F1a	C20H36O7	7.53125	1.76515	369.229	neg	M-H2O-H									169361	160145	177394	187666	116501	334172	409359	74936.1	136632
8.50_435.2370m/z	15-deoxy-delta12,14-Prostaglandin J2-2-glycerol ester	C23H34O5	8.50493	-4.6105	435.237	neg	M+FA-H					C14717				33860.4	31733.5	36079.7	63217.7	30470.1	63782.9	30447.6	8141.38	128924
11.62_443.3172m/z	MG(0:0/24:6(6Z,9Z,12Z,15Z,18Z,21Z)/0:0)	C28H44O4	11.6205	1.22278	443.317	neg	M-H	53480998	SPDDTJMNQZVMGO-FJXNLOIUSA-N	CC/C=C\C/C=C\C/C=C\C/C=C\C/C=C\C/C=C\CCCCC(=O)OC[C@H](CO)O	6.3		Lipids and lipid-like molecules	Glycerolipids	Monoradylglycerols	4886.93	5446.1	5816.92	1042.56	4115.47	3417.39	0	0	30475.7
2.10_313.0565m/z	3,4,5-trihydroxy-6-(4-hydroxybenzoyloxy)oxane-2-carboxylic acid	C13H14O9	2.10073	0.0546748	313.057	neg	M-H	131831546	NAPPBXXQXKMDNU-UHFFFAOYSA-N	C1=CC(=CC(=C1)O)C(=O)OC2C(C(C(C(O2)C(=O)O)O)O)O	-0.5		Organic oxygen compounds	Organooxygen compounds	Carbohydrates and carbohydrate conjugates	50435.7	55075.7	39677.9	7452.49	78919.8	17618.4	27861.8	102988	1150.27
6.04_513.1033m/z	Limocitrin 3-rhamnoside	C23H24O12	6.04157	3.85545	513.103	neg	M+Na-2H	44260008	CCEZJODARJJBDK-DQADCKTKSA-N	CC1[C@@H](C([C@@H]([C@@H](O1)OC2=C(OC3=C(C2=O)C(=CC(=C3OC)O)O)C4=CC(=C(C=C4)O)OC)O)O)O	1.2		Phenylpropanoids and polyketides	Flavonoids	Flavonoid glycosides	5404.33	3943.86	4033.2	48077.2	1792.06	0	0	0	0
2.82_246.1215n	L-beta-aspartyl-L-leucine	C10H18N2O5	2.82427	-0.217354	245.114	neg	M-H, M+Na-2H, M-H2O-H	3549397	IYJILWQAFPUBHP-UHFFFAOYSA-N	CC(C)CC(C(=O)O)NC(=O)CC(C(=O)O)N	-2.8		Organic acids and derivatives	Peptidomimetics	Hybrid peptides	608813	557124	541603	280556	104223	3.02716e+06	237044	174386	880105
1.23_124.0075m/z	Taurine	C2H7NO3S	1.22843	0.56005	124.007	neg	M-H	1123	XOAAWQZATWQOTB-UHFFFAOYSA-N	C(CS(=O)(=O)O)N	-4.1	C00245	Organic acids and derivatives	Organic sulfonic acids and derivatives	Organosulfonic acids and derivatives	5508.58	3979.7	3333.22	3952.51	3460.46	3990.35	5587.55	5811.89	3478.6
7.25_351.2181m/z	Sterebin C	C20H32O5	7.25045	1.22019	351.218	neg	M-H	131751711	ZFSCNCIWZXOGNL-CMDGGOBGSA-N	CC(=O)/C=C/C1C2(CCCC(C2C(C(C1(C)O)OC(=O)C)O)(C)C)C	2.6		Lipids and lipid-like molecules	Prenol lipids	Sesquiterpenoids	6860.6	6268.81	8880.81	12311.9	4590.14	20287	8006.97	4595.09	14350.7
5.08_488.0980m/z	5-O-Feruloylnigrumin	C21H25NO10	5.08042	3.47789	488.098	neg	M+K-2H									24731	18271.2	28182.8	6309.08	38320.9	18705.6	66102.1	18525.3	2721.74
0.86_104.0476n	4-Hydroxybutanoic acid	C4H8O3	0.863333	2.15787	149.046	neg	M+FA-H, 2M+Hac-H	10413	SJZRECIVHVDYJC-UHFFFAOYSA-N	C(CC(=O)O)CO	-0.6	C00989	Lipids and lipid-like molecules	Fatty Acyls	Fatty acids and conjugates	366169	359844	322043	246898	453350	219208	370898	538340	338377
1.20_124.9915m/z	2-Hydroxyethanesulfonate	C2H6O4S	1.19818	0.972387	124.992	neg	M-H	7866	SUMDYPCJJOFFON-UHFFFAOYSA-N	C(CS(=O)(=O)O)O	-1.6	C05123	Organic acids and derivatives	Organic sulfonic acids and derivatives	Organosulfonic acids and derivatives	196550	172116	153537	105248	172996	116406	158091	260228	35728.3
10.03_231.1027m/z	3-hydroxy-3-[4-hydroxy-3-(3-methylbut-2-en-1-yl)phenyl]propanoic acid	C14H18O4	10.0331	0.303967	231.103	neg	M-H2O-H									95223.3	92686.4	98730.3	1625.4	432095	1325.84	0	0	0
1.15_229.0118m/z	Ribose 1-phosphate	C5H11O8P	1.154	-0.168877	229.012	neg	M-H	439236	YXJDFQJKERBOBM-TXICZTDVSA-N	C([C@@H]1[C@H]([C@H]([C@H](O1)OP(=O)(O)O)O)O)O	-3.1	C00620	Organic oxygen compounds	Organooxygen compounds	Carbohydrates and carbohydrate conjugates	37783	39328.9	37012	73085.3	38747.3	75915.7	15036.7	29307.4	4686.48
4.48_263.1400m/z	Valyl-Phenylalanine	C14H20N2O3	4.4757	-0.402326	263.14	neg	M-H	6993120	GJNDXQBALKCYSZ-RYUDHWBXSA-N	CC(C)[C@@H](C(=O)N[C@@H](CC1=CC=CC=C1)C(=O)O)N	-2.2	C02057	Organic acids and derivatives	Carboxylic acids and derivatives	Amino acids, peptides, and analogues	120650	120447	98640.3	85691.9	34365.7	707578	36304.9	48549	110184
10.18_395.2423m/z	Methyl octynecarboxylate	C10H16O2	10.1813	-4.78278	395.242	neg	2M+Hac-H	8137	NTLJTUMJJWVCTL-UHFFFAOYSA-N	CCCCCCC#CC(=O)OC	3.7		Lipids and lipid-like molecules	Fatty Acyls	Fatty acid esters	7104.7	4618.4	4679.87	15545.2	3234.56	26548.8	4764.99	563.327	2922.22
4.07_249.0629m/z	Arabinosylhypoxanthine	C10H12N4O5	4.07147	-0.126695	249.063	neg	M-H2O-H									0	6466.39	0	3302.65	9703.41	2763.22	0	0	0
1.60_187.1090m/z	Ala Val	C8H16N2O3	1.60328	0.839577	187.109	neg	M-H	107475	KRNYOVHEKOBTEF-YUMQZZPRSA-N	CC(C)[C@@H](C(=O)N[C@@H](C(C)C)C(=O)O)N	-2.8		Organic acids and derivatives	Carboxylic acids and derivatives	Amino acids, peptides, and analogues	133997	134242	141827	269355	76097.5	401998	57732.9	74725	248411
2.03_218.1035m/z	Zeatin	C10H13N5O	2.02855	-5.44877	218.104	neg	M-H	449093	UZKQTCBAMSWPJD-FARCUNLSSA-N	C/C(=C\CNC1=NC=NC2=C1NC=N2)/CO	0.7	C00371	Organoheterocyclic compounds	Imidazopyrimidines	Purines and purine derivatives	7106.07	6458.74	8643.21	4866	6310.59	5985.96	7572.19	10948.3	0
9.56_236.1055m/z	Valproylglycine	C10H19NO3	9.5636	-2.16378	236.105	neg	M+Cl	181919	QBKXUUNBNHZZPK-UHFFFAOYSA-N	CCCC(CCC)C(=O)NCC(=O)O	2		Organic acids and derivatives	Carboxylic acids and derivatives	Amino acids, peptides, and analogues	143826	125742	126898	142680	54347	83275	161333	68108.4	75321.4
5.26_377.1281m/z	3-Hydroxyquinine	C20H24N2O3	5.26395	2.37154	377.128	neg	M+K-2H					C07344				159731	192310	171485	39777.2	277279	78278.6	117221	328475	38638.8
13.41_359.2207m/z	(+)-Myrtenyl formate	C11H16O2	13.4141	-5.80615	359.221	neg	2M-H	6429195	QHPJGDWWLWJMPM-UHFFFAOYSA-N	CC1(C2CC=C(C1C2)COC=O)C	2.2		Lipids and lipid-like molecules	Prenol lipids	Monoterpenoids	8108.48	9980.3	7050.6	16880.3	8990.54	6686.4	17723.3	364.512	14614.7
2.03_190.0511m/z	2-Hydroxyquinoline	C9H7NO	2.02855	0.618314	190.051	neg	M+FA-H	6038	LISFMEBWQUVKPJ-UHFFFAOYSA-N	C1=CC=C2C(=C1)C=CC(=O)N2	1.3	C06338	Organoheterocyclic compounds	Quinolines and derivatives	Quinolones and derivatives	8192.77	9047.01	7044.53	20602.8	4588.83	16016.3	16573.7	3669.61	8447.46
4.07_168.0305m/z	2-Hydroxy-4-imino-2,5-cyclohexadienone	C6H5NO2	4.07147	1.7896	168.03	neg	M+FA-H									42909.9	41789.6	40741.3	16897.1	27406.6	23213.9	80020.7	67178.2	7400.03
10.55_280.2039n	12S-Hydroxy-5Z,8E,10E-heptadecatrienoic acid	C17H28O3	10.5459	0.158388	279.197	neg	M-H2O-H, M-H					C20388				208679	199772	304454	202731	149199	538910	788643	81115.9	94205
1.05_204.0879m/z	5-Acetamidovalerate	C7H13NO3	1.04695	0.884866	204.088	neg	M+FA-H									169025	140019	184400	98796.8	295493	118559	156460	179558	60797.1
5.60_185.0821m/z	5-Butyltetrahydro-2-oxo-3-furancarboxylic acid	C9H14O4	5.59535	1.08164	185.082	neg	M-H	131751118	XCIYLBHMPNYNTF-UHFFFAOYSA-N	CCCCC1CC(C(=O)O1)C(=O)O	2.4		Organoheterocyclic compounds	Lactones	Gamma butyrolactones	4417.38	4042.44	5153.83	11404.7	2674.1	8428.62	5261.08	2767.8	7440.51
1.18_279.0389m/z	Uridine	C9H12N2O6	1.18357	-0.129397	279.039	neg	M+Cl	6029	DRTQHJPVMGBUCF-XVFCMESISA-N	C1=CN(C(=O)NC1=O)[C@H]2[C@@H]([C@@H]([C@H](O2)CO)O)O	-2	C00299	Nucleosides, nucleotides, and analogues	Pyrimidine nucleosides		565843	540254	487254	1.54762e+06	199625	1.69828e+06	223797	218974	1.1309e+06
4.49_324.0234m/z	Urothion	C11H11N5O3S2	4.49232	1.07427	324.023	neg	M-H	135565297	RPUOVNROVSNPBD-GSVOUGTGSA-N	CSC1=C(SC2=C1N=C3C(=O)NC(=NC3=N2)N)[C@@H](CO)O	-0.9		Organoheterocyclic compounds	Pteridines and derivatives	Pterins and derivatives	25080.9	22052.9	20656.6	3716.7	46655.8	11426.6	12894.7	32532.5	2428.05
12.87_564.2418m/z	Hemorphin-4	C29H35N5O7	12.8701	-8.07609	564.242	neg	M-H									14154.4	12088.2	11776.8	21761	21588.5	0	3202.24	0	21848.8
10.42_335.2229m/z	5,15-DiHETE	C20H32O4	10.4223	0.469575	335.223	neg	M-H	5283158	UXGXCGPWGSUMNI-BVHTXILBSA-N	CCCCC[C@@H](/C=C/C=C\C/C=C\C=C\[C@H](CCCC(=O)O)O)O	4		Lipids and lipid-like molecules	Fatty Acyls	Eicosanoids	193729	173269	203624	229055	118650	481900	298324	57052.4	257698
9.26_573.2935m/z	Etodolac	C17H21NO3	9.26175	-6.11988	573.293	neg	2M-H	3308	NNYBQONXHNTVIJ-UHFFFAOYSA-N	CCC1=C2C(=CC=C1)C3=C(N2)C(OCC3)(CC)CC(=O)O	2.8	C06991	Organoheterocyclic compounds	Indoles and derivatives	Indolyl carboxylic acids and derivatives	17857	16921.9	21690	76579.7	11494.1	32422.5	9321.51	16288.7	13398.2
6.12_211.0613m/z	Eudesmic acid	C10H12O5	6.11538	0.707808	211.061	neg	M-H	8357	SJSOFNCYXJUNBT-UHFFFAOYSA-N	COC1=CC(=CC(=C1OC)OC)C(=O)O	1.4		Benzenoids	Benzene and substituted derivatives	Benzoic acids and derivatives	27180.5	23458.3	25549.2	6514	43889.4	7357.7	21407.4	52479.1	17286.1
3.85_184.0618m/z	N-acetyl-L-2-aminoadipate(2-)	C8H13NO5	3.8517	1.15815	184.062	neg	M-H2O-H	13943174	FTTGAAZKBNZDCZ-UHFFFAOYSA-N	CC(=O)NC(CCCC(=O)O)C(=O)O	-0.6		Organic acids and derivatives	Carboxylic acids and derivatives	Amino acids, peptides, and analogues	122960	128356	125001	34327.5	171052	47123.1	127592	295816	28975.2
0.91_172.0139n	rac-Glycerol 3-phosphoate	C3H9O6P	0.90925	1.58748	171.007	neg	M-H2O-H, M-H									187426	173638	164161	355641	252977	153606	72383.9	159980	830374
9.53_241.1445m/z	(Z)-2-octylpent-2-enedioic acid	C13H22O4	9.52707	-0.159039	241.144	neg	M-H	71694435	NIXDINZDFZJZHG-LUAWRHEFSA-N	CCCCCCCC/C(=C/CC(=O)O)/C(=O)O	3.8		Lipids and lipid-like molecules	Fatty Acyls	Fatty acids and conjugates	4873.21	5896.87	5986.57	7446.28	4294.24	4312.05	6057.38	6254.8	11903.4
0.64_789.1960m/z	Kaempferide 3-[rhamnopyranosyl-(1->6)-glucoside] 7-rhamnoside	C34H42O19	0.643067	-7.15414	789.196	neg	M+Cl									96756.8	95871.1	93314	136411	60403.9	147106	104219	83864.1	100719
13.41_277.2173m/z	12,13-EODE	C18H32O3	13.4141	0.155692	277.217	neg	M-H2O-H	5283014	CCPPLLJZDQAOHD-DHZHZOJOSA-N	CCCCCC1C(O1)C/C=C/CCCCCCCC(=O)O	5.6		Lipids and lipid-like molecules	Fatty Acyls	Fatty acids and conjugates	356372	423976	352262	920437	370588	322512	636273	61058.3	634519
8.90_477.1587m/z	Benzyl gentiobioside	C19H28O11	8.89662	-6.25784	477.159	neg	M+FA-H	6453389	LLEMMFPELBNINR-SKYGPZSASA-N	C1=CC=C(C=C1)CO[C@H]2[C@@H]([C@H]([C@@H]([C@H](O2)CO[C@H]3[C@@H]([C@H]([C@@H]([C@H](O3)CO)O)O)O)O)O)O	-2.8		Organic oxygen compounds	Organooxygen compounds	Carbohydrates and carbohydrate conjugates	7078.24	11983.4	11034.9	6956.6	4788.97	7070.55	6678.82	18126	13365.2
0.57_443.0384m/z	3,4,5-trihydroxy-6-({8-methoxy-2-oxo-2H-furo[2,3-h]chromen-4-yl}oxy)oxane-2-carboxylic acid	C18H16O11	0.573083	-0.615103	443.038	neg	M+Cl									150140	106191	106798	65428.5	70802.2	122030	155359	270814	81091.2
2.08_281.0891m/z	2'-O-Methylinosine	C11H14N4O5	2.0833	-0.329425	281.089	neg	M-H	135412763	HPHXOIULGYVAKW-IOSLPCCCSA-N	CO[C@@H]1[C@@H]([C@H](O[C@H]1N2C=NC3=C2N=CNC3=O)CO)O	-0.8		Nucleosides, nucleotides, and analogues	Purine nucleosides		39329.7	42148.5	33839.3	50957.1	29035.3	68311	68316	20729.9	62846.5
10.75_209.0855m/z	2-Ethyl-1-hexanol sulfate	C8H18O4S	10.7453	0.750324	209.085	neg	M-H	31364	MHGOKSLTIUHUBF-UHFFFAOYSA-N	CCCCC(CC)COS(=O)(=O)O	2.3	C02498	Organic acids and derivatives	Organic sulfuric acids and derivatives	Sulfuric acid esters	7457.52	5363.91	7613.62	6787.16	1663.25	40481.3	5915.02	6146.4	10203.6
5.80_323.1040m/z	Dictyoquinazol C	C18H18N2O5	5.80158	0.926485	323.104	neg	M-H2O-H	11099949	RFAIUXGESYTSKG-UHFFFAOYSA-N	COC1=CC(=C(C=C1)N2CN(C3=C(C2=O)C=C(C=C3)OC)C=O)CO	1.2		Organoheterocyclic compounds	Diazanaphthalenes	Benzodiazines	5628.08	3878.25	6716.74	51.6366	6699.77	0	55970.8	6.1538	0
0.81_380.1559n	N-(1-Deoxy-1-fructosyl)tryptophan	C18H24N2O7	0.807883	-6.3897	401.131	neg	M-H2O-H, M+Na-2H	101628891	QWGZQROFKDGNKL-DHWLWTGASA-N	C1=CC=C2C(=C1)C(=CN2)C[C@@H](C(=O)O)NCC3([C@H]([C@@H]([C@H](O3)CO)O)O)O	-2.6		Organic oxygen compounds	Organooxygen compounds	Carbohydrates and carbohydrate conjugates	135464	166420	137327	246399	93437.1	310807	75507.5	99071.5	61033.5
8.82_354.2410n	13,14-dihydro-15-keto-PGE1	C20H34O5	8.82085	1.12295	353.234	neg	M-H, M+Cl, 2M-H	165284	CDUVSQMTLOYKTR-ZHALLVOQSA-N	CCCCCC(=O)CC[C@H]1[C@@H](CC(=O)[C@@H]1CCCCCCC(=O)O)O	3.1		Lipids and lipid-like molecules	Fatty Acyls	Eicosanoids	2.92971e+06	2.83865e+06	2.8952e+06	6.03895e+06	4.61647e+06	3.12665e+06	3.46237e+06	507905	4.76808e+06
5.01_345.1560m/z	Glucosyl 6-hydroxy-2,6-dimethyl-2E,7-octadienoate	C16H26O8	5.0075	1.4153	345.156	neg	M-H									3490.08	6212.2	5738.58	0	4168.33	0	0	11441.5	0
6.84_311.1501m/z	7-Hydroxytrichodermol	C15H22O4	6.84015	0.257329	311.15	neg	M+FA-H									9993.8	6839.79	6353.96	2284.78	16592.6	2041.62	6549.44	16895	0
13.92_714.5138m/z	GPEtn(18:1/16:1)	C39H74NO8P	13.9229	8.23065	714.514	neg	M-H	52924899	UIELPOKGTOHFNL-AVWHJSSGSA-N	CCCCCCCC/C=C\CCCCCCCC(=O)OC[C@H](COP(=O)(O)OCCN)OC(=O)CCCCCCC/C=C\CCCCCC	9.5		Lipids and lipid-like molecules	Glycerophospholipids	Glycerophosphoethanolamines	0	0	123510	153080	0	0	74561.1	13956.3	6860.24
6.71_381.1923m/z	T2 Triol	C20H30O7	6.70807	1.00629	381.192	neg	M-H	608974	DDAUKBBLCGQHIP-UHFFFAOYSA-N	CC1=CC2C(CC1OC(=O)CC(C)C)(C3(C(C(C(C34CO4)O2)O)O)C)CO	-0.2		Lipids and lipid-like molecules	Prenol lipids	Sesquiterpenoids	7390.12	4908.15	6932.33	0	9706.74	9562.63	1635.61	15564.4	0
8.69_520.2677m/z	LysoPE(18:3(9Z,12Z,15Z)/0:0)	C23H42NO7P	8.69363	-0.746736	520.268	neg	M+FA-H	52925148	NTBBASCGALPTDC-WOBXFXBNSA-N	CC/C=C\C/C=C\C/C=C\CCCCCCCC(=O)OC[C@H](COP(=O)(O)OCCN)O	1.1		Lipids and lipid-like molecules	Glycerophospholipids	Glycerophosphoethanolamines	341473	643548	262167	49.657	0	235385	24.5506	358343	28986.1
11.95_226.1449m/z	Pivaloylcarnitine	C12H23NO4	11.9518	0.259017	226.145	neg	M-H2O-H									0	0	0	221.969	0	0	3395.29	1178.7	35839.3
7.12_178.0512m/z	p-Acetaminobenzoic acid	C9H9NO3	7.11682	1.16885	178.051	neg	M-H									9029.43	10455.3	12361.1	24668.6	6595.63	12398.7	7397.23	14468.6	24954.7
4.23_135.0453m/z	PHENYLACETIC ACID	C8H8O2	4.23473	1.03154	135.045	neg	M-H					C07086				36531.7	36687.4	33064.2	54812.6	42335.6	52383.8	45009.6	24016.1	53278.8
6.23_271.0972m/z	3-phenyl-3,4-dihydro-2H-1-benzopyran-7-ol	C15H14O2	6.22552	-1.62965	271.097	neg	M+FA-H									2027.28	612.286	1267.86	679.021	1135.42	337.298	12114.2	0	2097.81
4.14_458.2620m/z	Ala Leu Gly Ile Ser	C20H37N5O7	4.14435	-0.151938	458.262	neg	M-H									0	11633.4	0	14182.1	10418.5	27066.5	0	0	0
1.92_541.1665m/z	Cappariloside B	C22H28N2O11	1.92225	-1.96609	541.167	neg	M+FA-H	11972305	YWQNATCXFBWYHU-KWOKUELKSA-N	C1=CC2=C(C(=C1)O[C@H]3[C@@H]([C@H]([C@@H]([C@H](O3)CO[C@H]4[C@@H]([C@H]([C@@H]([C@H](O4)CO)O)O)O)O)O)O)C(=CN2)CC#N	-2.6		Organic oxygen compounds	Organooxygen compounds	Carbohydrates and carbohydrate conjugates	5526.89	2770.19	4469.59	0	4579.86	0	7064.58	40131.1	0
10.32_359.2230m/z	Cardoltriene	C21H30O2	10.3152	0.53422	359.223	neg	M+FA-H	6440219	OOXBEOHCOCMKAC-AOSYACOCSA-N	C=CC/C=C/C/C=C/CCCCCCCC1=CC(=CC(=C1)O)O	7.2		Benzenoids	Phenols	Benzenediols	9622.63	12009	10004.1	32304	7093.52	14176.7	24098.1	5937.91	14475.8
4.49_227.1038m/z	gamma-Glutamylvaline	C10H18N2O5	4.49232	0.308916	227.104	neg	M-H2O-H	7015683	AQAKHZVPOOGUCK-XPUUQOCRSA-N	CC(C)[C@@H](C(=O)O)NC(=O)CC[C@@H](C(=O)O)N	-2.8		Organic acids and derivatives	Carboxylic acids and derivatives	Amino acids, peptides, and analogues	105152	86536.7	79235.6	30386.3	143872	41787.2	95310.5	214098	37719.7
3.56_373.1152m/z	Geniposidic acid	C16H22O10	3.55648	3.09826	373.115	neg	M-H	443354	ZJDOESGVOWAULF-OGJQONSISA-N	C1C=C([C@@H]2[C@H]1C(=CO[C@H]2O[C@H]3[C@@H]([C@H]([C@@H]([C@H](O3)CO)O)O)O)C(=O)O)CO	-2.7	C11673	Lipids and lipid-like molecules	Prenol lipids	Terpene glycosides	5987.71	7591.5	10515.8	124960	1845.17	900.074	0	1960.29	0
4.49_269.0664m/z	3,4,5-trihydroxy-6-phenoxyoxane-2-carboxylic acid	C12H14O7	4.49232	-0.896829	269.066	neg	M-H	3520575	WVHAUDNUGBNUDZ-UHFFFAOYSA-N	C1=CC=C(C=C1)OC2C(C(C(C(O2)C(=O)O)O)O)O	0		Organic oxygen compounds	Organooxygen compounds	Carbohydrates and carbohydrate conjugates	106053	92176.5	82015.6	118615	82111.8	67362	155198	201614	21844.8
12.50_347.2596m/z	Carbocyclic Thromboxane A2	C22H36O3	12.4958	1.26699	347.26	neg	M-H	5311387	ZIWNJZLXPXFNGN-GXTQQWMXSA-N	CCCCC[C@@H](/C=C/[C@H]1CC2CC(C2)[C@@H]1C/C=C\CCCC(=O)O)O	5.5		Lipids and lipid-like molecules	Fatty Acyls	Fatty acids and conjugates	52072.2	45017.3	59484.1	111612	46069.5	81092.9	130963	16828.9	57196.7
8.62_496.2735m/z	Netilmicin	C21H41N5O7	8.61858	-3.7269	496.273	neg	M+Na-2H					C07657				69979.5	71067.1	71778.4	7878.41	75341.2	119235	31469.5	195992	0
7.10_343.0828m/z	3',4'-Dimethoxy-7-hydroxyflavone	C17H14O5	7.0984	1.74664	343.083	neg	M+FA-H									5816.86	5221.47	5805.81	5069.86	1916.19	1072.22	20016.3	821.546	0
2.46_240.0988m/z	Linatine	C10H17N3O5	2.45645	-0.784329	240.099	neg	M-H2O-H					C05939				852.709	660.173	1005.79	0	6963.14	0	0	0	0
5.25_293.1141m/z	Hydroxyprolyl-Tyrosine	C14H18N2O5	5.24598	-0.524153	293.114	neg	M-H	61157166	KYOLCXJAAOGMSB-UHFFFAOYSA-N	C1C(CNC1C(=O)NC(CC2=CC=C(C=C2)O)C(=O)O)O	-3.4		Organic acids and derivatives	Carboxylic acids and derivatives	Amino acids, peptides, and analogues	60492.3	68378	62827.8	100658	65349.8	113999	28557.1	34350.5	74045.1
1.20_318.0614m/z	8-Hydroxy-deoxyguanosine	C10H13N5O5	1.19818	1.28045	318.061	neg	M+Cl	135440064	HCAJQHYUCKICQH-VPENINKCSA-N	C1[C@@H]([C@H](O[C@H]1N2C3=C(C(=O)NC(=N3)N)NC2=O)CO)O	-2.6		Nucleosides, nucleotides, and analogues	Purine nucleosides	Purine 2'-deoxyribonucleosides	0	0	0	0	0	0	0	0	39649.9
5.41_372.1781m/z	N-Jasmonoyltyrosine	C21H27NO5	5.41368	-9.50864	372.178	neg	M-H									15366.7	18238.2	13697	27663.6	13463.6	16357.7	30102.3	10608.6	20947.7
0.79_174.0888m/z	L-citrulline	C6H13N3O3	0.792117	2.25243	174.089	neg	M-H	9750	RHGKLRLOHDJJDR-BYPYZUCNSA-N	C(C[C@@H](C(=O)O)N)CNC(=O)N	-4.3	C00327	Organic acids and derivatives	Carboxylic acids and derivatives	Amino acids, peptides, and analogues	21368.7	19591.5	22783.3	47730.8	18073.4	21251.4	39244.5	18585.8	44710.7
9.20_269.0814m/z	7-hydroxy-6-methoxy-3-phenyl-3,4-dihydro-2H-1-benzopyran-4-one	C16H14O4	9.20455	-1.84125	269.081	neg	M-H									44994.5	45057.3	37199.9	11668.6	151423	15374.3	4001.14	3325.99	14571.1
1.74_197.0457m/z	3-METHOXY-4-HYDROXYMANDELATE	C9H10O5	1.74405	0.695091	197.046	neg	M-H	1245	CGQCWMIAEPEHNQ-UHFFFAOYSA-N	COC1=C(C=CC(=C1)C(C(=O)O)O)O	-0.2	C05584	Benzenoids	Phenols	Methoxyphenols	12565.4	13013.9	11676.7	5285.35	16057.3	6100.39	13908.3	28394.4	0
4.66_281.0780m/z	Oxypinnatanine	C10H16N2O6	4.66207	9.53578	281.078	neg	M+Na-2H	14779021	FKPGGSOHTXQOGP-UHFFFAOYSA-N	C1C=C(C(O1)NC(=O)C(CC(C(=O)O)N)O)CO	-4.9		Organic acids and derivatives	Carboxylic acids and derivatives	Amino acids, peptides, and analogues	25178	20057.3	21171.4	10358.1	43384.7	5599.93	16078.8	29598.2	1613.17
12.88_269.2119m/z	(+/-)-Dihydrofarnesol	C15H28O	12.8779	-1.25257	269.212	neg	M+FA-H									9192.42	7307.46	10036.8	20302.6	6278.11	13444.8	20141.9	5361.51	31598.8
1.18_256.0938m/z	Glutamylglutamine	C10H17N3O6	1.18357	-0.286137	256.094	neg	M-H2O-H	10171586	MGHKSHCBDXNTHX-WDSKDSINSA-N	C(CC(=O)O)[C@@H](C(=O)N[C@@H](CCC(=O)N)C(=O)O)N	-5.8		Organic acids and derivatives	Carboxylic acids and derivatives	Amino acids, peptides, and analogues	8400.42	8220.05	5471.93	3937.12	1258.59	16926.2	4735.69	15256.7	0
7.86_183.0049m/z	2,4-Dinitrophenol	C6H4N2O5	7.85933	0.913879	183.005	neg	M-H	1493	UFBJCMHMOXMLKC-UHFFFAOYSA-N	C1=CC(=C(C=C1[N+](=O)[O-])[N+](=O)[O-])O	1.7	C02496	Benzenoids	Phenols	Nitrophenols	14366.8	13064.4	14348.7	25969.7	8456.95	43707.8	6720.24	6845.36	12967.3
2.90_379.1727m/z	Pteroside B	C20H28O7	2.89703	-9.34843	379.173	neg	M-H	134279	UQYNGSPDPASNLN-BLAIOOKWSA-N	C[C@@H]1CC2=C(C1=O)C(=C(C(=C2)C)CCO[C@H]3[C@@H]([C@H]([C@@H]([C@H](O3)CO)O)O)O)C	0.9		Organic oxygen compounds	Organooxygen compounds	Carbohydrates and carbohydrate conjugates	11551.7	13801.2	13094.6	4917.08	44744.5	8716.32	5625.82	12558.5	0
11.70_201.0382m/z	D-Fructose	C6H12O6	11.7032	0.915788	201.038	neg	M+Na-2H	2723872	LKDRXBCSQODPBY-VRPWFDPXSA-N	C1[C@H]([C@H]([C@@H](C(O1)(CO)O)O)O)O	-2.8	C10906	Organic oxygen compounds	Organooxygen compounds	Carbohydrates and carbohydrate conjugates	1.86324e+06	1.91818e+06	1.92697e+06	2.97866e+06	1.62878e+06	3.24676e+06	2.71589e+06	1.73452e+06	7.36426e+06
10.47_311.2227m/z	13-HPODE	C18H32O4	10.474	-0.121797	311.223	neg	M-H					C04717				271865	231901	294246	407317	139205	864391	351902	120094	235127
4.40_464.1789m/z	Sulprostone	C23H31NO7S	4.40282	8.72095	464.179	neg	M-H									3903.18	5367.43	5977.13	1862.03	0	23284.4	6455.61	0	2141.36
6.93_447.2032m/z	Cortisone acetate	C23H30O6	6.93097	1.95411	447.203	neg	M+FA-H	5745	ITRJWOMZKQRYTA-RFZYENFJSA-N	CC(=O)OCC(=O)[C@]1(CC[C@@H]2[C@@]1(CC(=O)[C@H]3[C@H]2CCC4=CC(=O)CC[C@]34C)C)O	2.1	C08173	Lipids and lipid-like molecules	Steroids and steroid derivatives	Pregnane steroids	16784.3	15379.7	16948.2	5233.58	29110.4	4085.38	7495.99	11951.9	62104.3
12.48_343.2283m/z	3-(8,11,14-Pentadecatrienyl)phenol	C21H30O	12.4782	1.42559	343.228	neg	M+FA-H	5356112	JOLVYUIAMRUBRK-AOSYACOCSA-N	C=CC/C=C/C/C=C/CCCCCCCC1=CC(=CC=C1)O	7.6		Benzenoids	Phenols	1-hydroxy-4-unsubstituted benzenoids	7652.37	4748.53	6957.67	11410.1	817.748	9842.97	4037.64	9169.33	12404.2
8.66_184.1103n	(S)-Oleuropeic acid	C10H16O3	8.65628	1.84772	367.213	neg	M-H, 2M-H									73412	69640.8	77715.2	45656.2	121368	68813.4	87483.4	92812.7	54633
9.32_632.1771m/z	Mukonal	C13H9NO2	9.31652	-8.8481	632.177	neg	3M-H									0	2714.15	2645.02	0	350291	0	0	211.504	0
1.45_251.1036m/z	Hydroxyprolyl-Valine	C10H18N2O4	1.44548	9.99168	251.104	neg	M+Na-2H									58469.6	60421.6	53567.5	125224	42423.7	144268	20352.1	45339.2	293881
6.13_381.1922m/z	4b-Hydroxystanozolol	C21H32N2O2	6.1349	-8.13254	381.192	neg	M+K-2H	53477768	OCUSYXNRARMJHS-SUVJOWDWSA-N	C[C@]12CC[C@H]3[C@H]([C@@H]1CC[C@]2(C)O)CC[C@@H]4[C@@]3(CC5=C([C@@H]4O)NN=C5)C	3.2		Lipids and lipid-like molecules	Steroids and steroid derivatives	Estrane steroids	8918.13	9202.7	10494.5	1128.61	6261.4	0	46805.2	6162.02	0
7.32_319.1667m/z	1,2,3,4,5,6-Hexahydro-7H-cyclopenta[b]pyridin-7-one	C8H11NO	7.3242	1.27612	319.167	neg	2M+FA-H	85576667	ORZSZFCROJSVII-UHFFFAOYSA-N	C1CC2=C(C(=O)CC2C3=CC=CO3)NC1	1.2		Organoheterocyclic compounds	Pyridines and derivatives	Hydropyridines	3453.89	2787.04	3308.55	0	729.074	0	30169.7	511.76	0
4.55_387.0937m/z	6-{[2-(2,5-dihydroxy-4-methoxyphenyl)propanoyl]oxy}-3,4,5-trihydroxyoxane-2-carboxylic acid	C16H20O11	4.54918	1.01822	387.094	neg	M-H									7422.71	6000.61	6444.37	2323.51	4389.3	6625.33	35363.6	0	0
1.17_309.1094m/z	Di-Hydroxymelatonin	C13H16N2O4	1.16908	0.669388	309.109	neg	M+FA-H									58249.4	56506.5	93491.9	161794	34335.9	139533	41488.9	36350.3	0
1.60_382.9404m/z	2,5-Dichlorophenol	C6H4Cl2O	1.60328	-3.99451	382.94	neg	2M+Hac-H					C06602				4733.45	1525.22	3547.75	0	1323.26	6941.99	3740.59	0	96008.4
1.34_99.0452m/z	3,3-Dimethylacrylic acid	C5H8O2	1.33948	0.105145	99.0452	neg	M-H	10931	YYPNJNDODFVZLE-UHFFFAOYSA-N	CC(=CC(=O)O)C	1.2	C08279	Lipids and lipid-like molecules	Fatty Acyls	Fatty acids and conjugates	4481.87	4634.45	3319.07	4889.37	3465.27	8377.3	3512.23	2997.75	1411
1.02_112.0233m/z	4,5-Dimethylthiazole	C5H7NS	1.01573	5.78513	112.023	neg	M-H									15410.4	12631.4	11148.7	30232.1	8690.69	34572.5	17288.6	6100.51	59260
7.82_349.1661m/z	2-Methylene-5-(2,5-Dioxotetrahydrofuran-3-Yl)-6-Oxo--10,10-Dimethylbicyclo[7	C18H24O4	7.82297	1.29222	349.166	neg	M+FA-H									13786.1	15253.2	16171.7	990.664	40580.5	4947.38	9029.02	24564.8	1348.68
5.56_330.1495m/z	Zanthosimuline	C20H23NO2	5.55982	6.42163	330.15	neg	M+Na-2H									233306	206235	242888	497229	95488.6	586970	161368	366050	77027.4
5.58_193.0356m/z	D-Glucuronic acid	C6H10O7	5.57857	1.35171	193.036	neg	M-H	94715	AEMOLEFTQBMNLQ-AQKNRBDQSA-N	[C@@H]1([C@@H]([C@H](OC([C@@H]1O)O)C(=O)O)O)O	-2.3	C16245	Organic oxygen compounds	Organooxygen compounds	Carbohydrates and carbohydrate conjugates	9035.33	7346.8	8963.77	4379.43	3129.98	2438.88	5842.44	32133.9	1610.6
3.81_174.0796n	1H-Indole-3-acetamide	C10H10N2O	3.81435	1.6737	407.173	neg	M-H, 2M+Hac-H, M+FA-H, M-H2O-H	397	ZOAMBXDOGPRZLP-UHFFFAOYSA-N	C1=CC=C2C(=C1)C(=CN2)CC(=O)N	0.8	C02693	Organoheterocyclic compounds	Indoles and derivatives	Indoles	1.06144e+06	1.2188e+06	1.12919e+06	1.57814e+06	580205	4.88845e+06	1.18001e+06	406314	682326
5.60_359.1251m/z	Blumealactone C	C17H24O6	5.59535	-4.85341	359.125	neg	M+Cl	14021261	ZZIWIHVMLLHIPS-UHFFFAOYSA-N	CC1CCCC2(C(O2)C(C3C(C1OC(=O)C)OC(=O)C3=C)O)C	1.5		Lipids and lipid-like molecules	Prenol lipids	Terpene lactones	38344.8	41308.9	37734.8	77158.2	25545.5	29618.2	28815.5	75899.5	59214
14.81_311.1687m/z	N-Undecylbenzenesulfonic acid	C17H28O3S	14.8086	0.115052	311.169	neg	M-H	38222	UCDCOJNNUVYFKJ-UHFFFAOYSA-N	CCCCCCCCCCCC1=CC=C(C=C1)S(=O)(=O)O	6.4		Benzenoids	Benzene and substituted derivatives	Benzenesulfonic acids and derivatives	137396	132983	115094	219950	107144	205132	296951	107186	277053
10.33_461.1251m/z	Artomunoxanthentrione epoxide	C26H22O8	10.3347	1.9827	461.125	neg	M-H	15725888	HYOUKKTWDGSFHB-UHFFFAOYSA-N	CC(=C)C1=C2C(=C3C(=C1)C(=O)C4=C(O3)C5=C(C=C4O)OC(C=C5)(C)C)C(=O)C=C(C2=O)OC	5.2		Organoheterocyclic compounds	Benzopyrans	1-benzopyrans	54372.8	69366	58668.8	56980.7	32749.2	143977	98749.6	61038.9	99454.9
6.10_261.1131m/z	8-hydroxy-5,8a-dimethyl-3-methylidene-3a,4,4a,8,9,9a-hexahydrobenzo[f][1]benzofuran-2,7-dione	C15H18O4	6.09603	-0.68949	261.113	neg	M-H	14021268	XAFJIIZCMNHLRS-UHFFFAOYSA-N	CC1=CC(=O)C(C2(C1CC3C(C2)OC(=O)C3=C)C)O	1.2		Lipids and lipid-like molecules	Prenol lipids	Terpene lactones	1995.3	1794	2146.59	880.136	1214.96	0	10329.9	818.317	0
0.98_103.0037m/z	Malonic acid	C3H4O4	0.984883	0.139924	103.004	neg	M-H					C00383				25402	21858.7	23160.1	53614.6	17542.3	36340.8	23364.3	23533.5	40070.6
1.00_148.0439m/z	Racemethionine	C5H11NO2S	1.00043	0.935256	148.044	neg	M-H									295108	256037	245817	490528	152285	1.10286e+06	151378	212656	965786
1.37_452.1675m/z	(E)-2-Hydroxydoxepin glucuronide	C25H29NO8	1.3749	-8.33217	452.168	neg	M-H2O-H									176843	170579	151066	106240	166982	118241	137781	337686	183031
7.44_445.1882m/z	15-Hydroxynorandrostene-3,17-dione glucuronide	C24H32O9	7.43713	2.94526	445.188	neg	M-H2O-H	44263360	ADQUXZRKOKKULD-CZOXBATISA-N	C[C@]12CC[C@H]3[C@H]([C@@H]1[C@H](CC2=O)O[C@H]4[C@@H]([C@H]([C@@H]([C@H](O4)C(=O)O)O)O)O)CCC5=CC(=O)CC[C@H]35	0.1		Lipids and lipid-like molecules	Steroids and steroid derivatives	Steroidal glycosides	964362	982601	1.00595e+06	267749	918880	285420	322927	2.56712e+06	1.37112e+06
6.63_439.1614m/z	Gibberellin A43	C20H26O8	6.63348	0.96761	439.161	neg	M+FA-H	25243966	FQTLNSKVFLETSS-QBCIWLIXSA-K	C[C@@]1([C@H]2[C@@H]([C@@]34C[C@@H](CC[C@H]3[C@@]2(C[C@@H]([C@@H]1O)O)C(=O)[O-])C(=C)C4)C(=O)[O-])C(=O)[O-]	2.8	C01699	Lipids and lipid-like molecules	Prenol lipids	Diterpenoids	48281.5	48586.9	50271.9	11470.6	57071.3	26643.2	73616.9	155076	8830.59
9.55_525.2136m/z	Crocin 4	C27H36O9	9.54545	5.96089	525.214	neg	M+Na-2H					C08589				76648.6	91443.8	79351.7	5401.58	78005.1	30404.7	57761.3	233303	1607.1
13.09_428.1876n	Edulisin V	C24H28O7	13.0944	9.58985	427.18	neg	M-2H, M-H	131753091	RGKKEFIQHJTNIY-UHFFFAOYSA-N	CC(C)(C1=CC2=C(O1)C=CC3=C2OC(=O)C=C3)OC4C(C(C(C(O4)CO)O)O)O	0.5		Phenylpropanoids and polyketides	Coumarins and derivatives	Furanocoumarins	344370	378234	314107	964.791	867952	574181	324972	452722	2155.79
8.75_447.3117m/z	Oryzarol	C26H42O3	8.74532	0.360592	447.312	neg	M+FA-H	58114970	QZCTXVLQHKKTGL-UHFFFAOYSA-N	CCCCCCCCCCCCCCCC(=O)OC1=C(C=C(C=C1)CC=C)OC	10		Benzenoids	Phenol esters		16691	15743.7	15341.3	27862.2	7320.39	40684.4	2621.79	7652.99	43287
3.25_349.1621m/z	L-trans-5-Hydroxy-2-piperidinecarboxylic acid	C6H11NO3	3.24685	1.5606	349.162	neg	2M+Hac-H	151730	RKEYKDXXZCICFZ-UHFFFAOYSA-N	C1CC(NCC1O)C(=O)O	-3		Organic acids and derivatives	Carboxylic acids and derivatives	Amino acids, peptides, and analogues	1864.62	854.949	1559.79	0	9211.73	205.465	1405.03	1556.29	0
4.55_307.0939m/z	Indicaxanthin	C14H16N2O6	4.54918	1.12564	307.094	neg	M-H					C08549				21793	18682.1	16712.1	4764.1	26771.7	8496.37	15028.3	38816.7	6692.36
4.16_187.0614m/z	Erinapyrone A	C7H10O3	4.16277	1.59114	187.061	neg	M+FA-H									13081.2	16654.6	13753.7	9304.39	23023.4	14291.3	16098.7	23661.3	5854.96
0.73_265.0490m/z	3-(3,4-dihydroxyphenyl)-7-methoxy-4H-chromen-4-one	C16H12O5	0.727483	-5.72686	265.049	neg	M-H2O-H									112969	108318	74490.7	136701	109327	158391	89813.8	90877	97953
4.88_311.0773m/z	3,4,5-trihydroxy-6-[(2-phenylacetyl)oxy]oxane-2-carboxylic acid	C14H16O8	4.88108	0.288047	311.077	neg	M-H									5122.59	4400.11	4632.53	773.369	3154.31	467.483	3104.88	14625.5	0
4.25_119.0502m/z	4-Hydroxystyrene	C8H8O	4.25328	-0.215243	119.05	neg	M-H	62453	FUGYGGDSWSUORM-UHFFFAOYSA-N	C=CC1=CC=C(C=C1)O	2.4	C05627	Benzenoids	Benzene and substituted derivatives	Styrenes	5531.68	5950.58	5490.01	8474.84	8523.25	10001.1	6230.89	3767.79	5685.89
8.73_185.1185m/z	(2xi,4xi)-2,4-Nonadien-1-ol	C9H16O	8.72692	1.54105	185.119	neg	M+FA-H									6570.13	5719.41	5039.16	8518.87	6278.79	7495.33	7027.39	3337.94	14184.3
1.05_275.0881m/z	(1R,2S,3R)-2-Acetyl-4(5)-(1,2,3,4-tetrahydroxybutyl)imidazole	C9H14N2O5	1.04695	-1.42149	275.088	neg	M+FA-H									57082.4	46171.7	66676.5	121181	29035.8	231434	40195.6	17848.6	229276
3.98_178.0512m/z	1,3-Dihydro-(2H)-indol-2-one	C8H7NO	3.9806	1.50311	178.051	neg	M+FA-H	321710	JYGFTBXVXVMTGB-UHFFFAOYSA-N	C1C2=CC=CC=C2NC1=O	1.2	C02366	Organoheterocyclic compounds	Indoles and derivatives	Indolines	6519.52	6454.83	7562.1	4910.45	8498.58	3872.56	13827.2	21506.7	3397.4
12.44_317.2126m/z	5-Oxo-ETE	C20H30O3	12.444	1.10931	317.213	neg	M-H									10180.7	9886.4	10594	27371.4	4166.33	23288.9	16234.5	2661.05	13200.8
4.70_351.0726m/z	Chlorogenoquinone	C16H16O9	4.69722	1.25143	351.073	neg	M-H	73759913	ITENTBHADJNDDH-DUXPYHPUSA-N	C1C(C(C(CC1(C(=O)O)O)OC(=O)/C=C/C2=CC(=O)C(=O)C=C2)O)O	-1.7		Organic oxygen compounds	Organooxygen compounds	Alcohols and polyols	248781	167391	172398	330044	365053	151107	66442.1	9244.01	210161
9.77_483.3116m/z	Polyporusterone F	C28H46O5	9.76732	5.10149	483.312	neg	M+Na-2H									7731.55	8803.2	5716.19	59966.7	3577.93	3947.48	0	0	0
11.48_377.2314m/z	(15alpha,20R)-15,20-Dihydroxypregn-4-en-3-one	C21H32O3	11.4821	-5.75082	377.231	neg	M+FA-H									42627.2	41328.5	45794.9	112363	18337.7	108000	86656.3	28531.6	61833.9
5.21_499.1515m/z	Mangostenone B	C28H30O6	5.21058	-2.91165	499.151	neg	M+K-2H									19368.4	21260	21256.3	33134.9	2808.92	57422.5	17206.3	27114.4	27884.1
2.55_158.0824m/z	Acetyl-Valine	C7H13NO3	2.548	1.11759	158.082	neg	M-H									37820.5	34575.8	35937.4	50230.5	29393.6	33414.1	76940.9	30985.9	35291.1
0.73_225.0995m/z	L-Carnosine	C9H14N4O3	0.727483	0.672411	225.099	neg	M-H	439224	CQOVPNPJLQNMDC-ZETCQYMHSA-N	C1=C(NC=N1)C[C@@H](C(=O)O)NC(=O)CCN	-4	C00386	Organic acids and derivatives	Peptidomimetics	Hybrid peptides	16943.6	12921.7	14459.1	35490.3	6945.87	46828.5	3766.58	14728.1	25951.6
7.71_307.1188m/z	Dihydrowyerol	C15H18O4	7.7105	0.429352	307.119	neg	M+FA-H									15581.2	13966.7	13998.1	529.815	26905.9	6639.06	13276.8	37880.4	0
4.86_401.1095m/z	6-{[5-(3,4-dihydroxyphenyl)-4-hydroxypentanoyl]oxy}-3,4,5-trihydroxyoxane-2-carboxylic acid	C17H22O11	4.86168	1.44011	401.11	neg	M-H									27779.7	35163	32052.4	12940.4	19025.5	8555.92	39729.3	77987.4	4543.02
8.23_219.0663m/z	3-Propylidene-1(3H)-isobenzofuranone	C11H10O2	8.22863	0.0903873	219.066	neg	M+FA-H									1723.77	2102.09	2956.03	32436.6	181.024	1056.74	0	0	0
0.63_582.1453m/z	Lacto-N-triose I	C20H35NO16	0.628983	2.07735	582.145	neg	M+K-2H									17914.3	18705.7	19224.3	29891.3	13681.2	37239.4	20420.8	16882.4	28755.4
6.23_258.1346m/z	2-nonenoylglycine	C11H19NO3	6.22552	-0.502498	258.135	neg	M+FA-H	131802986	HQZQOJTXTXQLPE-BQYQJAHWSA-N	CCCCCC/C=C/C(=O)C(C(=O)O)N	0		Organic acids and derivatives	Carboxylic acids and derivatives	Amino acids, peptides, and analogues	15114.5	13330.4	14180.5	6096.24	35631.8	11281.9	16527.4	25034.4	1968.45
11.80_427.2167m/z	Glycinoeclepin A	C25H34O7	11.8031	9.21528	427.217	neg	M-H2O-H					C08765				68640.6	81078.4	81427.4	0	204130	30944.2	40052	147171	1378.18
0.79_275.0536m/z	D-glycero-L-galacto-Octulose	C8H16O8	0.792117	-1.3501	275.054	neg	M+Cl	18618152	HYWDXGGHANXDIV-UHFFFAOYSA-N	C(C(C1C(C(C(C(O1)(CO)O)O)O)O)O)O	-3.5		Organic oxygen compounds	Organooxygen compounds	Carbohydrates and carbohydrate conjugates	1.79889e+06	1.87377e+06	1.55841e+06	1.089e+06	1.78297e+06	999019	1.72528e+06	2.64949e+06	2.33402e+06
5.97_217.1083m/z	Hydroxysebacic acid	C10H18O5	5.96705	0.487169	217.108	neg	M-H	3017884	OQYZCCKCJQWHIE-UHFFFAOYSA-N	C(CCCC(=O)O)CCC(CC(=O)O)O	0.8		Organic acids and derivatives	Hydroxy acids and derivatives	Medium-chain hydroxy acids and derivatives	56768.5	64114.7	53423.7	26799.3	104270	55526.4	53790.4	94292.4	25727.3
0.83_479.1174m/z	cis-p-Coumaric acid 4-[apiosyl-(1->2)-glucoside]	C20H26O12	0.83495	0.650045	479.117	neg	M+Na-2H									268091	317828	238437	168895	294354	147606	285198	320678	260250
0.64_323.1462m/z	Galactosylhydroxylysine	C12H24N2O8	0.643067	0.578256	323.146	neg	M-H	123986	OWGKYELXGFKIHH-ODPZDSJBSA-N	C(CC(CN)O[C@H]1[C@@H]([C@H]([C@H]([C@H](O1)CO)O)O)O)[C@@H](C(=O)O)N	-5.8		Lipids and lipid-like molecules	Fatty Acyls	Fatty acyl glycosides	188291	170658	166699	125322	133249	139369	168403	339900	137548
3.40_293.1239m/z	(E)-2-Methyl-2-buten-1-ol O-beta-D-Glucopyranoside	C11H20O6	3.39547	-1.31286	293.124	neg	M+FA-H									39405.4	44228.6	43428.8	7902.74	23329.8	24221.5	39709	143823	0
1.92_277.0854m/z	Tyr Asp	C13H16N2O6	1.92225	8.05051	277.085	neg	M-H2O-H	9817652	QZOSVNLXLSNHQK-UWVGGRQHSA-N	C1=CC(=CC=C1C[C@@H](C(=O)N[C@@H](CC(=O)O)C(=O)O)N)O	-3.9		Organic acids and derivatives	Carboxylic acids and derivatives	Amino acids, peptides, and analogues	85546.9	82760.9	80693.7	118659	89472.3	143930	87113.6	101355	243855
8.82_447.2391m/z	5-alpha-Dihydrotestosterone glucuronide	C25H38O8	8.82085	0.487423	447.239	neg	M-H2O-H									2780.04	3730.47	3289.2	0	16703.3	1671.78	6021.74	5432.13	0
5.84_427.0824m/z	6-({3-[(1E)-but-1-en-1-yl]-1-oxo-1H-isochromen-5-yl}oxy)-3,4,5-trihydroxyoxane-2-carboxylic acid	C19H20O9	5.83888	5.87597	427.082	neg	M+Cl									8956.54	9061.56	12106.2	0	13265	1013.02	849.296	42644.6	0
9.62_443.2806m/z	1,25-Dihydroxyvitamin D3-26,23-lactone	C27H40O5	9.61842	0.589701	443.281	neg	M-H	6438368	WMYIVSWWSRCZFA-RWVJFQLJSA-N	C[C@H](C[C@H]1C[C@@](C(=O)O1)(C)O)[C@H]2CC[C@@H]\3[C@@]2(CCC/C3=C\C=C/4\C[C@H](C[C@@H](C4=C)O)O)C	3.9		Lipids and lipid-like molecules	Steroids and steroid derivatives	Vitamin D and derivatives	4276.84	4625.08	4765.85	2609.09	7154.33	6266.39	4000.07	12888.6	0
7.55_281.1758m/z	Apotrichothecene	C15H24O2	7.54908	0.0444298	281.176	neg	M+FA-H									4236.37	4180.7	4105.39	0	7978.29	2720.79	2040.99	9665.48	0
1.62_338.0882m/z	N-(1-Deoxy-b-D-fructopyranosyl) (R)C(S)S-alliin	C12H21NO8S	1.62148	-9.89791	338.088	neg	M-H	75052012	HXMZQSGMNGTGGB-UHFFFAOYSA-N	C=CCS(=O)CC(C(=O)O)NCC1(C(C(C(CO1)O)O)O)O	-5.4		Organic acids and derivatives	Carboxylic acids and derivatives	Amino acids, peptides, and analogues	11561.7	20818	21392.1	5463.16	23316.4	7621.55	23885.7	42065.6	0
4.82_230.1035m/z	2-Hepteneoylglycine	C9H15NO3	4.82445	0.480056	230.103	neg	M+FA-H	131802908	UAGWYTNTGQGUQN-AATRIKPKSA-N	CCCC/C=C/C(=O)C(C(=O)O)N	-1.1		Organic acids and derivatives	Carboxylic acids and derivatives	Amino acids, peptides, and analogues	765164	740274	690503	240297	657469	228206	865197	1.6018e+06	116653
14.66_331.2645m/z	Docosatetraenoic acid	C22H36O2	14.6637	0.874879	331.265	neg	M-H	6506680	FPRKGXIOSIUDSE-QQZRBXIRSA-N	CCCCCCCCCCCCC/C=C/C=C/C=C/C=C/C(=O)O	8.9		Lipids and lipid-like molecules	Fatty Acyls	Fatty acids and conjugates	365309	448434	408111	1.3373e+06	748135	166326	300188	36126	824830
5.47_447.1922m/z	Austalide K	C25H32O5	5.46892	-5.24703	447.192	neg	M+Cl									3260.75	3957.41	2693.68	7756.99	7357.46	3886.89	1417.67	1577.38	1407.08
1.06_321.0699n	Beta-Citryl-L-glutamic acid	C11H15NO10	1.06123	0.899259	320.063	neg	M-H2O-H, M-H	189741	GAQNUGISBQJMKO-YFKPBYRVSA-N	C(CC(=O)O)[C@@H](C(=O)O)NC(=O)C(CC(=O)O)(CC(=O)O)O	-2.8		Organic acids and derivatives	Carboxylic acids and derivatives	Amino acids, peptides, and analogues	439162	377710	544265	1.29162e+06	708600	595250	285097	338025	1.25737e+06
9.10_362.2463n	Annoglabasin B	C22H34O4	9.09727	1.55371	343.228	neg	M-H2O-H, M-H	469654	ZKXLEDOCSSUHKY-QCYROEMPSA-N	CC(=O)OC[C@@]1(CCC[C@@]2(C1CC[C@]34C2CC[C@H](C3)[C@H](C4)C(=O)O)C)C	5.4		Lipids and lipid-like molecules	Prenol lipids	Diterpenoids	60875	64660.2	79930.4	91474.6	45975.7	102316	39190.1	103067	104698
12.03_277.1445m/z	3,8-Dihydroxy-6-methoxy-7(11)-eremophilen-12,8-olide	C16H24O5	12.0331	0.0206658	277.145	neg	M-H2O-H	85265509	PVRCOBIICILOMH-UHFFFAOYSA-N	CC1C(CCC2C1(C(C3=C(C(=O)OC3(C2)O)C)OC)C)O	0.8		Lipids and lipid-like molecules	Prenol lipids	Terpene lactones	610782	501681	514225	180257	465873	832307	1.24467e+06	856926	28422.3
1.05_179.0563m/z	Glyceraldehyde	C3H6O3	1.04695	1.03752	179.056	neg	2M-H	751	MNQZXJOMYWMBOU-UHFFFAOYSA-N	C(C(C=O)O)O	-1.6	C02154	Organic oxygen compounds	Organooxygen compounds	Carbohydrates and carbohydrate conjugates	1.68763e+06	1.7152e+06	1.76845e+06	3.68463e+06	1.93314e+06	2.58887e+06	2.38732e+06	1.55566e+06	2.78506e+06
5.65_155.0174m/z	1-(3-Hydroxy-5-methyl-2-thienyl)ethanone	C7H8O2S	5.64982	1.42723	155.017	neg	M-H									1347.7	1564.7	1422.47	176.445	2573.71	450.461	1867.2	3529.26	0
11.33_299.2229m/z	(Z)-14-Methyl-6-pentadecenoic acid	C16H30O2	11.3256	0.390174	299.223	neg	M+FA-H									11202	9459.85	8635.28	12920.3	7302.07	11383.2	17849	7291.6	15607.3
1.24_130.0875m/z	3,3,5-triiodo-L-thyronine-beta-D-glucuronoside	C6H13NO2	1.24258	0.768478	130.087	neg	M-H									2.55922e+06	2.35305e+06	2.1825e+06	4.09812e+06	1.50849e+06	5.55437e+06	2.2744e+06	1.34488e+06	7.06464e+06
3.62_417.1307m/z	Artonin E	C25H24O7	3.62415	-8.36773	417.131	neg	M-H2O-H									3201.56	3320.45	4613.8	0	14595.6	0	874.378	44016.6	0
5.69_182.0825m/z	2-Acetyl-1-ethylpyrrole	C8H11NO	5.68873	1.8802	182.083	neg	M+FA-H									539.689	527.809	652.341	0	0	6247.06	0	0	0
12.21_401.2312m/z	1-Formylneogrifolin	C23H32O3	12.2091	-6.12215	401.231	neg	M+FA-H									7327.76	9028.38	8132.47	23771.5	9345.95	13626.6	17796.2	4870.64	16283
0.95_150.0233m/z	(S)C(S)S-S-Methylcysteine sulfoxide	C4H9NO3S	0.953467	1.53701	150.023	neg	M-H									5979.02	6160.21	6111.34	2559.18	6631.54	9985.26	17313.1	8697.49	4594.97
0.92_177.0407m/z	Gluconolactone	C6H10O6	0.924233	1.47549	177.041	neg	M-H	7027	PHOQVHQSTUBQQK-SQOUGZDYSA-N	C([C@@H]1[C@H]([C@@H]([C@H](C(=O)O1)O)O)O)O	-2	C00198	Organic oxygen compounds	Organooxygen compounds	Carbohydrates and carbohydrate conjugates	108233	95565.3	91047.8	61706.7	159349	61422.6	83494.3	163258	89812.4
1.71_456.1743n	3,4,5-trihydroxy-6-{[(1E)-5-oxo-1,7-diphenylhept-1-en-3-yl]oxy}oxane-2-carboxylic acid	C25H28O8	1.7081	-9.00839	455.167	neg	M-H, M+Na-2H									26944.3	28953	26309.6	36178.1	22595.2	8978.1	35002	30319.3	54631.4
14.22_473.2828m/z	Manglupenone	C30H44O2	14.2192	0.210316	473.283	neg	M+K-2H	131751009	ZQIULKXWJGSFAC-UHFFFAOYSA-N	CC1(C2CCC3(C(C2(C=CC1=O)C)CC=C4C3(CCC5(C4C(CC5)C(=C)CO)C)C)C)C	7.6		Lipids and lipid-like molecules	Prenol lipids	Triterpenoids	58962.6	61668.7	53730.4	151029	2266.2	2706.22	93192.9	3192.6	290250
3.40_415.1149m/z	Methyl helianthenoate A glucoside	C19H24O8	3.39547	-4.15698	415.115	neg	M+Cl	131752980	MBJLYSAPIVPYNP-CLFYSBASSA-N	COC(=O)C/C=C\CC#CC#CC(C=C)OC1C(C(C(C(O1)CO)O)O)O	0.2		Lipids and lipid-like molecules	Fatty Acyls	Fatty acyl glycosides	5185.28	6863.85	8435.15	0	15976.2	0	8886.24	21918.9	0
0.78_175.0727m/z	L-cis-3-Amino-2-pyrrolidinecarboxylic acid	C5H10N2O2	0.779533	2.22196	175.073	neg	M+FA-H	21998160	VJLXSTXGGXYQCT-UHFFFAOYSA-N	C1CNC(C1N)C(=O)O	-3.4		Organic acids and derivatives	Carboxylic acids and derivatives	Amino acids, peptides, and analogues	9707.1	10584.6	10166.3	12151.5	5252.1	36032.6	3143.26	7332.18	28001.1
6.91_441.1593m/z	4-(1,1-Dimethyl-2-propenyl)-1,3,5,6-tetrahydroxy-7-prenylxanthone	C23H24O6	6.91202	9.68002	441.159	neg	M+FA-H									26973.2	21686	22199.1	0	68341.1	1506.43	14491.5	49169.1	0
5.75_263.0898m/z	Alanyl-Glutamic acid	C8H14N2O5	5.74513	6.06989	263.09	neg	M+FA-H									3175.36	3788.44	2391.62	564.176	1758.65	0	19772	320.964	0
6.10_229.1082m/z	(4S,8R)-8,9-Dihydroxy-p-menth-1(6)-en-2-one	C10H16O3	6.09603	0.208952	229.108	neg	M+FA-H	11830092	AOKPDATZUBLDMG-WPRPVWTQSA-N	CC1=CC[C@@H](CC1=O)[C@](C)(CO)O	0.1		Lipids and lipid-like molecules	Prenol lipids	Monoterpenoids	47881.9	46795	51550.8	14672.6	102647	33307.3	41154.1	87984.8	29904.7
9.64_264.1381m/z	Ganoderic acid theta	C30H42O8	9.63733	5.22301	264.138	neg	M-2H									6972.68	7519.33	6487.27	0	24711.1	4702.94	2777.04	17788.1	0
1.06_238.0953n	Glycyltyrosine	C11H14N2O4	1.06123	-0.436694	237.088	neg	M-H2O-H, M-H									30899.9	31667.4	37736.7	118829	17918.1	162432	0	10198.9	121167
9.22_271.0609m/z	3,5,7-trihydroxy-2-phenyl-3,4-dihydro-2H-1-benzopyran-4-one	C15H12O5	9.22345	-1.07535	271.061	neg	M-H									5587.36	4520.38	4220.56	0	13540.3	1306.44	390.561	0	0
4.84_222.0408m/z	4-hydroxy-1H-indole-3-carboxylic acid	C9H7NO3	4.84272	0.234576	222.041	neg	M+FA-H	69867	KMAKOBLIOCQGJP-UHFFFAOYSA-N	C1=CC=C2C(=C1)C(=CN2)C(=O)O	2		Organoheterocyclic compounds	Indoles and derivatives	Indolecarboxylic acids and derivatives	2856.36	2855.23	3217.83	798.691	2178.74	613.322	5695.09	5797.27	0
1.64_423.1017m/z	NNAL-N-glucuronide	C16H24N3O8+	1.63768	-8.47204	423.102	neg	M+K-2H	53297450	VSVYJUYJFLYYSI-UKOUFMKDSA-N	CN(CCCC(C1=C[N+](=CC=C1)[C@H]2[C@@H]([C@H]([C@@H]([C@H](O2)C(=O)[O-])O)O)O)O)N=O	-0.5	C19606	Organic oxygen compounds	Organooxygen compounds	Carbohydrates and carbohydrate conjugates	59955.4	71869	71835.7	66729.4	109421	18238.8	12807.9	178900	1887.3
4.16_150.0563m/z	Pyridoxine	C8H11NO3	4.16277	1.19454	150.056	neg	M-H2O-H	1054	LXNHXLLTXMVWPM-UHFFFAOYSA-N	CC1=NC=C(C(=C1O)CO)CO	-0.8	C00314	Organoheterocyclic compounds	Pyridines and derivatives	Pyridoxines	31098.9	31448.4	30349.5	19752.9	30283.4	22040.3	32104.1	69863.4	24150.4
13.61_341.1529m/z	Panaxydol chlorohydrin	C17H25ClO2	13.6137	1.29175	341.153	neg	M+FA-H	130664	PBNFQEYKZLUTLH-UHFFFAOYSA-N	CCCCCCCC(C(CC#CC#CC(C=C)O)O)Cl	4.8		Organohalogen compounds	Halohydrins	Chlorohydrins	16578.3	18167.2	23906.6	42746.2	15731.3	34444.3	22636.2	13018.2	20041.3
11.80_297.2437m/z	cis-9,10-Epoxystearic acid	C18H34O3	11.8031	0.547132	297.244	neg	M-H					C19418				1.47674e+06	1.4765e+06	1.73418e+06	2.91633e+06	1.35136e+06	3.15712e+06	2.96354e+06	592724	1.79454e+06
1.71_463.1040m/z	{4-[1-hydroxy-3-(5-methoxy-2,2-dimethyl-2H-chromen-6-yl)prop-2-en-1-yl]phenyl}oxidanesulfonic acid	C21H22O7S	1.7081	-6.82662	463.104	neg	M+FA-H									115692	125127	115432	53955.6	153511	69738.7	106385	262243	87102.3
10.53_197.0974m/z	3-[4-Hydroxy-3-(3-methyl-2-butenyl)phenyl]-2-propenal	C14H16O2	10.5275	1.04572	197.097	neg	M-H2O-H	6443694	FNDJBOATFIWAJR-ONEGZZNKSA-N	CC(=CCC1=C(C=CC(=C1)/C=C/C=O)O)C	3.4		Phenylpropanoids and polyketides	Cinnamaldehydes		6280.03	5531.2	7419.79	15619.6	7114.31	14565.7	1847.95	5428.19	14244.1
4.51_432.1894m/z	Terazosin	C19H25N5O4	4.51107	1.49663	432.189	neg	M+FA-H					C07127				80500.5	71658.4	65008.8	21894.9	111313	25379.7	58048.9	157582	46210.1
1.92_257.0777m/z	2'-O-Methyluridine	C10H14N2O6	1.92225	-0.668323	257.078	neg	M-H	102212	SXUXMRMBWZCMEN-ZOQUXTDFSA-N	CO[C@@H]1[C@@H]([C@H](O[C@H]1N2C=CC(=O)NC2=O)CO)O	-1.4		Nucleosides, nucleotides, and analogues	Pyrimidine nucleosides		15737.6	14689.8	12644.4	9596.55	18334.1	18610.4	28700.1	14286.1	20000.6
1.92_381.1167m/z	3-Hydroxymugineic acid	C12H20N2O9	1.92225	4.95599	381.117	neg	M+FA-H									10425.8	3077.3	7568.63	0	5334.52	0	4696.17	14812.1	1822.07
5.80_174.0894n	Suberic acid	C8H14O4	5.80158	1.09152	173.082	neg	M-H, M+Na-2H	10457	TYFQFVWCELRYAO-UHFFFAOYSA-N	C(CCCC(=O)O)CCC(=O)O	1	C08278	Lipids and lipid-like molecules	Fatty Acyls	Fatty acids and conjugates	378976	408814	392272	400125	423252	350927	460834	452142	673700
4.09_387.2253m/z	Tetraethylene glycol	C8H18O5	4.08963	4.35931	387.225	neg	2M-H	8200	UWHCKJMYHZGTIT-UHFFFAOYSA-N	C(COCCOCCOCCO)O	-1.6		Organic oxygen compounds	Organooxygen compounds	Ethers	44019	48640	47933.9	80055.4	41553.6	61041.8	9300.12	44744.2	103872
0.63_232.1303m/z	Seryllysine	C9H19N3O4	0.628983	0.0234108	232.13	neg	M-H	23422819	SBMNPABNWKXNBJ-UHFFFAOYSA-N	C(CCN)CC(C(=O)O)NC(=O)C(CO)N	-4		Organic acids and derivatives	Carboxylic acids and derivatives	Amino acids, peptides, and analogues	27419.4	24955	22464.9	39176.5	16058.4	68618	5398.9	24554.8	77420.7
8.86_445.1873m/z	8beta-Angeloyloxy-15-hydroxy-1alpha,10R-dimethoxy-3-oxo-11(13)-germacren-12,6alpha-olide	C22H32O8	8.85947	6.77954	445.187	neg	M+Na-2H									5826.99	3819.07	4067.14	3950.87	17352.5	0	8237.07	1180.31	0
0.81_272.0540m/z	N-(1-Deoxy-1-fructosyl)glycine	C8H15NO7	0.807883	-1.00316	272.054	neg	M+Cl	131752250	UKKRCTOBKMVJGX-STUHELBRSA-N	C([C@@H]1[C@H]([C@@H](C(O1)(CNCC(=O)O)O)O)O)O	-4.7		Organic oxygen compounds	Organooxygen compounds	Carbohydrates and carbohydrate conjugates	131863	136548	114398	111534	119212	86966.9	163857	190064	103504
12.60_395.1904m/z	Pregnenolone sulfate	C21H32O5S	12.6002	1.68765	395.19	neg	M-H					C18044				901856	1.13017e+06	1.10374e+06	242915	1.8439e+06	727803	635774	2.99493e+06	201217
10.05_211.1341m/z	Dihydrojasmonic acid	C12H20O3	10.0516	0.610865	211.134	neg	M-H	107126	PQEYTAGBXNEUQL-UHFFFAOYSA-N	CCCCCC1C(CCC1=O)CC(=O)O	2.3		Lipids and lipid-like molecules	Fatty Acyls	Lineolic acids and derivatives	31898	30364.7	32305.1	44732.3	38702.3	24404.8	30282.3	26129	44930.8
11.89_293.2120m/z	9-HPODE	C18H32O4	11.8942	-0.592387	293.212	neg	M-H2O-H					C14827				176487	189062	202470	332667	216227	458108	289649	81847.8	283552
0.95_267.0985m/z	Annuolide C	C15H18O3	0.953467	-7.33253	267.098	neg	M+Na-2H	73814575	XYWIETPXXWYOFO-UHFFFAOYSA-N	C=C1CCC2C1C3C(CC(C2=C)O)C(=C)C(=O)O3	1.5		Lipids and lipid-like molecules	Prenol lipids	Terpene lactones	13008.1	14006.1	13072.7	36973.3	6213.53	48860.4	4566.36	7999.89	55564.3
1.23_376.1368m/z	Ethyl 2-hydroxy-3-(3-indolyl)propanoate glucoside	C19H25NO8	1.22843	-8.42	376.137	neg	M-H2O-H									0	0	0	0	0	0	0	0	136096
4.81_295.1124m/z	Methionyl-Phenylalanine	C14H20N2O3S	4.80797	0.650026	295.112	neg	M-H									173099	152992	164519	227924	104814	270318	38597.8	98015.3	480881
6.13_275.0667m/z	Flutamide	C11H11F3N2O3	6.1349	6.61666	275.067	neg	M-H					C07653				5557.89	4753.56	5379.3	1682.94	11297.7	2657.86	4724.51	6043.39	780.149
7.95_283.0247m/z	2-(3,5-dihydroxyphenyl)-3,5,7-trihydroxy-4H-chromen-4-one	C15H10O7	7.9518	-0.337526	283.025	neg	M-H2O-H	5281670	YXOLAZRVSSWPPT-UHFFFAOYSA-N	C1=CC(=C(C=C1O)O)C2=C(C(=O)C3=C(C=C(C=C3O2)O)O)O	1.5		Phenylpropanoids and polyketides	Flavonoids	Flavones	1089.75	535.263	1405.07	0	0	0	13535.9	0	0
1.29_257.0778m/z	gamma-Glutamylglutamic acid	C10H16N2O7	1.28965	-0.526642	257.078	neg	M-H2O-H	92865	OWQDWQKWSLFFFR-WDSKDSINSA-N	C(CC(=O)N[C@@H](CCC(=O)O)C(=O)O)[C@@H](C(=O)O)N	-4.3		Organic acids and derivatives	Carboxylic acids and derivatives	Amino acids, peptides, and analogues	168872	175435	170746	235046	93493.3	410789	103297	255414	343143
13.52_315.1367m/z	Panaxytriol	C17H26O3	13.5158	-0.321168	315.137	neg	M+K-2H					C16792				25742.6	27098.3	29884.2	54119.2	30098.6	19475.6	26873.1	36312.3	38505.7
6.30_389.1433m/z	(2S)-2-Butanol O-[b-D-Apiofuranosyl-(1->6)-b-D-glucopyranoside]	C15H28O10	6.30115	1.0193	389.143	neg	M+Na-2H	131753087	DANFNCOJRRFMIO-UHFFFAOYSA-N	CCC(C)OC1C(C(C(C(O1)COC2C(C(CO2)(CO)O)O)O)O)O	-2.5		Organic oxygen compounds	Organooxygen compounds	Carbohydrates and carbohydrate conjugates	24599.9	25636.1	29987.5	16382.3	21515	11400.8	25914.4	22100.1	42884.9
3.34_261.1274m/z	Leu Met	C11H22N2O3S	3.33912	-1.67794	261.127	neg	M-H	118276	NTISAKGPIGTIJJ-UHFFFAOYSA-N	CC(C)CC(C(=O)NC(CCSC)C(=O)O)N	-1.9		Organic acids and derivatives	Carboxylic acids and derivatives	Amino acids, peptides, and analogues	12613.5	15373.1	17823.6	17003.2	6335.21	71604.1	5792.26	6458.09	21266
8.04_493.1643m/z	Armillaridin	C24H29ClO6	8.0435	1.81962	493.164	neg	M+FA-H									4461.95	2377.08	4393.15	0	4858.72	0	24075.5	0	0
4.07_239.1038m/z	gamma-L-Glutamyl-L-pipecolic acid	C11H18N2O5	4.07147	0.11156	239.104	neg	M-H2O-H	69247902	MNEBDCWSYIPUDZ-UHFFFAOYSA-N	C1CCN(C(C1)C(=O)O)C(=O)CCC(C(=O)O)N	-3.1		Organic acids and derivatives	Carboxylic acids and derivatives	Amino acids, peptides, and analogues	19383.6	18465.7	15748.3	4161.11	21797.5	4831.19	14385.1	40632.1	3154.17
5.87_383.2076m/z	Cinnzeylanol	C20H32O7	5.87397	0.242882	383.208	neg	M-H	44559448	TVHZPQAYPSOHQT-AEOFTGFYSA-N	C[C@H]1CC[C@@]2([C@@]3(C[C@]4([C@]5([C@](C[C@@]3([C@]5([C@]2([C@@H]1O)O4)O)O)(C(C)C)O)C)O)C)O	-0.8		Lipids and lipid-like molecules	Prenol lipids	Diterpenoids	7833.3	6721.27	6148.27	0	10450.7	5895.26	3170.83	15752	0
6.80_325.0723m/z	Osmundalin	C12H18O8	6.80353	9.5439	325.072	neg	M+Cl									0	483.141	948.062	22357.7	0	0	0	0	0
10.57_359.2230m/z	5-cis-15(R)-Iloprost	C22H32O4	10.5654	0.701794	359.223	neg	M-H	13066907	HIFJCPQKFCZDDL-KESZHIOGSA-N	CC#CCC(C)[C@H](/C=C/[C@H]1[C@@H](C[C@H]2[C@@H]1C/C(=C\CCCC(=O)O)/C2)O)O	2.8		Lipids and lipid-like molecules	Fatty Acyls	Eicosanoids	114914	102014	151128	412048	52528.8	104544	256808	65209.1	128775
1.32_218.0671m/z	8-[(Aminomethyl)sulfanyl]-6-sulfanyloctanoic acid	C9H19NO2S2	1.32145	-3.27135	218.067	neg	M-H2O-H	53481912	YNZQCBXDUUGFIX-UHFFFAOYSA-N	C(CCC(=O)O)CC(CCSCN)S	-1		Lipids and lipid-like molecules	Fatty Acyls	Fatty acids and conjugates	59978.8	61673.2	51910.7	63476.7	35935.1	139897	54284.5	46989.6	556447
6.84_431.2110m/z	17-phenyl-18,19,20-trinor-prostaglandin D2	C23H30O5	6.84015	8.98761	431.211	neg	M+FA-H	6435438	OAQGPAZDRCBBLD-YTCWWFNZSA-N	C1[C@@H]([C@@H]([C@H](C1=O)/C=C/[C@H](CCC2=CC=CC=C2)O)C/C=C\CCCC(=O)O)O	2.6		Lipids and lipid-like molecules	Fatty Acyls	Eicosanoids	33141.9	30165.5	28233	1547.89	60875.6	7270.33	33392.3	74019.8	2240.54
4.94_348.1208m/z	Indoleacetyl glutamine	C15H17N3O4	4.93683	2.32975	348.121	neg	M+FA-H	25200879	DVJIJAYHBZALOJ-UHFFFAOYSA-N	C1=CC=C2C(=C1)C(=CN2)CC(=O)NC(CCC(=O)N)C(=O)O	0		Organic acids and derivatives	Carboxylic acids and derivatives	Amino acids, peptides, and analogues	8081.73	8225.04	4588.98	4588.01	9030.52	2205.45	7540.79	18832.4	7008.74
0.78_271.1188n	(R)-Higenamine	C16H17NO3	0.779533	-7.39818	316.117	neg	M+Cl, M+FA-H	114840	WZRCQWQRFZITDX-UHFFFAOYSA-N	C1CNC(C2=CC(=C(C=C21)O)O)CC3=CC=C(C=C3)O	2.2	C06346	Organoheterocyclic compounds	Isoquinolines and derivatives	Benzylisoquinolines	185325	187811	155512	293218	158315	283503	198909	86567.9	326698
4.27_273.1452m/z	Leu Pro	C11H20N2O3	4.27095	-1.60439	273.145	neg	M+FA-H									8197.26	11598	7706.7	25664.5	14196.9	24152.5	3085.51	3550.73	1960.44
9.53_523.1980m/z	Cyclocalamin	C27H34O9	9.52707	6.16385	523.198	neg	M+Na-2H									11915.4	15524.8	14460.8	0	8852.15	875.682	7821.23	40280.2	0
4.59_220.0650m/z	N-lactoyl-Methionine	C8H15NO4S	4.58697	0.588306	220.065	neg	M-H									325510	288582	272377	445772	269639	810500	342302	70532.1	482285
4.29_356.0991m/z	Taxiphyllin	C14H17NO7	4.29107	1.27086	356.099	neg	M+FA-H	107721	NVLTYOJHPBMILU-GMDXDWKASA-N	C1=CC(=CC=C1[C@H](C#N)O[C@H]2[C@@H]([C@H]([C@@H]([C@H](O2)CO)O)O)O)O	-0.9	C01855	Organic oxygen compounds	Organooxygen compounds	Carbohydrates and carbohydrate conjugates	89851.5	103315	101020	18670.5	161397	44400.9	55959.4	234610	11595
4.16_336.1202m/z	Diphthine	C13H23N4O4+	4.16277	-0.993566	336.12	neg	M+K-2H	11080426	CBQVLMCHMFGPMX-UWVGGRQHSA-O	C[N+](C)(C)[C@@H](CCC1=NC=C(N1)C[C@@H](C(=O)O)N)C(=O)O	-2.9	C01573	Organic acids and derivatives	Carboxylic acids and derivatives	Amino acids, peptides, and analogues	32992.1	34090.1	30256.1	29742.7	13080.2	109950	15251.7	22442.5	35322.3
7.44_444.2066m/z	Ala Val Gln Glu	C18H31N5O8	7.43713	-7.56879	444.207	neg	M-H	5478845	BYXHQQCXAJARLQ-ZLUOBGJFSA-N	C[C@@H](C(=O)N[C@@H](C)C(=O)N[C@@H](C)C(=O)O)N	-4.7		Organic acids and derivatives	Carboxylic acids and derivatives	Amino acids, peptides, and analogues	19414.6	22223.5	22580.3	0	37039.2	8018.87	9679.7	41332.9	2310.54
7.73_449.2183m/z	alpha-[3-(Nitrosoamino)propyl]-3-pyridinemethanol	C9H13N3O2	7.72933	7.42791	449.218	neg	2M+Hac-H					C19581				209186	223735	213879	52755.4	286209	112368	134251	476294	83971.1
7.46_171.1029m/z	2,5-Octadien-1-ol	C8H14O	7.45522	1.47893	171.103	neg	M+FA-H									73067.9	63988.7	66017.9	89363.7	53507.4	113803	64005.9	44923.8	123783
1.14_324.0938m/z	N-glycoloylneuraminate	C11H19NO10	1.13738	0.549493	324.094	neg	M-H	53481387	AOOQVSNKZOZOHI-LBTQWYOJSA-N	C1[C@@H](C([C@@H](O[C@@]1(C(=O)O)O)[C@H]([C@H](COP(=O)(O)OC[C@@H]2[C@H]([C@H]([C@@H](O2)N3C=CC(=NC3=O)N)O)O)O)O)NC(=O)CO)O	-7.4	C03410	Nucleosides, nucleotides, and analogues	Pyrimidine nucleotides	Pyrimidine ribonucleotides	48980.4	72246.3	54997.5	4093.45	57471.8	37260.5	45274.4	175701	0
5.84_217.0620m/z	4-Hydroxy-1H-indole-3-acetonitrile	C10H8N2O	5.83888	0.66464	217.062	neg	M+FA-H									12365.2	12620.3	13531.4	3501.16	22934.1	5507.8	10890.6	25167.7	2197.91
9.17_393.2284m/z	7'-Carboxy-alpha-chromanol	C21H32O4	9.16747	0.51643	393.228	neg	M+FA-H	53481529	RXYXCDMLSTZSRY-QUXALOBESA-N	CC1=C(C2=C(CC[C@@](O2)(C)CCCC(C)CCC(=O)O)C(=C1O)C)C	5.2		Organoheterocyclic compounds	Benzopyrans	1-benzopyrans	199915	188311	233009	135086	432748	163916	298474	286647	113412
10.44_447.2387m/z	Prostaglandin D2-1-glyceryl ester	C23H38O7	10.4366	5.4438	447.239	neg	M+Na-2H	24778487	AWSHXGOINMVSGP-LJAYCTNTSA-N	CCCCC[C@@H](/C=C/[C@@H]1[C@H]([C@H](CC1=O)O)C/C=C\CCCC(=O)OCC(CO)O)O	1.6		Lipids and lipid-like molecules	Fatty Acyls	Eicosanoids	54285	51790.5	57745.7	23465.1	66854.7	50186.3	22105.7	133519	19229.5
12.81_572.3679m/z	PC(P-16:0/4:0)	C28H56NO7P	12.8097	-1.45487	572.368	pos	M+Na	460602	ASWBNKHCZGQVJV-HSZRJFAPSA-N	CCCCCCCCCCCCCCCC(=O)OC[C@H](COP(=O)([O-])OCC[N+](C)(C)C)O	5.6		Lipids and lipid-like molecules	Glycerophospholipids	Glycerophosphocholines	18722.8	21761.1	16864.3	45765.3	40931.7	5228.17	12396.6	1125.37	51712.6
1.06_284.0984m/z	Guanosine	C10H13N5O5	1.0603	-1.80984	284.098	pos	M+H	135398635	NYHBQMYGNKIUIF-UUOKFMHZSA-N	C1=NC2=C(N1[C@H]3[C@@H]([C@@H]([C@H](O3)CO)O)O)N=C(NC2=O)N	-1.9	C00387	Nucleosides, nucleotides, and analogues	Purine nucleosides		694956	710694	664443	916458	541381	1.32976e+06	591064	621801	672864
11.83_467.3008n	1-Heptadecanoylglycerophosphoethanolamine	C22H46NO7P	11.8296	-0.825294	468.308	pos	M+H, M+Na, M+H-H2O	52925149	RVNBVQKDPQVSOY-OAQYLSRUSA-N	CCCCCCCCCCCCCCCCC(=O)OC[C@H](COP(=O)(O)OCCN)O	2.9		Lipids and lipid-like molecules	Glycerophospholipids	Glycerophosphoethanolamines	170208	147147	161234	355927	291220	7118.78	16496.8	9405.3	473221
5.80_431.0968m/z	Chrysin-7-O-glucuronide	C21H18O10	5.80448	-1.13116	431.097	pos	M+H	14135335	IDRSJGHHZXBATQ-ZFORQUDYSA-N	C1=CC=C(C=C1)C2=CC(=O)C3=C(C=C(C=C3O2)O[C@H]4[C@@H]([C@H]([C@@H]([C@H](O4)C(=O)O)O)O)O)O	1.5		Phenylpropanoids and polyketides	Flavonoids	Flavonoid glycosides	22669.9	24667.3	23179.9	14477.4	33491.2	8403.91	81415.9	32942.8	2163.29
7.11_255.0648m/z	daidzein	C15H10O4	7.10607	-1.54822	255.065	pos	M+H	5281708	ZQSIJRDFPHDXIC-UHFFFAOYSA-N	C1=CC(=CC=C1C2=COC3=C(C2=O)C=CC(=C3)O)O	2.5	C10208	Phenylpropanoids and polyketides	Isoflavonoids	Isoflav-2-enes	275101	274848	288819	103823	231908	81636.2	1.31462e+06	76231.2	100058
10.38_451.2693n	LysoPE(16:1(9Z)/0:0)	C21H42NO7P	10.3831	-1.19636	452.277	pos	M+H, 2M+H, M+NH4, M+Na, M+K, M+H-H2O	52925129	DSOWUEHXZJUNID-WHXUGTBJSA-N	CCCCCC/C=C\CCCCCCCC(=O)OC[C@H](COP(=O)(O)OCCN)O	1.4		Lipids and lipid-like molecules	Glycerophospholipids	Glycerophosphoethanolamines	569464	617304	622763	1.28667e+06	1.10677e+06	553177	237129	345092	961505
5.89_208.0965m/z	N-Acetyl-L-phenylalanine	C11H13NO3	5.89022	-1.4806	208.097	pos	M+H	74839	CBQJSKKFNMDLON-JTQLQIEISA-N	CC(=O)N[C@@H](CC1=CC=CC=C1)C(=O)O	0.6	C03519	Organic acids and derivatives	Carboxylic acids and derivatives	Amino acids, peptides, and analogues	37340.1	35740.7	37353.6	12580.7	84639.6	27776.2	50291.3	41915.3	13102.5
0.65_130.0862m/z	N-Methyl-L-proline	C6H11NO2	0.6546	-0.204336	130.086	pos	M+H	643474	CWLQUGTUXBXTLF-YFKPBYRVSA-N	CN1CCC[C@H]1C(=O)O	-1.9	C22223	Organic acids and derivatives	Carboxylic acids and derivatives	Amino acids, peptides, and analogues	1.06196e+06	1.01659e+06	993366	1.0573e+06	647646	2.49389e+06	959588	627878	1.39973e+06
1.67_279.1005m/z	gamma-Glutamylmethionine	C10H18N2O5S	1.6726	-1.51865	279.1	pos	M+H	7009567	RQNSKRXMANOPQY-BQBZGAKWSA-N	CSCC[C@@H](C(=O)O)NC(=O)CC[C@@H](C(=O)O)N	-3.1		Organic acids and derivatives	Carboxylic acids and derivatives	Amino acids, peptides, and analogues	235634	259579	211755	285654	226031	376655	204280	148170	245312
9.54_595.3485m/z	Stercobilin	C33H46N4O6	9.5433	-0.778677	595.349	pos	M+H	9548572	TYOWQSLRVAUSMI-MDPOYLMYSA-N	CC[C@@H]1[C@H](C(=O)N[C@H]1CC2=N/C(=C\C3=C(C(=C(N3)C[C@H]4[C@@H]([C@H](C(=O)N4)CC)C)C)CCC(=O)O)/C(=C2C)CCC(=O)O)C	2.8	C05793	Organoheterocyclic compounds	Tetrapyrroles and derivatives	Bilirubins	6675.48	6206.72	3994.21	0	0	0	48389.5	4876.24	0
13.82_754.5358m/z	GPCho(18:1/14:0)	C40H78NO8P	13.824	0.0455565	754.536	pos	M+Na	24778895	XUCDYRWWRZBNCQ-BHOZFUPKSA-N	CCCCCC/C=C\CCCCCCCCCC(=O)OC[C@H](COP(=O)([O-])OCC[N+](C)(C)C)OC(=O)CCCCCCCCC/C=C\CCCCCC	13.8		Lipids and lipid-like molecules	Glycerophospholipids	Glycerophosphocholines	1027.04	2189.87	190955	78474	36443.6	3913.04	65134.6	13716.6	100376
10.94_465.2851n	PE(17:1(9Z)/0:0)	C22H44NO7P	10.9393	-0.967349	466.292	pos	M+H, M+Na	42607464	LNJNONCNASQZOB-HEDKFQSOSA-N	CCCCCCC/C=C\CCCCCCCC(=O)OC[C@H](COP(=O)(O)OCCN)O	2		Lipids and lipid-like molecules	Glycerophospholipids	Glycerophosphoethanolamines	59990.8	66986.6	54304.1	107559	127386	38373.8	14419.4	24543.7	177534
16.68_152.1199n	(R)-Camphor	C10H16O	16.6846	-1.27619	153.127	pos	M+H-H2O, M+H	159055	DSSYKIVIOFKYAU-XCBNKYQSSA-N	C[C@@]12CC[C@@H](C1(C)C)CC2=O	2.2	C00808	Lipids and lipid-like molecules	Prenol lipids	Monoterpenoids	4.07632e+06	4.71835e+06	4.66682e+06	4.9056e+06	3.53292e+06	4.41089e+06	7.94714e+06	5.08141e+06	6.61882e+06
0.95_347.0625n	3'-AMP	C10H14N5O7P	0.950967	-1.75561	348.07	pos	M+H, 2M+H, M+Na	41211	LNQVTSROQXJCDD-KQYNXXCUSA-N	C1=NC(=C2C(=N1)N(C=N2)[C@H]3[C@@H]([C@@H]([C@H](O3)CO)OP(=O)(O)O)O)N	-2.7	C01367	Nucleosides, nucleotides, and analogues	Ribonucleoside 3'-phosphates		4.36247e+06	4.43237e+06	4.5223e+06	4.48001e+06	6.87442e+06	3.20824e+06	2.53312e+06	6.09849e+06	4.85282e+06
11.03_518.3211m/z	PC(16:0/0:0)	C24H50NO7P	11.0288	-1.25357	518.321	pos	M+Na	460602	ASWBNKHCZGQVJV-HSZRJFAPSA-N	CCCCCCCCCCCCCCCC(=O)OC[C@H](COP(=O)([O-])OCC[N+](C)(C)C)O	5.6		Lipids and lipid-like molecules	Glycerophospholipids	Glycerophosphocholines	31302.6	43798.2	48731.2	78307.8	60781.9	56962.8	32800.6	4610.62	58403.9
10.44_389.1224m/z	Demethylnobiletin	C20H20O8	10.4378	-1.67573	389.122	pos	M+H	358832	DOFJNFPSMUCECH-UHFFFAOYSA-N	COC1=C(C=C(C=C1)C2=CC(=O)C3=C(C(=C(C(=C3O2)OC)OC)OC)O)OC	3.2		Phenylpropanoids and polyketides	Flavonoids	O-methylated flavonoids	2165.89	1941.08	2377.41	20539.2	17.1716	0	1086.53	0	0
7.95_271.0596m/z	genistein	C15H10O5	7.94503	-1.77552	271.06	pos	M+H	5280961	TZBJGXHYKVUXJN-UHFFFAOYSA-N	C1=CC(=CC=C1C2=COC3=CC(=CC(=C3C2=O)O)O)O	2.7	C06563	Phenylpropanoids and polyketides	Isoflavonoids	Isoflav-2-enes	225561	188570	193436	80345.8	185811	58415.7	934385	42577.4	69726.8
5.74_433.1124m/z	Vitexin	C21H20O10	5.735	-1.29765	433.112	pos	M+H	5280441	SGEWCQFRYRRZDC-VPRICQMDSA-N	C1=CC(=CC=C1C2=CC(=O)C3=C(O2)C(=C(C=C3O)O)[C@H]4[C@@H]([C@H]([C@@H]([C@H](O4)CO)O)O)O)O	0.2	C01460	Phenylpropanoids and polyketides	Flavonoids	Flavonoid glycosides	19162.4	16320.8	18946.7	22599.1	6161.35	15562.6	28732	0	77379.7
6.01_238.1070m/z	N-Lactoyl-phenylalanine	C12H15NO4	6.01183	-1.65888	238.107	pos	M+H	11075454	IIRJJZHHNGABMQ-WPRPVWTQSA-N	C[C@@H](C(=O)N[C@@H](CC1=CC=CC=C1)C(=O)O)O	0.1		Organic acids and derivatives	Carboxylic acids and derivatives	Amino acids, peptides, and analogues	269541	278381	258306	350911	213222	591068	393200	88962.3	304122
8.28_466.3158m/z	Glycocholic acid	C26H43NO6	8.28432	-1.16636	466.316	pos	M+H	10140	RFDAIACWWDREDC-FRVQLJSFSA-N	C[C@H](CCC(=O)NCC(=O)O)[C@H]1CC[C@@H]2[C@@]1([C@H](C[C@H]3[C@H]2[C@@H](C[C@H]4[C@@]3(CC[C@H](C4)O)C)O)O)C	2.9	C01921	Lipids and lipid-like molecules	Steroids and steroid derivatives	Bile acids, alcohols and derivatives	53144.1	41849.8	47017.1	23480.2	51715.7	87934.3	80827	46571.6	24398.7
9.09_823.4097m/z	Glycyrrhizic Acid, Ammonium Salt	C42H62O16	9.09283	-1.62645	823.41	pos	M+H									26665.2	28070	23852.5	164791	21087.1	11711.4	0	0	0
8.72_823.4099m/z	Glycyrrhizin	C42H62O16	8.7163	-1.39154	823.41	pos	M+H					C02284				175525	161933	170690	899010	145208	82155.3	2014.51	1263.61	15556.8
11.42_570.3549m/z	PC(22:5/0:0)	C30H52NO7P	11.4244	-0.984107	570.355	pos	M+H	53480475	BIEOSECQPGGZMF-NAIWXXGBSA-N	CC/C=C\C/C=C\C/C=C\C/C=C\C/C=C\CCCCCC(=O)OC[C@H](COP(=O)([O-])OCC[N+](C)(C)C)O	5.1		Lipids and lipid-like molecules	Glycerophospholipids	Glycerophosphocholines	64612.8	48387.6	54959.6	114144	87449.7	51570.6	95345.2	28261.5	88126
4.63_190.0497m/z	Kynurenic acid	C10H7NO3	4.63423	-1.05829	190.05	pos	M+H	3845	HCZHHEIFKROPDY-UHFFFAOYSA-N	C1=CC=C2C(=C1)C(=O)C=C(N2)C(=O)O	1.3	C01717	Organoheterocyclic compounds	Quinolines and derivatives	Quinoline carboxylic acids	114153	108666	103729	28079.3	216719	49708.3	123501	195769	29233.8
11.14_269.0804m/z	Tectochrysin	C16H12O4	11.137	-1.52472	269.08	pos	M+H	5281954	IRZVHDLBAYNPCT-UHFFFAOYSA-N	COC1=CC(=C2C(=C1)OC(=CC2=O)C3=CC=CC=C3)O	2.4	C11621	Phenylpropanoids and polyketides	Flavonoids	O-methylated flavonoids	32965.7	28701.9	30114.7	13438	158694	9403.22	4832.83	1226.81	4920.55
0.80_399.1440m/z	S-Adenosylmethionine	C15H22N6O5S	0.8005	-1.31224	399.144	pos	M+H					C00019				341035	262899	291082	274105	150233	623674	271390	285623	395081
9.94_233.1105m/z	N-Cyclohexyl-2-benzothiazol-amine	C13H16N2S	9.93942	-1.04632	233.11	pos	M+H	591790	UPWPIFMHSFSVLE-UHFFFAOYSA-N	C1CCC(CC1)NC2=NC3=CC=CC=C3S2	4.4		Organoheterocyclic compounds	Benzothiazoles		74947.5	77062.4	76586.3	346453	8597.34	157938	19512.3	20305.1	13550.8
7.23_285.0753m/z	Glycitein	C16H12O5	7.23165	-1.69168	285.075	pos	M+H	5317750	DXYUAIFZCFRPTH-UHFFFAOYSA-N	COC1=C(C=C2C(=C1)C(=O)C(=CO2)C3=CC=C(C=C3)O)O	2.4	C14536	Phenylpropanoids and polyketides	Isoflavonoids	Isoflav-2-enes	145236	144418	133306	61654.1	116663	55163.8	643654	52474.2	70073.2
8.70_293.2107m/z	12-Oxo-Phytodienoic acid	C18H28O3	8.69835	-1.60932	293.211	pos	M+H	5280411	PMTMAFAPLCGXGK-JMTMCXQRSA-N	CC/C=C\C[C@H]1[C@H](C=CC1=O)CCCCCCCC(=O)O	4.7	C01226	Lipids and lipid-like molecules	Fatty Acyls	Eicosanoids	10832.5	9930.41	10889.8	12025.6	13963.5	12313	17691.4	7065.91	6951.69
2.11_361.1710m/z	Asp Asn Leu	C14H24N4O7	2.11222	-2.11032	361.171	pos	M+H	145454368	UGKZHCBLMLSANF-CIUDSAMLSA-N	CC(C)C[C@@H](C(=O)O)NC(=O)[C@H](CC(=O)N)NC(=O)[C@H](CC(=O)O)N	-4.3		Organic acids and derivatives	Carboxylic acids and derivatives	Amino acids, peptides, and analogues	38523.7	32578	29221.4	7184.74	3107.88	142500	11997.8	5281.36	27144
3.63_250.0931m/z	Adenosine	C10H13N5O4	3.63085	-1.33585	250.093	pos	M+H-H2O	60961	OIRDTQYFTABQOQ-KQYNXXCUSA-N	C1=NC(=C2C(=N1)N(C=N2)[C@H]3[C@@H]([C@@H]([C@H](O3)CO)O)O)N	-1.1	C00212	Nucleosides, nucleotides, and analogues	Purine nucleosides		542053	518939	501524	524537	451787	927644	256960	586516	764500
2.23_261.1441m/z	Glu Leu	C11H20N2O5	2.22802	-1.36164	261.144	pos	M+H	9856500	YBAFDPFAUTYYRW-YUMQZZPRSA-N	CC(C)C[C@@H](C(=O)O)NC(=O)[C@H](CCC(=O)O)N	-3.3	C01425	Organic acids and derivatives	Carboxylic acids and derivatives	Amino acids, peptides, and analogues	567212	573900	546039	353110	207169	1.8004e+06	210501	360995	711653
10.83_519.3321n	PC(18:2/0:0)	C26H50NO7P	10.83	-0.833779	520.339	pos	M+H, M+K, M+Na	497299	IHNKQIMGVNPMTC-RUZDIDTESA-N	CCCCCCCCCCCCCCCCCC(=O)OC[C@H](COP(=O)([O-])OCC[N+](C)(C)C)O	6.6		Lipids and lipid-like molecules	Glycerophospholipids	Glycerophosphocholines	1.85062e+06	1.7186e+06	1.91879e+06	2.28542e+06	1.75232e+06	4.59418e+06	1.76362e+06	360031	1.39803e+06
0.65_132.0898n	D-Ornithine	C5H12N2O2	0.6546	-0.363279	133.097	pos	M+H-H2O, M+H	71082	AHLPHDHHMVZTML-SCSAIBSYSA-N	C(C[C@H](C(=O)O)N)CN	-4.4	C00515	Organic acids and derivatives	Carboxylic acids and derivatives	Amino acids, peptides, and analogues	62611.2	61664.8	60529.9	34566.9	41563.8	52571.6	78159	132301	25773.9
9.38_403.1381m/z	Quercetagetin hexamethyl ether	C21H22O8	9.38105	-1.5199	403.138	pos	M+H	386331	CHXSDKWBSFDZEU-UHFFFAOYSA-N	COC1=C(C=C(C=C1)C2=C(C(=O)C3=C(C(=C(C=C3O2)OC)OC)OC)OC)OC	3.2		Phenylpropanoids and polyketides	Flavonoids	O-methylated flavonoids	13496.3	10124.6	11723.7	55622.4	3370.5	3417.39	1824.31	278.627	9851.98
6.10_551.1023m/z	Quercetin 3-O-malonylglucoside	C24H22O15	6.10177	-1.5636	551.102	pos	M+H	5282159	NBQPHANHNTWDML-UJKBSQBPSA-N	C1=CC(=C(C=C1C2=C(C(=O)C3=C(C=C(C=C3O2)O)O)O[C@H]4[C@@H]([C@H]([C@@H]([C@H](O4)COC(=O)CC(=O)O)O)O)O)O)O	0.1	C12638	Phenylpropanoids and polyketides	Flavonoids	Flavonoid glycosides	18234.5	18117.1	16578.5	15551.8	6657.46	14241.4	29931.4	0	91103.1
3.40_334.1392m/z	Trp Glu	C16H19N3O5	3.3973	-1.53305	334.139	pos	M+H	7009663	PWIQCLSQVQBOQV-AAEUAGOBSA-N	C1=CC=C2C(=C1)C(=CN2)C[C@@H](C(=O)N[C@@H](CCC(=O)O)C(=O)O)N	-2.6	C01425	Organic acids and derivatives	Carboxylic acids and derivatives	Amino acids, peptides, and analogues	44956.5	50966.6	40519.1	26602.6	11661.6	198439	18037	18865.2	47242.1
9.02_357.2054m/z	15-deoxy-PGD2	C20H30O4	9.02087	5.23234	357.205	pos	M+Na									42433.7	45829.9	43200.7	12048.3	107404	30842.9	58244	58277.4	20393.5
12.49_423.3616m/z	Dihydrobrassicasterol	C28H48O	12.489	4.76813	423.362	pos	M+Na									7711.96	5513.15	7374.11	15698.2	15066.2	4856.99	4809.9	4667.72	0
9.92_716.1894m/z	Licorice glycoside E	C35H35NO14	9.92065	-8.04815	716.189	pos	M+Na									9815.1	15156.9	16662.9	0	18773.3	1130.73	4953.03	77214.4	1042.06
13.04_361.2214m/z	Tributyl citrate	C18H32O7	13.0359	-1.93205	361.221	pos	M+H	6507	ZFOZVQLOBQUTQQ-UHFFFAOYSA-N	CCCCOC(=O)CC(CC(=O)OCCCC)(C(=O)OCCCC)O	2.7		Organic acids and derivatives	Carboxylic acids and derivatives	Tricarboxylic acids and derivatives	42074	52493.7	51300.7	50236.4	55374.6	57443	67853.5	47920.8	48586.9
7.05_314.1382m/z	N-Feruloyltyramine	C18H19NO4	7.05157	-1.42421	314.138	pos	M+H	5280537	NPNNKDMSXVRADT-WEVVVXLNSA-N	COC1=C(C=CC(=C1)/C=C/C(=O)NCCC2=CC=C(C=C2)O)O	2.1	C02717	Benzenoids	Phenols	Methoxyphenols	4549.42	3366.53	3962.2	2049.59	335.817	1044.78	2980.44	91.6432	27255.3
3.17_320.1237m/z	Trp Asp	C15H17N3O5	3.16557	-1.31163	320.124	pos	M+H	7019108	PEEAINPHPNDNGE-JQWIXIFHSA-N	C1=CC=C2C(=C1)C(=CN2)C[C@@H](C(=O)N[C@@H](CC(=O)O)C(=O)O)N	-2.8		Organic acids and derivatives	Carboxylic acids and derivatives	Amino acids, peptides, and analogues	25920.9	26583.9	22906.9	16587.8	8914.47	92228.9	11121.7	15186.9	27514.4
12.05_558.3188m/z	GPEtn(5:0/18:4)	C28H48NO8P	12.0466	-0.418369	558.319	pos	M+H									11745.1	11585.6	10118.1	20619.9	13193.3	0	2705.11	2595.75	35324.3
4.43_265.1543m/z	N-Valylphenylalanine	C14H20N2O3	4.42717	-1.53876	265.154	pos	M+H	144746	GJNDXQBALKCYSZ-UHFFFAOYSA-N	CC(C)C(C(=O)NC(CC1=CC=CC=C1)C(=O)O)N	-2.2		Organic acids and derivatives	Carboxylic acids and derivatives	Amino acids, peptides, and analogues	317647	333264	311936	141382	117589	1.27217e+06	120652	234503	211938
11.80_373.3064m/z	erythro-6,8-Heneicosanediol	C21H44O2	11.7952	3.28221	373.306	pos	M+2Na-H									168.003	174.619	1190.13	534.3	758.822	381.034	491.171	4250.21	13643.1
6.53_551.1752m/z	Liquiritin apioside	C26H30O13	6.52608	-1.38168	551.175	pos	M+H	10076238	FTVKHUHJWDMWIR-DWMQJYMWSA-N	C1[C@H](OC2=C(C1=O)C=CC(=C2)O)C3=CC=C(C=C3)O[C@H]4[C@@H]([C@H]([C@@H]([C@H](O4)CO)O)O)O[C@H]5[C@@H]([C@](CO5)(CO)O)O	-0.8		Phenylpropanoids and polyketides	Flavonoids	Flavonoid glycosides	24988.6	21296.5	24288.9	159720	23553.3	10163.7	0	0	0
3.80_146.0599m/z	4-formyl Indole	C9H7NO	3.80352	-1.13512	146.06	pos	M+H	333703	JFDDFGLNZWNJTK-UHFFFAOYSA-N	C1=CC(=C2C=CNC2=C1)C=O	2.2		Organoheterocyclic compounds	Indoles and derivatives	Indoles	1.33375e+06	1.2837e+06	1.23547e+06	1.46354e+06	977464	2.68249e+06	1.46793e+06	717989	1.23551e+06
10.33_402.3936m/z	Cerebronic acid	C24H48O3	10.3301	-1.39775	402.394	pos	M+NH4	102430	MSUOLNSQHLHDAS-UHFFFAOYSA-N	CCCCCCCCCCCCCCCCCCCCCCC(C(=O)O)O	10.7		Lipids and lipid-like molecules	Fatty Acyls	Fatty acids and conjugates	4240.54	5436.04	4401.16	11325.4	9621.67	0	0	567.419	23212.4
10.76_517.3301m/z	Taurohyodeoxycholic acid	C26H45NO6S	10.7603	-1.01564	517.33	pos	M+NH4	119046	HMXPOCDLAFAFNT-BHYUGXBJSA-N	C[C@H](CCC(=O)NCCS(=O)(=O)O)[C@H]1CC[C@@H]2[C@@]1(CC[C@H]3[C@H]2C[C@@H]([C@H]4[C@@]3(CC[C@H](C4)O)C)O)C	3.6		Lipids and lipid-like molecules	Steroids and steroid derivatives	Bile acids, alcohols and derivatives	10914.8	8583.53	10150.6	2575.62	7786.87	30330.9	8347.56	9929.41	0
8.46_515.2912n	Taurohyocholic acid	C26H45NO7S	8.4609	-0.912817	480.277	pos	M+H-2H2O, M+H-H2O, M+H	11954195	XSOLDPYUICCHJX-QZEPYOAJSA-N	C[C@H](CCC(=O)NCCS(=O)(=O)O)[C@H]1CC[C@@H]2[C@@]1(CC[C@H]3[C@H]2[C@@H]([C@@H]([C@H]4[C@@]3(CC[C@H](C4)O)C)O)O)C	2.6		Lipids and lipid-like molecules	Steroids and steroid derivatives	Bile acids, alcohols and derivatives	82843.3	89935.9	82311.5	10771.5	147280	190381	144729	40464.7	7865.93
0.88_118.0863m/z	D-Valine	C5H11NO2	0.879217	-0.0148253	118.086	pos	M+H	71563	KZSNJWFQEVHDMF-SCSAIBSYSA-N	CC(C)[C@H](C(=O)O)N	-2.3	C06417	Organic acids and derivatives	Carboxylic acids and derivatives	Amino acids, peptides, and analogues	1.26051e+07	1.10486e+07	1.11705e+07	1.14607e+07	1.09691e+07	1.83863e+07	1.30966e+07	7.28882e+06	1.58476e+07
0.65_146.1053n	D-Lysine	C6H14N2O2	0.6546	-1.37549	147.113	pos	M+H-H2O, M+H	57449	KDXKERNSBIXSRK-RXMQYKEDSA-N	C(CCN)C[C@H](C(=O)O)N	-3	C00739	Organic acids and derivatives	Carboxylic acids and derivatives	Amino acids, peptides, and analogues	3.61033e+06	3.60861e+06	3.50576e+06	3.65838e+06	2.23851e+06	8.77217e+06	3.36795e+06	2.19843e+06	4.78238e+06
9.65_177.0544m/z	Monoethyl phthalate	C10H10O4	9.65197	-0.917734	177.054	pos	M+H-H2O	75318	YWWHKOHZGJFMIE-UHFFFAOYSA-N	CCOC(=O)C1=CC=CC=C1C(=O)O	1.8		Benzenoids	Benzene and substituted derivatives	Benzoic acids and derivatives	4507.34	4042.26	3407.79	5085.77	2824.41	3930.31	4030.64	3482.72	4999.84
10.99_507.3321n	PC(17:1/0:0)	C25H50NO7P	10.9938	-0.861545	508.339	pos	M+H, M+Na	42607442	XBGIMYLOTRDXPK-AGXIJRPPSA-N	CCCCCC/C=C\CCCCCCCCC(=O)OC[C@H](COP(=O)([O-])OCC[N+](C)(C)C)O	5.2		Lipids and lipid-like molecules	Glycerophospholipids	Glycerophosphocholines	154024	157089	150564	286885	272243	205883	109438	60108.5	215185
9.80_285.0753m/z	Izalpinin	C16H12O5	9.7957	-1.74973	285.075	pos	M+H	5318691	PVJNLMXWZXXHSZ-UHFFFAOYSA-N	COC1=CC(=C2C(=C1)OC(=C(C2=O)O)C3=CC=CC=C3)O	2.6		Phenylpropanoids and polyketides	Flavonoids	Flavones	35312.2	31620.8	29776.8	15178.2	131003	12275.4	12876.5	6722.51	11187.7
0.85_282.1191m/z	1-Methyladenosine	C11H15N5O4	0.853217	-2.02589	282.119	pos	M+H	27476	GFYLSDSUCHVORB-IOSLPCCCSA-N	CN1C=NC2=C(C1=N)N=CN2[C@H]3[C@@H]([C@@H]([C@H](O3)CO)O)O	-1	C02494	Nucleosides, nucleotides, and analogues	Purine nucleosides		247398	204164	231397	101962	187814	140073	264441	494680	65299.3
1.59_189.1231m/z	Gly Leu	C8H16N2O3	1.59262	-1.31535	189.123	pos	M+H									887395	913571	939603	800779	645692	2.1545e+06	416096	689023	1.21457e+06
0.80_235.1649m/z	Betaine	C5H11NO2	0.8005	-1.62394	235.165	pos	2M+H	247	KWIUHFFTVRNATP-UHFFFAOYSA-N	C[N+](C)(C)CC(=O)[O-]	0.5	C00719	Organic acids and derivatives	Carboxylic acids and derivatives	Amino acids, peptides, and analogues	174002	138357	158692	70204.4	158410	294087	105817	36060.6	839840
8.46_839.4044m/z	Licoricesaponin G2	C42H62O17	8.4609	-1.91916	839.404	pos	M+H	14891565	WBQVRPYEEYUEBQ-OJVDLISWSA-N	C[C@]12CC[C@](C[C@H]1C3=CC(=O)[C@@H]4[C@]5(CC[C@@H]([C@]([C@@H]5CC[C@]4([C@@]3(CC2)C)C)(C)CO)O[C@H]6[C@@H]([C@H]([C@@H]([C@H](O6)C(=O)O)O)O)O[C@H]7[C@@H]([C@H]([C@@H]([C@H](O7)C(=O)O)O)O)O)C)(C)C(=O)O	2.5		Lipids and lipid-like molecules	Prenol lipids	Terpene glycosides	12205.5	15523.2	15259	110219	9697.84	3511.05	49.9024	0	0
1.05_121.0648m/z	Phenylacetaldehyde	C8H8O	1.04748	0.351507	121.065	pos	M+H	998	DTUQWGWMVIHBKE-UHFFFAOYSA-N	C1=CC=C(C=C1)CC=O	1.8	C00601	Benzenoids	Benzene and substituted derivatives	Phenylacetaldehydes	113685	104364	108765	54780.8	69190	71938.7	573593	29559.1	54692.5
10.81_567.3321n	PC(22:6/0:0)	C30H50NO7P	10.8137	-0.764623	568.339	pos	M+H, M+Na	10415542	LSOWKZULVQWMLY-APPDJCNMSA-N	CC/C=C\C/C=C\C/C=C\C/C=C\C/C=C\C/C=C\CCC(=O)OC[C@H](COP(=O)([O-])OCC[N+](C)(C)C)O	4.6		Lipids and lipid-like molecules	Glycerophospholipids	Glycerophosphocholines	100750	84353.7	87183.2	135613	108135	110120	115518	34996.1	68314.3
7.20_755.4195m/z	Aginoside progenin	C39H64O15	7.19513	-2.22607	755.42	pos	M+H-H2O	14187140	DQLBLHWGFPEMQR-UHFFFAOYSA-N	CC1CCC2(C(C3C(O2)CC4C3(CCC5C4CC(C6C5(CC(C(C6)OC7C(C(C(C(O7)CO)OC8C(C(C(C(O8)CO)O)O)O)O)O)O)C)O)C)C)OC1	0.4		Lipids and lipid-like molecules	Steroids and steroid derivatives	Steroidal glycosides	0	3823.21	3276.2	0	0	23657.5	919.258	0	0
7.37_252.1722n	Zedoarondiol	C15H24O3	7.37395	-1.21379	235.169	pos	M+H-H2O, M+ACN+H	24834047	TXIKNNOOLCGADE-OSRDXIQISA-N	CC(=C1C[C@H]2[C@@H](CC[C@@]2(C)O)[C@@](CC1=O)(C)O)C	1.6		Lipids and lipid-like molecules	Prenol lipids	Sesquiterpenoids	20416.5	20417	17777.6	21713.6	23968.9	19698	27528.6	19581.1	22949.9
12.67_190.0497m/z	Phthalic anhydride	C8H4O3	12.6684	-1.47818	190.05	pos	M+ACN+H	6811	LGRFSURHDFAFJT-UHFFFAOYSA-N	C1=CC=C2C(=C1)C(=O)OC2=O	1.3	C19125	Organoheterocyclic compounds	Benzofurans	Benzofuranones	1706.31	2565.69	1440.09	3526.77	1272.05	884.501	1994.26	1037.86	2494.39
10.64_526.2924m/z	LysoPE(18:0/0:0)	C23H48NO7P	10.6356	9.06874	526.292	pos	M+2Na-H	9547068	BBYWOYAFBUOUFP-JOCHJYFZSA-N	CCCCCCCCCCCCCCCCCC(=O)OC[C@H](COP(=O)(O)OCCN)O	3.4		Lipids and lipid-like molecules	Glycerophospholipids	Glycerophosphoethanolamines	43623.7	53557.2	49714.4	69417.1	75483.5	69726.9	39000.1	22614.8	102241
10.44_493.3163n	PC(16:1/0:0)	C24H48NO7P	10.4378	-1.17864	494.324	pos	M+H, M+Na, M+K	24779460	LFUDDCMNKWEORN-BREAQWACSA-N	CCCCCC/C=C/CCCCCCCC(=O)OC[C@H](COP(=O)([O-])OCC[N+](C)(C)C)O	4.6		Lipids and lipid-like molecules	Glycerophospholipids	Glycerophosphocholines	1.82561e+06	1.81853e+06	1.91909e+06	3.65412e+06	2.30042e+06	2.99214e+06	2.16242e+06	787290	1.6921e+06
1.02_113.0347m/z	Uracil	C4H4N2O2	1.01812	1.52265	113.035	pos	M+H	1174	ISAKRJDGNUQOIC-UHFFFAOYSA-N	C1=CNC(=O)NC1=O	-1.1	C00106	Organoheterocyclic compounds	Diazines	Pyrimidines and pyrimidine derivatives	272839	232875	245275	369701	197598	217517	387343	123038	474687
10.67_482.3237m/z	PC(15:0/0:0)	C23H48NO7P	10.6709	-0.94708	482.324	pos	M+H	24779458	RJZVWDTYEWCUAR-JOCHJYFZSA-N	CCCCCCCCCCCCCCC(=O)OC[C@H](COP(=O)([O-])OCC[N+](C)(C)C)O	5		Lipids and lipid-like molecules	Glycerophospholipids	Glycerophosphocholines	190666	194743	220833	398503	419379	302286	120539	66032.4	351800
4.58_298.0964m/z	5'-Methylthioadenosine	C11H15N5O3S	4.58322	-1.43499	298.096	pos	M+H	439176	WUUGFSXJNOTRMR-IOSLPCCCSA-N	CSC[C@@H]1[C@H]([C@H]([C@@H](O1)N2C=NC3=C(N=CN=C32)N)O)O	-0.3	C00170	Nucleosides, nucleotides, and analogues	5'-deoxyribonucleosides	5'-deoxy-5'-thionucleosides	275520	308808	258168	252901	184598	500040	258535	309251	412588
0.84_182.0788n	sorbitol	C6H14O6	0.838083	-1.18078	183.086	pos	M+H, M+NH4, M+ACN+H, M+H-H2O, M+H-2H2O	5780	FBPFZTCFMRRESA-JGWLITMVSA-N	C([C@H]([C@H]([C@@H]([C@H](CO)O)O)O)O)O	-3.1	C00794	Organic oxygen compounds	Organooxygen compounds	Carbohydrates and carbohydrate conjugates	639786	567243	596253	604850	395026	515310	559945	527960	2.0184e+06
0.83_749.2812m/z	Alpha-D-Manp-(1 -> 2)-a-D-Manp-(1 -> 2)-a-D-Manp-(1 -> 3)-b-D-Manp-(1 -> 4)-D-GlcNAcp	C26H45NO21	0.825433	-1.42636	749.281	pos	M+ACN+H									426845	309024	371568	503509	404842	265689	420776	586739	271646
2.44_333.1552m/z	Trp Gln	C16H20N4O4	2.43953	-1.60445	333.155	pos	M+H	88656	NQIHMZLGCZNZBN-PXNSSMCTSA-N	C1=CC=C2C(=C1)C(=CN2)C[C@@H](C(=O)N[C@@H](CC3=CNC4=CC=CC=C43)C(=O)O)N	-0.3		Organic acids and derivatives	Carboxylic acids and derivatives	Amino acids, peptides, and analogues	118846	106974	102256	55893.3	54998	377622	30371.3	108875	105063
2.52_246.1212n	Asp Leu	C10H18N2O5	2.52257	-1.50468	247.128	pos	M+H-H2O, M+H	6992366	ZVDPYSVOZFINEE-BQBZGAKWSA-M	CC(C)C[C@@H](C(=O)[O-])NC(=O)[C@H](CC(=O)[O-])[NH3+]	-2.4		Organic acids and derivatives	Carboxylic acids and derivatives	Amino acids, peptides, and analogues	1.59239e+06	1.41189e+06	1.37479e+06	516064	314152	6.8766e+06	729284	409537	1.07273e+06
4.98_786.1628m/z	Flavin adenine dinucleotide (FAD)	C27H33N9O15P2	4.9817	-2.00628	786.163	pos	M+H	643975	VWWQXMAJTJZDQX-UYBVJOGSSA-N	CC1=CC2=C(C=C1C)N(C3=NC(=O)NC(=O)C3=N2)C[C@@H]([C@@H]([C@@H](COP(=O)(O)OP(=O)(O)OC[C@@H]4[C@H]([C@H]([C@@H](O4)N5C=NC6=C(N=CN=C65)N)O)O)O)O)O	-5	C00016	Nucleosides, nucleotides, and analogues	Flavin nucleotides		148656	172377	191924	189717	255632	162329	151171	162722	220100
0.80_148.0602m/z	D-glutamic acid	C5H9NO4	0.8005	-1.32943	148.06	pos	M+H	23327	WHUUTDBJXJRKMK-GSVOUGTGSA-N	C(CC(=O)O)[C@H](C(=O)O)N	-3.7	C00217	Organic acids and derivatives	Carboxylic acids and derivatives	Amino acids, peptides, and analogues	711821	700476	674450	772781	522269	1.15513e+06	779167	448750	1.17101e+06
1.03_136.0383n	hypoxanthine	C5H4N4O	1.0325	-1.78346	137.046	pos	M+H, 2M+H	135398638	FDGQSTZJBFJUBT-UHFFFAOYSA-N	C1=NC2=C(N1)C(=O)NC=N2	-0.5	C00262	Organoheterocyclic compounds	Imidazopyrimidines	Purines and purine derivatives	1.42448e+07	1.39653e+07	1.46552e+07	1.94973e+07	1.5874e+07	1.57739e+07	1.76634e+07	8.40655e+06	2.30022e+07
2.60_294.1443m/z	Gln Phe	C14H19N3O4	2.60443	-1.73183	294.144	pos	M+H	11779156	KLAONOISLHWJEE-QWRGUYRKSA-N	C1=CC=C(C=C1)C[C@@H](C(=O)N[C@@H](CCC(=O)N)C(=O)O)N	-3.7		Organic acids and derivatives	Carboxylic acids and derivatives	Amino acids, peptides, and analogues	127804	121065	114143	100056	84030.1	316242	64855.4	99933.3	141928
4.40_232.1442m/z	Aminopyrine	C13H17N3O	4.3953	-0.898695	232.144	pos	M+H					C07539				174554	187654	187438	19426.4	23251.5	139790	17890.8	38670.9	1.24301e+06
9.24_294.2424m/z	19-Noretiocholanolone	C18H28O2	9.23833	-1.28919	294.242	pos	M+NH4									56007.4	50290.5	52149.4	56741	59865.4	44357.4	78152.1	45971.3	91122.3
4.19_319.1397m/z	Asn Trp	C15H18N4O4	4.19247	-1.09612	319.14	pos	M+H	18218187	RGGVDKVXLBOLNS-UHFFFAOYSA-N	C1=CC=C2C(=C1)C(=CN2)CC(C(=O)O)NC(=O)C(CC(=O)N)N	-3.7		Organic acids and derivatives	Carboxylic acids and derivatives	Amino acids, peptides, and analogues	34436.2	40734.3	39875.8	18029.4	21233.3	156048	13677	29902.7	35724.7
1.94_311.1232m/z	gamma-Glutamyltyrosine	C14H18N2O6	1.9382	-1.91814	311.123	pos	M+H	94340	VVLXCWVSSLFQDS-QWRGUYRKSA-N	C1=CC(=CC=C1C[C@@H](C(=O)O)NC(=O)CC[C@@H](C(=O)O)N)O	-3.8		Organic acids and derivatives	Carboxylic acids and derivatives	Amino acids, peptides, and analogues	104716	132462	115708	211912	168902	186961	155102	52850.3	149103
1.22_364.0645m/z	Guanosine monophosphate	C10H14N5O8P	1.2242	-2.05905	364.065	pos	M+H	135398631	RQFCJASXJCIDSX-UUOKFMHZSA-N	C1=NC2=C(N1[C@H]3[C@@H]([C@@H]([C@H](O3)COP(=O)(O)O)O)O)N=C(NC2=O)N	-3.5	C00144	Nucleosides, nucleotides, and analogues	Purine nucleotides	Purine ribonucleotides	34855.1	39121.7	44085	38468.9	82756.5	50154.5	19768.4	48637.6	56761.1
9.90_433.3307m/z	23S,25,26-Trihydroxyvitamin D3	C27H44O4	9.9027	-1.22896	433.331	pos	M+H	17756748	GDIBDBUYVICGLY-VVFBGWIOSA-N	C[C@H](C[C@@H](CC(C)(CO)O)O)[C@H]1CC[C@@H]\2[C@@]1(CCC/C2=C\C=C/3\C[C@H](CCC3=C)O)C	4		Lipids and lipid-like molecules	Steroids and steroid derivatives	Vitamin D and derivatives	25143.1	26968.4	23568	44600.2	23306.4	35540.3	23883.8	23248.3	28507.3
1.41_123.0552m/z	nicotinamide	C6H6N2O	1.40538	-0.671794	123.055	pos	M+H	936	DFPAKSUCGFBDDF-UHFFFAOYSA-N	C1=CC(=CN=C1)C(=O)N	-0.4	C00153	Organoheterocyclic compounds	Pyridines and derivatives	Pyridinecarboxylic acids and derivatives	1.31445e+07	1.36497e+07	1.31802e+07	1.69481e+07	1.36824e+07	1.72356e+07	1.16264e+07	1.01892e+07	1.88821e+07
10.17_400.3417m/z	Palmitoylcarnitine	C23H45NO4	10.1738	-1.13867	400.342	pos	M+H	461	XOMRRQXKHMYMOC-UHFFFAOYSA-N	CCCCCCCCCCCCCCCC(=O)OC(CC(=O)[O-])C[N+](C)(C)C	7.7	C02990	Lipids and lipid-like molecules	Fatty Acyls	Fatty acid esters	76331.2	78788.4	76785.1	129003	166717	25682.1	66039.6	43554.7	134857
10.22_336.2297n	Bicyclo prostaglandin E1	C20H32O4	10.2231	-1.16903	319.226	pos	M+H-H2O, M+H	91746206	SMKXBJMWSIFUAU-VXLLPVPCSA-N	CCCCC1[C@H]2CC(=O)C([C@H]2CCC1=O)CCCCCCC(=O)O	3.9		Lipids and lipid-like molecules	Fatty Acyls	Eicosanoids	46861.6	50141.4	53152.7	83596.4	53305.5	78185.6	86693.2	11733.7	47534.8
8.82_354.2400n	11Beta-13,14-dihydro-15-keto PGF2Alpha	C20H34O5	8.82425	-1.63401	337.237	pos	M+H-H2O, M+K, M+2Na-H, M+H, M+Na, M+NH4, 2M+Na, M+H-2H2O									1.73077e+06	1.82752e+06	1.81495e+06	2.16194e+06	3.19582e+06	1.6115e+06	2.34723e+06	305001	2.91553e+06
0.80_132.0656m/z	N,N-Diacetyl-O-methylhydroxylamine	C5H9NO3	0.8005	0.399765	132.066	pos	M+H	538412	HWZKQIRJZPOEQF-UHFFFAOYSA-N	CC(=O)N(C(=O)C)OC	-0.4		Organic acids and derivatives	Carboxylic acids and derivatives	Carboxylic acid derivatives	62308.4	60574.5	62495.5	80462.7	73092	52113.2	88468.5	49447.6	98259.4
5.02_393.1510m/z	Ptelatoside B	C20H28O10	5.01532	-8.02247	393.151	pos	M+H-2H2O	130179	DIBOBJSTTKLQQV-QLDOSHOCSA-N	C[C@H]1[C@@H]([C@H]([C@H]([C@@H](O1)O[C@@H]2[C@H]([C@@H]([C@H](O[C@H]2OC3=CC=C(C=C3)C=C)CO)O)O)O)O)O	-0.2		Organic oxygen compounds	Organooxygen compounds	Carbohydrates and carbohydrate conjugates	87614.9	82123.4	92045.9	21069.5	112310	61743.5	76381.9	200751	33518
9.53_466.2925m/z	PC(14:1/0:0)	C22H44NO7P	9.52632	-0.685485	466.292	pos	M+H	24779456	JXGLGTFMAQOJBB-HEDKFQSOSA-N	CCCC/C=C\CCCCCCCC(=O)OC[C@H](COP(=O)([O-])OCC[N+](C)(C)C)O	3.5		Lipids and lipid-like molecules	Glycerophospholipids	Glycerophosphocholines	4409.76	4079.01	2653.85	3741.22	1244.68	8404.48	9192.51	0	1294.55
7.86_469.3306m/z	Myrianthic acid	C30H48O6	7.85763	-1.21556	469.331	pos	M+H-2H2O	182497	YCOKATFNRPZIIU-MGBZEVKYSA-N	C[C@@H]1CC[C@@]2(CC[C@@]3(C(=CC[C@H]4[C@]3(CC[C@@H]5[C@@]4(C[C@H]([C@H]([C@@]5(C)CO)O)O)C)C)[C@@H]2[C@]1(C)O)C)C(=O)O	4.3		Lipids and lipid-like molecules	Prenol lipids	Triterpenoids	45401	39457.2	48592.7	246353	32130.9	17562.1	5165.76	16952.1	4562.95
2.85_345.1439m/z	Tyrosyl-Tyrosine	C18H20N2O5	2.85038	-1.67795	345.144	pos	M+H									107958	106177	105355	113136	77500.3	281219	39754.8	90157.9	134399
9.80_315.0857m/z	Kumatakenin	C17H14O6	9.7957	-1.86587	315.086	pos	M+H	5318869	BJBUTJQYZDYRMJ-UHFFFAOYSA-N	COC1=CC(=C2C(=C1)OC(=C(C2=O)OC)C3=CC=C(C=C3)O)O	2.5		Phenylpropanoids and polyketides	Flavonoids	O-methylated flavonoids	7894.31	6576.71	5970.74	1148.52	32108	454.561	0	0	0
11.56_431.3151m/z	25-Hydroxyvitamin D3-26,23-lactol	C27H42O4	11.565	-1.09666	431.315	pos	M+H	131769837	SFOPTSUKUQDFIB-LSTZBGQISA-N	C[C@H](C[C@@H]1C[C@@]([C@@H](O1)O)(C)O)[C@H]2CC[C@@H]\3[C@@]2(CCC/C3=C\C=C\4/C[C@@H](CCC4=C)O)C	4.4		Lipids and lipid-like molecules	Steroids and steroid derivatives	Vitamin D and derivatives	36189.9	34149.1	35674.2	55824.7	31906.7	42882.6	31400.7	18569.5	61051.7
4.34_295.1649m/z	Tyr Leu	C15H22N2O4	4.34373	-1.2314	295.165	pos	M+H	4466134	AUEJLPRZGVVDNU-UHFFFAOYSA-N	CC(C)CC(C(=O)O)NC(=O)C(CC1=CC=C(C=C1)O)N	-1.8		Organic acids and derivatives	Carboxylic acids and derivatives	Amino acids, peptides, and analogues	183429	175791	155814	104770	80064.9	562157	110530	110110	204300
8.73_536.3342m/z	(17alpha,23S)-Epoxy-28,29-dihydroxy-27-norlanost-8-ene-3,24-dione	C29H44O5	8.7331	-0.932404	536.334	pos	M+ACN+Na	131751817	DIKWKAQBKMFLHS-UHFFFAOYSA-N	CCC(=O)C1CC(C2(O1)CCC3(C2(CCC4=C3CCC5C4(CCC(=O)C5(CO)CO)C)C)C)C	3.5		Lipids and lipid-like molecules	Prenol lipids	Triterpenoids	18563.8	14595.9	18284.3	12198.4	9111.58	77445.1	9774.59	0	5858.46
10.19_134.0731n	2,5-Dimethylbenzaldehyde	C9H10O	10.1893	-0.739031	135.08	pos	M+H, M+ACN+H, M+H-H2O	22015	SMUVABOERCFKRW-UHFFFAOYSA-N	CC1=CC(=C(C=C1)C)C=O	2.1		Benzenoids	Benzene and substituted derivatives	Benzoyl derivatives	53132	48283.5	52039.8	57030.4	56856.9	45915.3	68550.9	54463.4	63536.4
2.28_292.1287m/z	Trp Ser	C14H17N3O4	2.27577	-1.64017	292.129	pos	M+H	14409364	LZLREEUGSYITMX-JQWIXIFHSA-N	C1=CC=C2C(=C1)C(=CN2)C[C@@H](C(=O)O)NC(=O)[C@H](CO)N	-3.3		Organic acids and derivatives	Carboxylic acids and derivatives	Amino acids, peptides, and analogues	42483.9	43812.1	38655.4	31819.5	26803.7	82988.3	7730.7	54058.6	77643.3
0.80_342.1156n	sucrose	C12H22O11	0.8005	-1.74437	365.105	pos	M+Na, 2M+Na, M+K	5988	CZMRCDWAGMRECN-UGDNZRGBSA-N	C([C@@H]1[C@H]([C@@H]([C@H]([C@H](O1)O[C@]2([C@H]([C@@H]([C@H](O2)CO)O)O)CO)O)O)O)O	-3.7	C00089	Organic oxygen compounds	Organooxygen compounds	Carbohydrates and carbohydrate conjugates	2.61493e+06	2.28715e+06	2.60688e+06	5.00345e+06	1.47548e+06	5.36173e+06	1.08596e+06	306097	3.49743e+06
1.29_265.0848m/z	Asp Met	C9H16N2O5S	1.28645	-1.71669	265.085	pos	M+H	21488123	DYDKXJWQCIVTMR-UHFFFAOYSA-N	CSCCC(C(=O)O)NC(=O)C(CC(=O)O)N	-4.1		Organic acids and derivatives	Carboxylic acids and derivatives	Amino acids, peptides, and analogues	310540	335953	318069	128775	61622.4	1.53119e+06	118008	93886.7	284009
1.61_219.1336m/z	Ser Leu	C9H18N2O4	1.60873	-1.40969	219.134	pos	M+H	7015695	NFDYGNFETJVMSE-BQBZGAKWSA-N	CC(C)C[C@@H](C(=O)O)NC(=O)[C@H](CO)N	-2.5		Organic acids and derivatives	Carboxylic acids and derivatives	Amino acids, peptides, and analogues	779552	789314	796599	517557	413478	1.9062e+06	294887	698443	1.01664e+06
1.78_233.1492m/z	Thr Leu	C10H20N2O4	1.78053	-1.44068	233.149	pos	M+H	7021828	BQBCIBCLXBKYHW-CSMHCCOUSA-N	C[C@H]([C@@H](C(=O)N[C@@H](CC(C)C)C(=O)O)N)O	-2.7		Organic acids and derivatives	Carboxylic acids and derivatives	Amino acids, peptides, and analogues	474732	490683	471777	297509	181868	1.41541e+06	209056	388955	530026
2.18_319.1396m/z	Trp Asn	C15H18N4O4	2.17748	-1.39205	319.14	pos	M+H	7020170	GRQCSEWEPIHLBI-JQWIXIFHSA-N	C1=CC=C2C(=C1)C(=CN2)C[C@@H](C(=O)N[C@@H](CC(=O)N)C(=O)O)N	-3.5		Organic acids and derivatives	Carboxylic acids and derivatives	Amino acids, peptides, and analogues	33825.5	35281.1	32969.2	21824.6	15537.9	82817	9300.51	23504	55311.9
10.08_467.3007n	LysoPC(14:0/0:0)	C22H46NO7P	10.0831	-0.999368	468.308	pos	M+H, M+Na	460604	VXUOFDJKYGDUJI-OAQYLSRUSA-N	CCCCCCCCCCCCCC(=O)OC[C@H](COP(=O)([O-])OCC[N+](C)(C)C)O	4.5		Lipids and lipid-like molecules	Glycerophospholipids	Glycerophosphocholines	558490	622275	619667	931712	591316	1.119e+06	646333	202643	483553
5.74_211.1326m/z	Jasmonic acid	C12H18O3	5.735	-1.51394	211.133	pos	M+H	5281166	ZNJFBWYDHIGLCU-HWKXXFMVSA-N	CC/C=C\C[C@@H]1[C@H](CCC1=O)CC(=O)O	1.6	C08491	Lipids and lipid-like molecules	Fatty Acyls	Lineolic acids and derivatives	6224.68	6689.76	6247	2687.22	5809.17	1101.27	32308.5	3605.56	914.124
11.74_572.3706m/z	PC(22:4/0:0)	C30H54NO7P	11.7429	-0.90042	572.371	pos	M+H	24779479	UIINDYGXBHJQHX-GDLZYMKVSA-N	CCCCCCCCCCCCCCCCCCCCCC(=O)OC[C@H](COP(=O)([O-])OCC[N+](C)(C)C)O	8.8		Lipids and lipid-like molecules	Glycerophospholipids	Glycerophosphocholines	31244	27226.7	27310.8	66103	53095.7	18599.3	21805.1	7227.05	40792.9
2.03_209.0918m/z	L-Kynurenine	C10H12N2O3	2.03217	-1.4605	209.092	pos	M+H	846	YGPSJZOEDVAXAB-UHFFFAOYSA-N	C1=CC=C(C(=C1)C(=O)CC(C(=O)O)N)N	-2.2	C00328	Organic oxygen compounds	Organooxygen compounds	Carbonyl compounds	157599	153486	160717	215372	128666	185514	324059	106889	120194
4.70_379.1356m/z	Aloesol 7-glucoside	C19H24O9	4.70482	-7.90086	379.136	pos	M+H-H2O									66207.6	58438	62001	2994.57	104334	19658.8	37070.4	189594	6088.11
13.10_262.2291n	2-(5,8-Tetradecadienyl)cyclobutanone	C18H30O	13.103	-2.11467	280.263	pos	M+H, M+NH4, M+H-H2O	101929256	DAVBRGLWAOXZKF-AVQMFFATSA-N	CCCCC/C=C/C/C=C/CCCCC1CCC1=O	5.8		Organic oxygen compounds	Organooxygen compounds	Carbonyl compounds	2.69811e+06	2.9226e+06	2.73301e+06	4.43557e+06	2.96591e+06	2.0698e+06	2.96182e+06	2.14179e+06	4.8453e+06
10.85_543.3323n	PC(20:4/0:0)	C28H50NO7P	10.8494	-0.409501	544.34	pos	M+H, M+Na, M+K	24779476	LAXQYRRMGGEGOH-JXRLJXCWSA-N	CCCCC/C=C\C/C=C\C/C=C\C/C=C\CCCC(=O)OC[C@H](COP(=O)([O-])OCC[N+](C)(C)C)O	4.7		Lipids and lipid-like molecules	Glycerophospholipids	Glycerophosphocholines	350963	306491	341589	535192	418252	560464	582560	101376	225832
1.01_179.0483m/z	Cys Gly	C5H10N2O3S	1.00537	-1.05397	179.048	pos	M+H	7098621	ZUKPVRWZDMRIEO-VKHMYHEASA-N	C([C@@H](C(=O)NCC(=O)[O-])[NH3+])S	-3.1	C01419	Organic acids and derivatives	Carboxylic acids and derivatives	Amino acids, peptides, and analogues	0	882.037	791.857	750.225	2325.99	20422.3	0	15404.2	0
6.83_176.0704m/z	Indoleacetic acid	C10H9NO2	6.8322	-1.45007	176.07	pos	M+H	802	SEOVTRFCIGRIMH-UHFFFAOYSA-N	C1=CC=C2C(=C1)C(=CN2)CC(=O)O	1.4	C00954	Organoheterocyclic compounds	Indoles and derivatives	Indolyl carboxylic acids and derivatives	5577.88	5187.54	5003.29	3491.34	8524.22	3543.57	14093.7	3208.75	3471.36
2.52_306.1444m/z	Trp Thr	C15H19N3O4	2.52257	-1.43885	306.144	pos	M+H	145453502	YBRHKUNWEYBZGT-QWRKXWFKSA-N	C[C@@H]([C@@H](C(=O)O)NC(=O)[C@H](CC1=CNC2=CC=CC=C21)N)O	-2.6		Organic acids and derivatives	Carboxylic acids and derivatives	Amino acids, peptides, and analogues	66873.2	60240.8	63052.9	36984.6	22490.1	225696	26324.3	34706.3	73941.8
11.39_521.3474n	PC(18:1/0:0)	C26H52NO7P	11.3872	-1.40862	522.355	pos	M+H, M+Na, 2M+H, M+K, M+H-H2O	16081932	YAMUFBLWGFFICM-PTGWMXDISA-N	CCCCCCCC/C=C\CCCCCCCC(=O)OC[C@H](COP(=O)([O-])OCC[N+](C)(C)C)O	5.7		Lipids and lipid-like molecules	Glycerophospholipids	Glycerophosphocholines	8.83994e+06	7.31492e+06	7.84268e+06	1.15247e+07	1.22888e+07	1.45193e+07	7.71605e+06	1.69119e+06	1.63156e+07
9.09_647.3782m/z	Elatoside G	C36H56O11	9.09283	-1.18883	647.378	pos	M+H-H2O									22078.6	19712	23129.5	133695	17602	9218.31	0	0	0
3.73_390.1861m/z	Glu Glu Ile	C16H27N3O8	3.73012	-2.65223	390.186	pos	M+H	71464590	AUTNXSQEVVHSJK-YVNDNENWSA-N	CC[C@H](C)[C@@H](C(=O)O)NC(=O)[C@H](CCC(=O)O)NC(=O)[C@H](CCC(=O)O)N	-3.3		Organic acids and derivatives	Carboxylic acids and derivatives	Amino acids, peptides, and analogues	8117.99	9890.32	4644.56	7368.82	1902.17	33132	9702.67	3873.86	9896.63
2.80_362.1552m/z	Asp Asp Leu	C14H23N3O8	2.80368	-1.77072	362.155	pos	M+H	145456409	HFBCHNRFRYLZNV-GUBZILKMSA-N	CC(C)C[C@@H](C(=O)N[C@@H](CCC(=O)O)C(=O)N[C@@H](CC(=O)O)C(=O)O)N	-3.6		Organic acids and derivatives	Peptidomimetics	Hybrid peptides	49137.7	56525.6	50793.1	12465.8	8465.36	283053	32110	7979.03	19386.2
2.70_223.1074m/z	Gly Phe	C11H14N2O3	2.7039	-1.50939	223.107	pos	M+H	6992304	GLUBLISJVJFHQS-VIFPVBQESA-N	C1=CC=C(C=C1)C[C@@H](C(=O)NCC(=O)O)N	-2.5		Organic acids and derivatives	Carboxylic acids and derivatives	Amino acids, peptides, and analogues	542605	532800	508222	519654	355754	1.34894e+06	209845	392531	871922
9.62_390.3574m/z	MG(i-19:0/0:0/0:0)	C22H44O4	9.61595	-1.11288	390.357	pos	M+NH4	94840612	WWTTXMMZHOBTAM-OAQYLSRUSA-N	CCCCCCCCCCCCCCCCCCC(=O)OC[C@@H](CO)O	8		Lipids and lipid-like molecules	Glycerolipids	Monoradylglycerols	0	0	0	3042.1	0	0	971.036	3643.65	18302.5
1.13_280.1287m/z	Phe Asn	C13H17N3O4	1.13443	-1.55611	280.129	pos	M+H	10468817	BXNGIHFNNNSEOS-UWVGGRQHSA-N	C1=CC=C(C=C1)C[C@@H](C(=O)N[C@@H](CC(=O)N)C(=O)O)N	-4.2		Organic acids and derivatives	Carboxylic acids and derivatives	Amino acids, peptides, and analogues	152574	133837	137532	104505	96882	349347	44786.5	111680	257362
9.44_294.2190n	13-OH-9Z,11E,15Z-Octadecatrienoic acid	C18H30O3	9.43623	-1.54113	312.253	pos	M+H, M+NH4	10469728	KLLGGGQNRTVBSU-JDTPQGGVSA-N	CC/C=C\CC(/C=C/C=C\CCCCCCCC(=O)O)O	4.8		Lipids and lipid-like molecules	Fatty Acyls	Lineolic acids and derivatives	25364	24519.6	24687.8	26367.2	28301.1	27354.5	36033.7	24934.9	37689.4
9.24_353.2316m/z	13,14-dihydro-15-keto-PGD2	C20H32O5	9.23833	-1.98645	353.232	pos	M+H									6720.04	7005.14	7607.8	8245.9	18843.8	4317.66	8749.7	514.04	5935.44
0.99_169.0354m/z	Uric acid	C5H4N4O3	0.99295	-1.52405	169.035	pos	M+H	1175	LEHOTFFKMJEONL-UHFFFAOYSA-N	C12=C(NC(=O)N1)NC(=O)NC2=O	-1.9	C00366	Organoheterocyclic compounds	Imidazopyrimidines	Purines and purine derivatives	317724	316612	317227	43923.4	492712	37239.6	292714	747373	36020.9
7.93_230.2475m/z	N,N-Dimethyldodecylamine N-oxide	C14H31NO	7.9275	-1.39917	230.248	pos	M+H	15433	SYELZBGXAIXKHU-UHFFFAOYSA-N	CCCCCCCCCCCC[N+](C)(C)[O-]	5.3		Organic nitrogen compounds	Organonitrogen compounds	Aminoxides	421488	388456	382164	738236	464711	203314	226387	337162	805730
12.42_554.3448n	Notoginsenoside R10	C30H50O9	12.4211	-1.24428	577.334	pos	M+NH4, M+Na	131752529	MFXYPCMYAZAZDX-UHFFFAOYSA-N	CC(=O)C1CCC2(C1C(CC3C2(CC(C4C3(CCC(C4(C)C)O)C)OC5C(C(C(C(O5)CO)O)O)O)C)O)C	1.8	C08961	Lipids and lipid-like molecules	Steroids and steroid derivatives	Steroidal glycosides	14025.8	16538.8	14384	5288.29	5616.41	0	2403.67	1970.33	8995.08
1.67_259.1528n	Gln Ile	C11H21N3O4	1.6726	-1.43172	260.16	pos	M+H-H2O, M+H	7020102	CNPNWGHRMBQHBZ-ZKWXMUAHSA-N	CC[C@H](C)[C@@H](C(=O)N[C@@H](CCC(=O)N)C(=O)O)N	-4.2		Organic acids and derivatives	Carboxylic acids and derivatives	Amino acids, peptides, and analogues	203108	220414	204109	116107	92803.3	566218	81424.5	183536	231995
0.80_319.1396m/z	Tyr His	C15H18N4O4	0.8005	-1.53094	319.14	pos	M+H	70590	JAQGKXUEKGKTKX-HOTGVXAUSA-N	C1=CC(=CC=C1C[C@@H](C(=O)N[C@@H](CC2=CC=C(C=C2)O)C(=O)O)N)O	-1.9		Organic acids and derivatives	Carboxylic acids and derivatives	Amino acids, peptides, and analogues	224967	186987	197449	259845	204344	168145	41410.2	180990	454015
5.47_565.1542m/z	Isovitexin 2''-O-arabinoside	C26H28O14	5.47257	-1.73243	565.154	pos	M+H	44468060	ACRIYYKEWCXQOS-XAYOXWHSSA-N	C1[C@@H]([C@@H]([C@H]([C@@H](O1)O[C@@H]2[C@H]([C@@H]([C@H](O[C@H]2C3=C(C4=C(C=C3O)OC(=CC4=O)C5=CC=C(C=C5)O)O)CO)O)O)O)O)O	-1.3	C16491	Phenylpropanoids and polyketides	Flavonoids	Flavonoid glycosides	44772.8	54595.3	45423.6	135839	47424.8	43515.9	101043	14146.4	26318.7
10.51_320.2348n	6-Oxocativic acid	C20H32O3	10.5098	-1.05416	321.242	pos	M+H-2H2O, M+H	23843920	JJGYRVZPUJUFTR-DRWSLCSESA-N	CC1=CC(=O)C2[C@@]([C@H]1CC[C@H](C)CC(=O)O)(CCCC2(C)C)C	4.9		Lipids and lipid-like molecules	Prenol lipids	Diterpenoids	11848.3	10468.4	11038.9	14242.9	20192.6	11386.1	6755.81	3209.1	15317.8
9.97_281.1896m/z	4-Hydroxyretinoic acid	C20H28O3	9.9745	-1.31681	281.19	pos	M+H-2H2O	6438629	KGUMXGDKXYTTEY-FRCNGJHJSA-N	CC1=C(C(CCC1O)(C)C)/C=C/C(=C/C=C/C(=C/C(=O)O)/C)/C	4.5	C16677	Lipids and lipid-like molecules	Prenol lipids	Retinoids	27247.7	26289.9	26844	63819.8	18125.2	21552.1	46689.7	5737.53	29298.5
1.59_183.0530n	4-Pyridoxic acid	C8H9NO4	1.59262	-0.823638	184.06	pos	M+H-H2O, M+H	6723	HXACOUQIXZGNBF-UHFFFAOYSA-N	CC1=NC=C(C(=C1O)C(=O)O)CO	0.1	C00847	Organoheterocyclic compounds	Pyridines and derivatives	Pyridinecarboxylic acids and derivatives	286126	280109	282842	75307.4	480786	97462.6	238332	615409	95826.3
11.92_548.3706m/z	PC(20:2/0:0)	C28H54NO7P	11.9204	-0.938243	548.371	pos	M+H	5311264	RYCNUMLMNKHWPZ-SNVBAGLBSA-N	CC(=O)OC[C@H](COP(=O)([O-])OCC[N+](C)(C)C)O	-1.8		Lipids and lipid-like molecules	Glycerophospholipids	Glycerophosphocholines	59843.8	49965.2	52808.1	131853	104997	22269	16769.7	9837.56	119610
9.33_449.3135n	Glycohyodeoxycholic acid	C26H43NO5	9.32798	-1.31481	414.3	pos	M+H-H2O, M+H, M+NH4, M+Na, M+H-2H2O	114611	SPOIYSFQOFYOFZ-BRDORRHWSA-N	C[C@H](CCC(=O)NCC(=O)O)[C@H]1CC[C@@H]2[C@@]1(CC[C@H]3[C@H]2C[C@@H]([C@H]4[C@@]3(CC[C@H](C4)O)C)O)C	4.3		Lipids and lipid-like molecules	Steroids and steroid derivatives	Bile acids, alcohols and derivatives	311814	302474	313215	267745	235562	629522	530299	353632	63631.4
13.93_264.2447n	((+-))-(Z)-2-(5-Tetradecenyl)cyclobutanone	C18H32O	13.9274	-2.36716	282.279	pos	M+H, M+NH4, M+H-H2O									5.00391e+06	6.02132e+06	5.35882e+06	7.98779e+06	5.3023e+06	4.30057e+06	4.4962e+06	3.86695e+06	8.97625e+06
5.33_344.2538m/z	Ile Val Ile	C17H33N3O4	5.33292	-1.70696	344.254	pos	M+H	44256385	XLDYBRXERHITNH-QSFUFRPTSA-N	CC[C@H](C)[C@@H](C(=O)O)NC(=O)[C@H](CC(=O)O)NC(=O)[C@H](C(C)C)N	-2		Organic acids and derivatives	Carboxylic acids and derivatives	Amino acids, peptides, and analogues	5625.82	4290.01	5792.44	4296.24	3998.83	25839.6	4751.51	1088.12	3312.41
5.26_318.1808m/z	Leu Trp	C17H23N3O3	5.26105	-1.20272	318.181	pos	M+H	329275	BQVUABVGYYSDCJ-UHFFFAOYSA-N	CC(C)CC(C(=O)NC(CC1=CNC2=CC=CC=C21)C(=O)O)N	-0.8		Organic acids and derivatives	Carboxylic acids and derivatives	Amino acids, peptides, and analogues	33171.6	31056.4	29321.6	27519.4	22648.3	90596.1	15379.2	23426.8	39718.9
1.05_123.0441m/z	4-Hydroxybenzaldehyde	C7H6O2	1.04748	0.490231	123.044	pos	M+H	126	RGHHSNMVTDWUBI-UHFFFAOYSA-N	C1=CC(=CC=C1C=O)O	1.4	C00633	Organic oxygen compounds	Organooxygen compounds	Carbonyl compounds	495876	473039	464587	550096	464890	815770	590488	320994	570370
0.99_260.1601m/z	Ile Gln	C11H21N3O4	0.99295	-1.65476	260.16	pos	M+H	7020102	CNPNWGHRMBQHBZ-ZKWXMUAHSA-N	CC[C@H](C)[C@@H](C(=O)N[C@@H](CCC(=O)N)C(=O)O)N	-4.2		Organic acids and derivatives	Carboxylic acids and derivatives	Amino acids, peptides, and analogues	371225	316460	319211	302808	269529	951747	163142	259509	449548
4.14_291.1216n	Ser Trp	C14H17N3O4	4.14122	-1.18063	292.129	pos	M+H, M+CH3OH+H	14409364	LZLREEUGSYITMX-JQWIXIFHSA-N	C1=CC=C2C(=C1)C(=CN2)C[C@@H](C(=O)O)NC(=O)[C@H](CO)N	-3.3		Organic acids and derivatives	Carboxylic acids and derivatives	Amino acids, peptides, and analogues	70982.1	82138.1	77811	48862.3	53352.4	211981	28157.5	88436.7	110397
2.90_237.1230m/z	Alanyl-dl-phenylalanine	C12H16N2O3	2.90147	-1.3934	237.123	pos	M+H	2080	OMNVYXHOSHNURL-UHFFFAOYSA-N	CC(C(=O)NC(CC1=CC=CC=C1)C(=O)O)N	-2.5		Organic acids and derivatives	Carboxylic acids and derivatives	Amino acids, peptides, and analogues	708599	703676	680533	672180	515778	1.53503e+06	291015	683373	1.07007e+06
7.11_593.3679m/z	Agavoside A	C33H52O9	7.10607	-0.894421	593.368	pos	M+H	441876	NVCUAFIUMZCPGV-RGIGLGGVSA-N	C[C@@H]1CC[C@@]2([C@H]([C@H]3[C@@H](O2)C[C@@H]4[C@@]3(C(=O)C[C@H]5[C@H]4CC[C@@H]6[C@@]5(CC[C@@H](C6)O[C@H]7[C@@H]([C@H]([C@H]([C@H](O7)CO)O)O)O)C)C)C)OC1	3.2	C08885	Lipids and lipid-like molecules	Steroids and steroid derivatives	Steroidal glycosides	14220.2	16093.4	12359.3	7538.06	3288.12	87835.1	1060.26	0	0
9.40_430.2945m/z	Glycohyocholic acid	C26H43NO6	9.40005	-1.47499	430.294	pos	M+H-2H2O	71361462	ZQYUKJFJPJDMMR-ZDWCHQGWSA-N	C[C@H](CCC(=O)NCC(=O)O)[C@H]1CC[C@@H]2[C@@]1(CC[C@H]3[C@H]2[C@@H]([C@@H]([C@H]4[C@@]3(CC[C@H](C4)O)C)O)O)C	3.3		Lipids and lipid-like molecules	Steroids and steroid derivatives	Bile acids, alcohols and derivatives	33822.8	31657.2	34594.8	1579.36	73462.1	8865.76	15220.2	74871.8	2396.78
10.38_487.3051m/z	Desglucocoroloside	C29H44O7	10.3831	-0.593979	487.305	pos	M+H-H2O	15559187	NQOMDNMTNVQXRR-UHFFFAOYSA-N	CC1C(C(CC(O1)OC2CCC3(C(C2)CCC4C3CCC5(C4(CCC5C6=CC(=O)OC6)O)C)C)O)O	2.5		Lipids and lipid-like molecules	Steroids and steroid derivatives	Steroid lactones	3860.44	4527.81	4283.85	0	0	0	35220.7	1027.09	0
8.84_408.2869n	Hyocholic acid	C24H40O5	8.84182	-1.62019	391.284	pos	M+H-H2O, M+H	92805	DKPMWHFRUGMUKF-KWXDGCAGSA-N	C[C@H](CCC(=O)O)[C@H]1CC[C@@H]2[C@@]1(CC[C@H]3[C@H]2[C@@H]([C@@H]([C@H]4[C@@]3(CC[C@H](C4)O)C)O)O)C	3.9	C17649	Lipids and lipid-like molecules	Steroids and steroid derivatives	Bile acids, alcohols and derivatives	18029.5	12358.9	14427.8	1069.56	21836.6	1026.28	94913.6	3656.38	0
2.46_361.1709m/z	Asp Asn Ile	C14H24N4O7	2.45682	-2.2988	361.171	pos	M+H	73669361	PWDSHAAAFXISLE-SXTJYALSSA-N	CC[C@H](C)[C@@H](C(=O)N[C@@H]([C@@H](C)CC)C(=O)N[C@@H](CC(=O)O)C(=O)O)N	-2.9		Organic acids and derivatives	Carboxylic acids and derivatives	Amino acids, peptides, and analogues	17611.4	17776.3	15555.7	5495.3	1731.84	74068	5690.5	3877.35	18104.4
10.81_501.2850n	LysoPE(20:4(8Z,11Z,14Z,17Z)/0:0)	C25H44NO7P	10.8137	-0.992729	502.292	pos	M+H, M+Na	53480952	JPNPIRVRGLGTRE-YSKCIPFOSA-N	CC/C=C\C/C=C\C/C=C\C/C=C\CCCCCCC(=O)OC[C@H](COP(=O)(O)OCCN)O	1.5		Lipids and lipid-like molecules	Glycerophospholipids	Glycerophosphoethanolamines	163271	147896	143141	246839	209841	160027	223528	29148	182853
10.14_599.2493m/z	Myricanene A 5-[arabinosyl-(1->6)-glucoside]	C32H42O13	10.1383	1.02189	599.249	pos	M+H-2H2O	131752615	YPIDUTRPMROMSO-ONEGZZNKSA-N	COC1=C2C=C(CCC/C=C/CCC3=CC2=C(C=C3)O)C(=C1OC)OC4C(C(C(C(O4)COC5C(C(C(O5)CO)O)O)O)O)O	1.7		Phenylpropanoids and polyketides	Diarylheptanoids	Cyclic diarylheptanoids	139711	118119	118893	139736	224468	27130.1	101019	86770.4	93986
14.82_886.5555n	PI(22:4(10Z,13Z,16Z,19Z)/16:0)	C47H83O13P	14.8165	-1.78316	909.545	pos	M+NH4, M+Na, M+H									93616.8	29520.3	0	153782	66735.8	37170.4	1262.76	0	3215.45
10.92_546.3550m/z	LysoPC(20:3(8Z,11Z,14Z))	C28H52NO7P	10.9208	-0.812851	546.355	pos	M+H									6649.43	5427.81	3127.44	6198.45	7420.5	7626.23	8342.61	1439.22	5796.6
12.65_359.3149m/z	1-Stearoyl-rac-glycerol	C21H42O4	12.6478	-1.94713	359.315	pos	M+H	24699	VBICKXHEKHSIBG-UHFFFAOYSA-N	CCCCCCCCCCCCCCCCCC(=O)OCC(CO)O	7.4		Lipids and lipid-like molecules	Glycerolipids	Monoradylglycerols	5714.4	0	9473.83	0	7155.13	9989.01	0	172.022	0
10.98_323.2578m/z	13,14-Dihydro PGF-1a	C20H38O5	10.9758	-0.892245	323.258	pos	M+H-2H2O	5311239	WMHAOJIJVNDMKA-BRIYLRKRSA-N	CCCCC[C@@H](CC[C@H]1[C@@H](C[C@@H]([C@@H]1CCCCCCC(=O)O)O)O)O	3.9		Lipids and lipid-like molecules	Fatty Acyls	Eicosanoids	4687.31	4923.78	4281.67	1743.2	449.804	18979.2	362.111	0	4733.18
3.84_276.1339m/z	Trp Ala	C14H17N3O3	3.8381	-1.51243	276.134	pos	M+H	263475	OHGNSVACHBZKSS-UHFFFAOYSA-N	CC(C(=O)O)NC(=O)C(CC1=CNC2=CC=CC=C21)N	-2		Organic acids and derivatives	Carboxylic acids and derivatives	Amino acids, peptides, and analogues	11539.4	8094.48	12710.8	5160.11	3354.42	36104	1041.8	12664.5	22568.2
5.61_374.2279m/z	Ile Leu Glu	C17H31N3O6	5.61152	-1.72345	374.228	pos	M+H	145456189	HUORUFRRJHELPD-MNXVOIDGSA-N	CC[C@H](C)[C@@H](C(=O)N[C@@H](CC(C)C)C(=O)N[C@@H](CCC(=O)O)C(=O)O)N	-1.7		Organic acids and derivatives	Carboxylic acids and derivatives	Amino acids, peptides, and analogues	15276.1	14725.2	14675.9	870.198	12449.3	9158.05	8116.32	42941.8	3990.22
9.36_614.1813m/z	2'',4'',6''-Triacetylglycitin	C28H28O13	9.36367	-9.62998	614.181	pos	M+ACN+H									27605.4	29680	27282.9	0	731096	1556.3	0	0	0
4.29_306.1444m/z	Thr Trp	C15H19N3O4	4.29112	-1.43224	306.144	pos	M+H	71728368	KAFKKRJQHOECGW-JCOFBHIZSA-N	C[C@H]([C@@H](C(=O)N[C@@H](CC1=CNC2=CC=CC=C21)C(=O)O)N)O	-2.8		Organic acids and derivatives	Carboxylic acids and derivatives	Amino acids, peptides, and analogues	59660.1	57833.6	46570.2	36277.2	30142.2	159017	24839	40705	55083.2
9.20_302.3049m/z	Dihydrosphingosine	C18H39NO2	9.20118	-1.37404	302.305	pos	M+H	91486	OTKJDMGTUTTYMP-ZWKOTPCHSA-N	CCCCCCCCCCCCCCC[C@H]([C@H](CO)N)O	5.8	C00836	Organic nitrogen compounds	Organonitrogen compounds	Amines	283431	274712	278054	549163	572447	20222.6	55500.8	34365.2	858178
9.80_147.0439m/z	4-Hydroxycinnamic acid	C9H8O3	9.7957	-1.23239	147.044	pos	M+H-H2O	637542	NGSWKAQJJWESNS-ZZXKWVIFSA-N	C1=CC(=CC=C1/C=C/C(=O)O)O	1.5	C00811	Phenylpropanoids and polyketides	Cinnamic acids and derivatives	Hydroxycinnamic acids and derivatives	8527.38	8175.76	7318.6	605.248	37579.5	636.502	0	0	642.885
7.79_231.1377m/z	3,14-Dihydroxy-11,13-dihydrocostunolide	C15H22O4	7.78663	-1.12861	231.138	pos	M+H-2H2O	131751828	KUERQAIAYCRGOB-WHIYXEERSA-N	CC1C2CC/C(=C\CC(/C(=C\C2OC1=O)/C)O)/CO	0.6		Lipids and lipid-like molecules	Prenol lipids	Terpene lactones	9048.79	7480.16	7782.38	1938.7	16210.5	6589.55	10226.4	14321.6	2329.81
7.16_406.2582m/z	13-Hydroxy-9-methoxy-10-oxo-11-octadecenoic acid	C19H34O5	7.15905	5.34613	406.258	pos	M+ACN+Na	6366720	VFSWPXFUIZSPGW-CCEZHUSRSA-N	CCCCCC(/C=C/C(=O)C(CCCCCCCC(=O)O)OC)O	4		Lipids and lipid-like molecules	Fatty Acyls	Lineolic acids and derivatives	8274.47	7657.46	8313.78	7100.04	2443.84	595.533	54489.8	326.214	0
14.09_247.2417m/z	(E)-13-Octadecenoic acid	C18H34O2	14.0887	-1.16746	247.242	pos	M+H-2H2O	6161490	BDLLSHRIFPDGQB-AATRIKPKSA-N	CCCC/C=C/CCCCCCCCCCCC(=O)O	7.2		Lipids and lipid-like molecules	Fatty Acyls	Fatty acids and conjugates	3454.35	4853.27	2876.58	9174.05	2923.07	400.686	430.963	772.018	4453.25
10.71_431.3151m/z	Barogenin	C27H42O4	10.7067	-1.16782	431.315	pos	M+H	91826563	WUCJZZPXANOCFR-MRODEFQISA-N	C[C@@H](CCC(=O)[C@@H](C)[C@H]1C(=O)C[C@@H]2[C@@]1(CC[C@H]3[C@H]2CCC4[C@@]3(CC[C@@H](C4)O)C)C)CO	4.6		Lipids and lipid-like molecules	Steroids and steroid derivatives	Bile acids, alcohols and derivatives	7528.19	6563.53	7385.98	9078.02	7392.06	4431.24	1054.36	7100.81	23427.6
7.98_235.1689m/z	Procurcumenol	C15H22O2	7.97997	-1.67651	235.169	pos	M+H	189061	RHBOHEXDGUVIIY-WHOFXGATSA-N	CC1=CC(=O)C(=C(C)C)C[C@H]2[C@H]1CC[C@]2(C)O	2.3		Lipids and lipid-like molecules	Prenol lipids	Sesquiterpenoids	17066.2	16305.7	15561.2	4931.29	19491.2	5782.68	9017.72	47426.5	5655.42
0.91_663.1083n	NAD+	C21H27N7O14P2	0.908833	-1.19782	664.116	pos	M+2H, M+H	5892	BAWFJGJZGIEFAR-NNYOXOHSSA-N	C1=CC(=C[N+](=C1)[C@H]2[C@@H]([C@@H]([C@H](O2)COP(=O)([O-])OP(=O)(O)OC[C@@H]3[C@H]([C@H]([C@@H](O3)N4C=NC5=C(N=CN=C54)N)O)O)O)O)C(=O)N	-6	C00003	Nucleosides, nucleotides, and analogues	(5'->5')-dinucleotides		237448	209424	259503	168671	180026	45251.2	119472	667549	162615
12.32_524.3707m/z	LysoPC(18:0)	C26H54NO7P	12.3169	-0.745905	524.371	pos	M+H	24779491	IQGPMZRCLCCXAG-RUZDIDTESA-N	CCCCCCCCCCCCCCCCCC(=O)O[C@H](CO)COP(=O)([O-])OCC[N+](C)(C)C	6.6		Lipids and lipid-like molecules	Glycerophospholipids	Glycerophosphocholines	55940.1	54467.4	46219.8	199384	129486	2539.72	8342.86	4588.31	96851.5
2.10_304.1496m/z	Asp Leu Gly	C12H21N3O6	2.0961	-2.47176	304.15	pos	M+H	7019089	YOKVEHGYYQEQOP-QWRGUYRKSA-N	CC(C)C[C@@H](C(=O)N[C@@H](CC(C)C)C(=O)NCC(=O)O)N	-2.1		Organic acids and derivatives	Carboxylic acids and derivatives	Amino acids, peptides, and analogues	31063.2	31020.9	26418.4	10563.3	10104.1	114938	25191.2	17021.5	12966.7
12.08_494.3235m/z	PE(19:1(9Z)/0:0)	C24H48NO7P	12.0809	-1.30845	494.323	pos	M+H	52925138	QXOXODCLNBXHKD-ZXEGGCGDSA-N	CCCCCCCCC/C=C\CCCCCCCC(=O)OC[C@H](COP(=O)(O)OCCN)O	3.1		Lipids and lipid-like molecules	Glycerophospholipids	Glycerophosphoethanolamines	19461.8	18300.1	16691.2	37609.2	36708.2	4088.54	2338.6	1777.94	50961.6
1.29_296.1236m/z	Asn Tyr	C13H17N3O5	1.28645	-1.66182	296.124	pos	M+H	70590	JAQGKXUEKGKTKX-HOTGVXAUSA-N	C1=CC(=CC=C1C[C@@H](C(=O)N[C@@H](CC2=CC=C(C=C2)O)C(=O)O)N)O	-1.9		Organic acids and derivatives	Carboxylic acids and derivatives	Amino acids, peptides, and analogues	25942.3	29737.6	31228.8	33418.1	27215.1	45693.6	10725.9	18533.8	41146
0.80_129.0424n	L-Pyroglutamic acid	C5H7NO3	0.8005	-1.4284	147.076	pos	M+NH4, M+ACN+H, M+H	7405	ODHCTXKNWHHXJC-VKHMYHEASA-N	C1CC(=O)N[C@@H]1C(=O)O	-0.8	C01879	Organic acids and derivatives	Carboxylic acids and derivatives	Amino acids, peptides, and analogues	892775	853072	822490	1.02748e+06	517827	1.29514e+06	758793	848638	1.64349e+06
4.28_316.2227m/z	Ile Ile Ala	C15H29N3O4	4.27673	-1.28605	316.223	pos	M+H	5478845	BYXHQQCXAJARLQ-ZLUOBGJFSA-N	C[C@@H](C(=O)N[C@@H](C)C(=O)N[C@@H](C)C(=O)O)N	-4.7		Organic acids and derivatives	Carboxylic acids and derivatives	Amino acids, peptides, and analogues	4109.12	11740.9	11267.5	0	18000.2	30353.4	4184.9	372.795	3649.33
6.16_174.0548m/z	Quinaldic acid	C10H7NO2	6.15518	-1.03817	174.055	pos	M+H	7124	LOAUVZALPPNFOQ-UHFFFAOYSA-N	C1=CC=C2C(=C1)C=CC(=N2)C(=O)O	1.6	C06325	Organoheterocyclic compounds	Quinolines and derivatives	Quinoline carboxylic acids	4504.53	4236.51	4330.11	2093.82	7193.38	2386.93	4016.83	5104.22	1767.01
2.39_318.1655m/z	Asp Ile Ala	C13H23N3O6	2.39017	-1.46568	318.165	pos	M+H	5478845	BYXHQQCXAJARLQ-ZLUOBGJFSA-N	C[C@@H](C(=O)N[C@@H](C)C(=O)N[C@@H](C)C(=O)O)N	-4.7		Organic acids and derivatives	Carboxylic acids and derivatives	Amino acids, peptides, and analogues	39230.1	33475	32521.4	10213.6	2945.65	189237	39680	5405.62	18261.3
1.47_294.1443m/z	Phe Gln	C14H19N3O4	1.46852	-1.98533	294.144	pos	M+H	11779156	KLAONOISLHWJEE-QWRGUYRKSA-N	C1=CC=C(C=C1)C[C@@H](C(=O)N[C@@H](CCC(=O)N)C(=O)O)N	-3.7		Organic acids and derivatives	Carboxylic acids and derivatives	Amino acids, peptides, and analogues	215602	220163	232718	265784	151388	514828	105360	184651	398957
4.44_120.0445m/z	2-Aminobenzoic acid	C7H7NO2	4.44303	0.801841	120.045	pos	M+H-H2O	227	RWZYAGGXGHYGMB-UHFFFAOYSA-N	C1=CC=C(C(=C1)C(=O)O)N	1.2	C00108	Benzenoids	Benzene and substituted derivatives	Benzoic acids and derivatives	33712.8	35310.6	34308	6599.23	92656.8	11025.1	36408.9	63857.2	6291.22
4.91_346.1967m/z	Asp Val Leu	C15H27N3O6	4.91168	-1.49322	346.197	pos	M+H	145454616	GIKOVDMXBAFXDF-NHCYSSNCSA-N	CC(C)C[C@@H](C(=O)O)NC(=O)[C@H](C(C)C)NC(=O)[C@H](CC(=O)O)N	-3.8		Organic acids and derivatives	Carboxylic acids and derivatives	Amino acids, peptides, and analogues	63565.8	67315.2	59598.1	53687.1	23358.4	245238	50288.8	26658.2	74858.2
10.76_295.2264m/z	9-Oxo-10E,12Z-octadecadienoic acid	C18H30O3	10.7603	-1.24775	295.226	pos	M+H	9839084	LUZSWWYKKLTDHU-ZJHFMPGASA-N	CCCCC/C=C\C=C\C(=O)CCCCCCCC(=O)O	5.2		Lipids and lipid-like molecules	Fatty Acyls	Lineolic acids and derivatives	13773.6	11758.8	14324.2	13557.6	13479.6	20258.8	11491.4	10336.7	15177.2
4.28_276.1339m/z	Phenylalanyl-Gamma-glutamate	C14H19N3O4	4.27673	-1.24749	276.134	pos	M+H-H2O	131750780	XWHWNYMBZXDFRP-UHFFFAOYSA-N	C1=CC=C(C=C1)CC(C(=O)NC(=O)CCC(C(=O)O)N)N	-2.9		Organic acids and derivatives	Carboxylic acids and derivatives	Amino acids, peptides, and analogues	343044	345558	305857	333553	277709	538773	65643.9	274591	626609
7.30_462.2975n	Lucidenic acid M	C27H42O6	7.3031	-1.45431	427.284	pos	M+H-H2O, M+H, M+H-2H2O	131751893	DPRVTGUHOBXEIW-UHFFFAOYSA-N	CC(CCC(=O)O)C1CC(C2(C1(CC(=O)C3=C2C(CC4C3(CCC(C4(C)C)O)C)O)C)C)O	2.7		Lipids and lipid-like molecules	Prenol lipids	Triterpenoids	67166.5	63859.9	71195.5	5000.06	134602	21615.7	78627.4	143122	12146.5
4.58_331.2102n	Val Thr Ile	C15H29N3O5	4.58322	-1.42338	332.218	pos	M+H-H2O, M+H	145456281	HJDZMPFEXINXLO-QPHKQPEJSA-N	CC[C@H](C)[C@@H](C(=O)N[C@@H]([C@@H](C)O)C(=O)N[C@@H]([C@@H](C)CC)C(=O)O)N	-2.2		Organic acids and derivatives	Carboxylic acids and derivatives	Amino acids, peptides, and analogues	50991.3	55304.8	46427.6	10400.5	6551.34	282626	19601.4	9854.2	15708.1
11.10_233.1534m/z	Alantolactone	C15H20O2	11.1003	-0.674023	233.153	pos	M+H	72724	PXOYOCNNSUAQNS-AGNJHWRGSA-N	C[C@H]1CCC[C@]2(C1=C[C@H]3[C@@H](C2)OC(=O)C3=C)C	3.7	C09289	Lipids and lipid-like molecules	Prenol lipids	Terpene lactones	3154.64	3143.58	2919.06	1162.43	2212.78	5028.42	3542.6	6724.03	597.812
7.01_392.2425m/z	(9R,10S,12Z)-9,10-Dihydroxy-8-oxo-12-octadecenoic acid	C18H32O5	7.0139	5.26291	392.242	pos	M+ACN+Na	101634671	NIOKCFABUMZUDL-XXZBLLBMSA-N	CCCCC/C=C/C[C@@H]([C@H](C(=O)CCCCCCC(=O)O)O)O	3.3		Lipids and lipid-like molecules	Fatty Acyls	Lineolic acids and derivatives	21411.9	19820.5	15092.2	17329.4	10290.1	3990.84	99081.7	1686.21	1981.42
1.22_166.0721m/z	7-Methylguanine	C6H7N5O	1.2242	-1.36099	166.072	pos	M+H	135398679	FZWGECJQACGGTI-UHFFFAOYSA-N	CN1C=NC2=C1C(=O)NC(=N2)N	-1.1	C02242	Organoheterocyclic compounds	Imidazopyrimidines	Purines and purine derivatives	1.062e+06	1.00578e+06	1.08648e+06	298164	1.48166e+06	365905	1.08602e+06	2.46328e+06	210523
5.35_458.2722n	N-cycloheptyl-1-[4-(4-methoxyphenyl)piperazin-1-yl]isoquinoline-7-carboxamide	C28H34N4O2	5.34905	8.7753	476.306	pos	M+NH4, M+Na, M+H									141379	131413	134308	161212	111448	168223	188693	140102	106345
3.27_280.1286m/z	Gly Phe Gly	C13H17N3O4	3.26642	-1.97367	280.129	pos	M+H	138409	UZOJHXFWJFSFAI-UHFFFAOYSA-N	C1C(=O)NC(C(=O)N1)CC2=CC=CC=C2	0.3		Organic acids and derivatives	Carboxylic acids and derivatives	Amino acids, peptides, and analogues	21903.7	19233.8	17191	15160.6	14003.7	50912.1	9691.52	17470	32072.1
7.36_626.3095m/z	11-trans-Leukotriene C4	C30H47N3O9S	7.35612	-1.72283	626.31	pos	M+H									32584.5	29048.9	25723.6	47758.2	18838.5	57763.1	50409.8	11953.5	26254.5
3.53_231.1700m/z	Val Ile	C11H22N2O3	3.53213	-1.45538	231.17	pos	M+H	7010532	PNVLWFYAPWAQMU-CIUDSAMLSA-N	CC[C@H](C)[C@@H](C(=O)O)NC(=O)[C@H](C(C)C)N	-2.2		Organic acids and derivatives	Carboxylic acids and derivatives	Amino acids, peptides, and analogues	2.25617e+06	2.14141e+06	2.06008e+06	1.68756e+06	1.1644e+06	5.78785e+06	780098	1.83343e+06	3.49528e+06
5.00_180.0652m/z	Hippuric acid	C9H9NO3	4.99747	-1.63495	180.065	pos	M+H	464	QIAFMBKCNZACKA-UHFFFAOYSA-N	C1=CC=C(C=C1)C(=O)NCC(=O)O	0.3	C01586	Benzenoids	Benzene and substituted derivatives	Benzoic acids and derivatives	1.20789e+06	1.25306e+06	1.29672e+06	506204	2.37108e+06	514057	1.56025e+06	1.86608e+06	365970
7.43_624.2939m/z	Leukotriene C5	C30H45N3O9S	7.42875	-1.62629	624.294	pos	M+H	53481570	OSBTVMNXIHRFGN-KERZFGRDSA-N	CC/C=C\C/C=C\C/C=C\C=C\C=C\[C@H]([C@H](CCCC(=O)O)O)SC[C@@H](C(=O)NCC(=O)O)NC(=O)CC[C@H](C(=O)O)N	0		Organic acids and derivatives	Carboxylic acids and derivatives	Amino acids, peptides, and analogues	33184.6	35007.2	33511.8	55676.9	52618.6	26925.3	24517.4	56668	16207.9
2.93_266.1262n	Thr Phe	C13H18N2O4	2.9335	-1.77919	267.133	pos	M+H, M+K	11321969	DSGIVWSDDRDJIO-ZXXMMSQZSA-N	C[C@H]([C@@H](C(=O)N[C@@H]([C@@H](C)O)C(=O)O)N)O	-4.5		Organic acids and derivatives	Carboxylic acids and derivatives	Amino acids, peptides, and analogues	346870	346839	336773	242378	187160	1.17347e+06	188102	263744	297527
6.12_303.0494m/z	quercetin	C15H10O7	6.11953	-1.84811	303.049	pos	M+H	5280343	REFJWTPEDVJJIY-UHFFFAOYSA-N	C1=CC(=C(C=C1C2=C(C(=O)C3=C(C=C(C=C3O2)O)O)O)O)O	1.5	C00389	Phenylpropanoids and polyketides	Flavonoids	Flavones	6406.34	4918.93	5598.4	12991.1	2716.75	5538.31	5829.24	366.552	17448.5
9.62_233.1534m/z	Procurcumadiol	C15H22O3	9.61595	-0.939467	233.153	pos	M+H-H2O	14633011	MBUWIGIPGMJVMN-UHFFFAOYSA-N	CC1=CC(=O)C(=C(C)C)CC2(C1CCC2(C)O)O	1.3		Lipids and lipid-like molecules	Prenol lipids	Sesquiterpenoids	3096.73	3660.94	2806.43	5415.92	3914.71	2276.45	4511.05	912.041	3395.9
11.65_510.3548m/z	PC(17:0/0:0)	C25H52NO7P	11.6534	-1.1369	510.355	pos	M+H	24779463	SRRQPVVYXBTRQK-XMMPIXPASA-N	CCCCCCCCCCCCCCCCC(=O)OC[C@H](COP(=O)([O-])OCC[N+](C)(C)C)O	6.1		Lipids and lipid-like molecules	Glycerophospholipids	Glycerophosphocholines	8761.04	8506.28	8775.99	21808.8	17332.3	1968.17	2528.86	452.11	15259.2
5.09_410.1915m/z	Asp Tyr Leu	C19H27N3O7	5.08575	-1.6924	410.191	pos	M+H	4584009	UCNNZELZXFXXJQ-UHFFFAOYSA-N	CC(C)CC(C(=O)NC(CC(C)C)C(=O)NC(CC1=CC=C(C=C1)O)C(=O)O)N	-1.3	C11331	Organic acids and derivatives	Carboxylic acids and derivatives	Amino acids, peptides, and analogues	3770.4	4344.56	3746.8	4516.48	699.545	18459.3	3188.45	1570.01	4047.66
10.12_447.3101m/z	3-Hydroxy-4,4,14-trimethyl-7,11-dioxocholan-24-oic acid	C27H42O5	10.1189	-0.961734	447.31	pos	M+H	219835	DFWCSGAJNBBVMR-JYHUSGTRSA-N	C[C@H](CCC(=O)O)[C@H]1CC[C@@]2([C@@]1(CC(=O)[C@H]3[C@H]2C(=O)C[C@@H]4[C@@]3(CC[C@@H](C4(C)C)O)C)C)C	4.2		Lipids and lipid-like molecules	Prenol lipids	Triterpenoids	9066.49	9188.26	8310.49	15068.1	6310.62	18875.8	5670.72	2964.67	9223.56
11.10_570.3553m/z	LysoPC(20:2(11Z,14Z))	C28H54NO7P	11.1003	4.11282	570.355	pos	M+Na	52924053	YYQVCMMXPIJVHY-ZOIJLGJPSA-N	CCCCC/C=C\C/C=C\CCCCCCCCCC(=O)OC[C@H](COP(=O)([O-])OCC[N+](C)(C)C)O	6.1		Lipids and lipid-like molecules	Glycerophospholipids	Glycerophosphocholines	13063.6	14437.9	10518.9	24025.1	18432.6	15841.5	14980.3	3141	10749.6
4.50_333.1321n	Glu Trp	C16H19N3O5	4.4957	-1.1531	334.139	pos	M+H-H2O, M+H	7009663	PWIQCLSQVQBOQV-AAEUAGOBSA-N	C1=CC=C2C(=C1)C(=CN2)C[C@@H](C(=O)N[C@@H](CCC(=O)O)C(=O)O)N	-2.6	C01425	Organic acids and derivatives	Carboxylic acids and derivatives	Amino acids, peptides, and analogues	81469.3	97758.4	76664.2	59257.3	66111.2	221782	18096.1	104488	85983.4
7.48_351.2308m/z	12a-Hydroxy-3-oxocholadienic acid	C24H34O4	7.48222	-2.61924	351.231	pos	M+H-2H2O	53477691	DJVAMCYXFUWMLS-RVOJYKBWSA-N	C[C@H](CCC(=O)O)C1CCC2[C@@]1([C@H](CC3C2C=CC4=CC(=O)CC[C@]34C)O)C	3.8		Lipids and lipid-like molecules	Steroids and steroid derivatives	Bile acids, alcohols and derivatives	3449.09	4515.45	3981.47	0	10499	3.51866	3753.95	11555.2	407.369
9.67_415.3201m/z	1alpha,23(S),25-trihydroxyvitamin D3	C27H44O4	9.6697	-1.23117	415.32	pos	M+H-H2O	9547450	NHRGJVVEKNHIIE-KWJCNBFNSA-N	C[C@H](C[C@@H](CC(C)(C)O)O)[C@H]1CC[C@@H]\2[C@@]1(CCC/C2=C\C=C/3\C[C@H](C[C@@H](C3=C)O)O)C	3.9		Lipids and lipid-like molecules	Steroids and steroid derivatives	Vitamin D and derivatives	37531.6	39013	34465.2	39995.9	41090	47335.5	38025.8	33104	51237.4
4.23_333.1553m/z	Gln Trp	C16H20N4O4	4.22812	-1.35018	333.155	pos	M+H	88656	NQIHMZLGCZNZBN-PXNSSMCTSA-N	C1=CC=C2C(=C1)C(=CN2)C[C@@H](C(=O)N[C@@H](CC3=CNC4=CC=CC=C43)C(=O)O)N	-0.3		Organic acids and derivatives	Carboxylic acids and derivatives	Amino acids, peptides, and analogues	25335.3	26440.3	25106.7	20817.7	19202.2	74167.9	6619.13	19886.4	27880.2
0.88_309.1055n	N-Acetyl-Neuraminic Acid	C11H19NO9	0.879217	-1.67875	310.113	pos	M+H, M+Na	439197	SQVRNKJHWKZAKO-LUWBGTNYSA-N	CC(=O)N[C@@H]1[C@H](CC(O[C@H]1[C@@H]([C@@H](CO)O)O)(C(=O)O)O)O	-3.5	C00270	Organic oxygen compounds	Organooxygen compounds	Carbohydrates and carbohydrate conjugates	158133	143116	146185	78931	95995.8	56469	124899	394284	105293
2.10_328.1388m/z	N-(1-Deoxy-1-fructosyl)phenylalanine	C15H21NO7	2.0961	-0.793181	328.139	pos	M+H	101039148	FAVRCIXPIVJIPN-VJDSNFAGSA-N	C1=CC=C(C=C1)C[C@@H](C(=O)O)NCC2([C@H]([C@@H]([C@H](O2)CO)O)O)O	-2.7		Organic acids and derivatives	Carboxylic acids and derivatives	Amino acids, peptides, and analogues	41937.2	42408.7	36466.7	31476.2	4986.76	142020	80343.6	14427.6	5671.71
8.50_344.2790m/z	Lauroylcarnitine	C19H37NO4	8.49687	-1.43935	344.279	pos	M+H	168381	FUJLYHJROOYKRA-QGZVFWFLSA-N	CCCCCCCCCCCC(=O)O[C@H](CC(=O)[O-])C[N+](C)(C)C	5.5		Lipids and lipid-like molecules	Fatty Acyls	Fatty acid esters	32022.5	34336.4	32628.1	42503.7	33470.6	38358.9	48063.4	41024.6	24718.8
8.12_405.2629m/z	9'-Carboxy-gamma-tocotrienol	C23H32O4	8.12107	-1.79683	405.263	pos	M+CH3OH+H	53481537	QSRURDPJEKTSFH-ODPFLYRHSA-N	CC1=C(C=C2CC[C@@](OC2=C1C)(C)CC/C=C(\C)/CC/C=C(\C)/C(=O)O)O	5.8		Lipids and lipid-like molecules	Prenol lipids	Monoterpenoids	65015.6	62291.4	51119.7	11970.8	111568	13973.2	70155.2	113903	18624.2
10.42_301.2158m/z	15-HEPE	C20H30O3	10.4191	-1.43372	301.216	pos	M+H-H2O									43422.9	40668.5	44275.5	44477.2	24786.6	124712	38973.3	13056	50251.9
10.98_452.2767m/z	LysoPA(16:0/0:0)	C19H39O7P	10.9758	-1.22231	452.277	pos	M+ACN+H	89566	YNDYKPRNFWPPFU-UHFFFAOYSA-N	CCCCCCCCCCCCCCCC(=O)OCC(COP(=O)(O)O)O	5		Lipids and lipid-like molecules	Glycerophospholipids	Glycerophosphates	4867.34	4999.11	3360.27	11686.1	6617.94	1833.08	1472.2	0	10766.9
8.84_577.2802m/z	Cinncassiol A 19-glucoside	C26H40O12	8.84182	-9.62845	577.28	pos	M+CH3OH+H	12880074	CFJQVFNNHAUXCF-UHFFFAOYSA-N	CC1CCC2(C3(CC(=O)OC2(C1O)C4(C3(CC(=C4C)C(C)COC5C(C(C(C(O5)CO)O)O)O)O)O)C)O	-3.2		Lipids and lipid-like molecules	Prenol lipids	Terpene glycosides	60464.4	53704.2	51952.2	72341.7	141779	53081.4	42720	37243.6	78486.1
6.66_378.2633m/z	10-hydroxy-11S,12S-epoxy-5Z,8Z,14Z-eicosatrienoic acid	C20H32O4	6.65523	-1.84323	378.263	pos	M+ACN+H									2748.46	2764.07	2976.01	1517.46	2311.1	1533.49	21012.2	0	0
0.03_152.1199n	Perilla alcohol	C10H16O	0.0251167	-1.35368	153.127	pos	M+H-H2O, M+H	10819	NDTYTMIUWGWIMO-UHFFFAOYSA-N	CC(=C)C1CCC(=CC1)CO	2.1		Lipids and lipid-like molecules	Prenol lipids	Monoterpenoids	2.38015e+06	2.81247e+06	3.30992e+06	3.13585e+06	2.51489e+06	2.81794e+06	6.0736e+06	4.12304e+06	4.6833e+06
2.16_342.1179m/z	3,4,5-trihydroxy-6-[(3-methylbutanoyl)oxy]oxane-2-carboxylic acid	C11H18O8	2.16173	7.08665	342.118	pos	M+ACN+Na									16472.3	17430.2	12166.4	927.902	10335	1519.44	58335.4	25477.5	0
1.69_362.1553m/z	Asp Ile Asp	C14H23N3O8	1.68542	-1.27751	362.155	pos	M+H	145454461	TZOZNVLBTAFJRW-UGYAYLCHSA-N	CC[C@H](C)[C@@H](C(=O)N[C@@H](CC(=O)O)C(=O)O)NC(=O)[C@H](CC(=O)O)N	-3.8		Organic acids and derivatives	Peptidomimetics	Hybrid peptides	38314.4	42565.5	33499.8	8631.31	5774.54	194755	29336	4168.81	9314.53
0.81_288.2025m/z	Ile Arg	C12H25N5O3	0.8127	-1.70806	288.203	pos	M+H	7021814	HYXQKVOADYPQEA-CIUDSAMLSA-N	CC[C@H](C)[C@@H](C(=O)N[C@@H](CCCN=C(N)N)C(=O)O)N	-4.2		Organic acids and derivatives	Carboxylic acids and derivatives	Amino acids, peptides, and analogues	103460	110625	114534	121132	101748	245561	66452.8	80783.8	148085
2.42_253.1179m/z	Ser Phe	C12H16N2O4	2.42328	-1.55805	253.118	pos	M+H	7009598	PPQRSMGDOHLTBE-UWVGGRQHSA-N	C1=CC=C(C=C1)C[C@@H](C(=O)O)NC(=O)[C@H](CO)N	-3.5		Organic acids and derivatives	Carboxylic acids and derivatives	Amino acids, peptides, and analogues	922313	865012	841242	660149	472009	2.19667e+06	386873	868035	1.38466e+06
5.30_219.1124m/z	1-Methyltryptophan	C12H14N2O2	5.29808	-1.7761	219.112	pos	M+H	98112	ZADWXFSZEAPBJS-UHFFFAOYSA-N	CN1C=C(C2=CC=CC=C21)CC(C(=O)O)N	-1.3		Organoheterocyclic compounds	Indoles and derivatives	Indolyl carboxylic acids and derivatives	2101.82	2098.07	2218.05	2344.34	2209.27	3107.91	1961.05	1848.49	4419.62
3.56_376.1709m/z	Glu Asp Leu	C15H25N3O8	3.56432	-1.47433	376.171	pos	M+H	145456409	HFBCHNRFRYLZNV-GUBZILKMSA-N	CC(C)C[C@@H](C(=O)N[C@@H](CCC(=O)O)C(=O)N[C@@H](CC(=O)O)C(=O)O)N	-3.6		Organic acids and derivatives	Peptidomimetics	Hybrid peptides	8610.55	10065.2	7496.29	3059.31	1872.97	39580.6	6271.72	2137.78	3234.55
7.36_442.2713n	Muzanzagenin	C27H38O5	7.35612	-1.5043	443.279	pos	M+H-H2O, M+H, M+H-2H2O									28027.7	31269	24665.1	155.776	54353.6	3219.18	34140.9	83687.9	2347.76
9.27_181.0492m/z	caffeic acid	C9H8O4	9.27327	-1.64486	181.049	pos	M+H	689043	QAIPRVGONGVQAS-DUXPYHPUSA-N	C1=CC(=C(C=C1/C=C/C(=O)O)O)O	1.2	C01481	Phenylpropanoids and polyketides	Cinnamic acids and derivatives	Hydroxycinnamic acids and derivatives	10729.9	10156.9	9954.07	1023.7	46928.5	2002.29	0	26.0334	121.615
11.49_530.3237m/z	LysoPE(22:4(7Z,10Z,13Z,16Z)/0:0)	C27H48NO7P	11.4935	-0.763829	530.324	pos	M+H	52925133	NJHKGJJIKOCCMZ-YMIVKDKMSA-N	CCCCC/C=C\C/C=C\C/C=C\C/C=C\CCCCCC(=O)OC[C@H](COP(=O)(O)OCCN)O	2.6		Lipids and lipid-like molecules	Glycerophospholipids	Glycerophosphoethanolamines	46377	42410.9	41257.8	82677.9	64536.1	33263.5	24349	6036.61	92815.3
10.69_567.3322n	LysoPC(22:6(4Z,7Z,10Z,13Z,16Z,19Z))	C30H50NO7P	10.6886	-0.526791	568.339	pos	M+H, M+Na	10415542	LSOWKZULVQWMLY-APPDJCNMSA-N	CC/C=C\C/C=C\C/C=C\C/C=C\C/C=C\C/C=C\CCC(=O)OC[C@H](COP(=O)([O-])OCC[N+](C)(C)C)O	4.6		Lipids and lipid-like molecules	Glycerophospholipids	Glycerophosphocholines	68472.5	69692.3	77425.2	69172.8	82846.2	250327	109529	33445.1	59975.1
6.53_465.2954m/z	Tuftsin	C21H40N8O6	6.52608	4.26128	465.295	pos	M+H-2H2O	156080	IESDGNYHXIOKRW-YXMSTPNBSA-N	C[C@H]([C@@H](C(=O)N[C@@H](CCCCN)C(=O)N1CCC[C@H]1C(=O)N[C@@H](CCCN=C(N)N)C(=O)O)N)O	-7		Organic acids and derivatives	Carboxylic acids and derivatives	Amino acids, peptides, and analogues	32513	28623	35149.2	9975.32	44206.9	9644.18	37363.7	92724.6	6569.13
4.72_329.1492m/z	Tyr Phe	C18H20N2O4	4.72273	-1.29531	329.149	pos	M+H	3421919	CGWAPUBOXJWXMS-UHFFFAOYSA-N	C1=CC=C(C=C1)CC(C(=O)O)NC(=O)C(CC2=CC=C(C=C2)O)N	-1.7		Organic acids and derivatives	Carboxylic acids and derivatives	Amino acids, peptides, and analogues	309063	267620	297676	283633	241973	667397	224547	223644	358365
5.82_299.1849m/z	13,14-dihydro-15-keto-tetranor PGE2	C16H26O5	5.82202	-1.43732	299.185	pos	M+H									24273.2	25172.3	28164.3	3799.14	31738.4	6311.2	18901.5	78694.1	4621.88
6.47_366.2268m/z	12,20-Dioxo-leukotriene B4	C20H28O5	6.47435	-2.01309	366.227	pos	M+NH4	122164848	CPTWPKCLDUXOKW-RBQYXHKQSA-N	C(CCC=O)C/C=C\CC(=O)/C=C/C=C/C=C\[C@H](CCCC(=O)O)O	2.3		Lipids and lipid-like molecules	Fatty Acyls	Eicosanoids	11893.7	8133.15	7803	0	8842.07	3198.42	3678.47	38075.4	1550.28
3.45_352.1498m/z	Gly Phe Glu	C16H21N3O6	3.44853	-1.45335	352.15	pos	M+H	259606	FEUPVVCGQLNXNP-UHFFFAOYSA-N	C1=CC=C(C=C1)CC(C(=O)NC(CC2=CC=CC=C2)C(=O)O)NC(=O)CN	-1.3		Organic acids and derivatives	Carboxylic acids and derivatives	Amino acids, peptides, and analogues	4168.6	3263.38	4258.73	0	0	27670.7	1757.09	403.393	719.611
11.03_504.3079m/z	LysoPA(20:2(11Z,14Z)/0:0)	C23H43O7P	11.0288	-1.29899	504.308	pos	M+ACN+H	87977098	PIWSAHYRIXOITD-HZJYTTRNSA-N	CCCCC/C=C\C/C=C\CCCCCCCCCC(=O)OCC(COP(=O)(O)O)O	5.6		Lipids and lipid-like molecules	Glycerophospholipids	Glycerophosphates	40886.6	49894.4	46252.7	78515.2	88104.3	54778.1	25731.3	6270.31	88402.6
10.71_543.3320n	LysoPC(20:4(8Z,11Z,14Z,17Z))	C28H50NO7P	10.7067	-0.833136	544.339	pos	M+H, M+Na, M+K	53480469	GOMVPVRDBLLHQC-VEJNOCSESA-N	CC/C=C\C/C=C\C/C=C\C/C=C\CCCCCCC(=O)OC[C@H](COP(=O)([O-])OCC[N+](C)(C)C)O	4.7		Lipids and lipid-like molecules	Glycerophospholipids	Glycerophosphocholines	752902	755481	771853	887618	820017	2.11033e+06	1.13654e+06	252014	510386
13.33_323.1700m/z	Leucyl-Gamma-glutamate	C11H21N3O4	13.3331	3.94152	323.17	pos	M+ACN+Na	131750774	GSRPWCGECLOSNH-UHFFFAOYSA-N	CC(C)CC(C(=O)NC(=O)CCC(C(=O)O)N)N	-3.2		Organic acids and derivatives	Carboxylic acids and derivatives	Amino acids, peptides, and analogues	1899.5	2342.6	1837.08	1615.32	1288.55	1047.99	2956.49	7498.43	0
10.71_281.2470m/z	Ricinolic acid	C18H34O3	10.7067	-1.62795	281.247	pos	M+H-H2O	643684	WBHHMMIMDMUBKC-QJWNTBNXSA-N	CCCCCC[C@H](C/C=C\CCCCCCCC(=O)O)O	5.7	C08365	Lipids and lipid-like molecules	Fatty Acyls	Fatty acids and conjugates	8350.73	7970.2	7763.67	9333.71	9508.51	17484.3	5639.6	3342.44	11053
12.63_565.3344m/z	Miltirone	C19H22O2	12.6341	5.56712	565.334	pos	2M+H					C13715				1264.22	3193.7	1930.17	0	9123.34	0	7999.84	548.38	291.293
10.08_478.1969m/z	trans-Zeatin-O-glucoside riboside	C21H31N5O10	10.0831	7.10836	478.197	pos	M+H-2H2O	5461146	UUPDCCPAOMDMPT-HNVSNYHQSA-N	C/C(=C\CNC1=NC=NC2=C1NC=N2)/CO[C@H]3[C@@H]([C@H]([C@@H]([C@H](O3)CO)O)O)O	-0.9	C03423	Lipids and lipid-like molecules	Fatty Acyls	Fatty acyl glycosides	22648.4	21912.3	21324.1	24546.6	30528.1	11209.7	15629.3	18648.1	23409.1
1.66_246.1445m/z	Asn Leu	C10H19N3O4	1.65593	-1.20815	246.145	pos	M+H	18218182	HXWUJJADFMXNKA-UHFFFAOYSA-N	CC(C)CC(C(=O)O)NC(=O)C(CC(=O)N)N	-4.3		Organic acids and derivatives	Carboxylic acids and derivatives	Amino acids, peptides, and analogues	215321	222540	208445	155810	125124	570778	90713.6	162448	232332
7.71_554.3450m/z	2-Stearoylglycerophosphoglycerol	C24H49O9P	7.71305	-0.424457	554.345	pos	M+ACN+H	45479454	ZYKIFISVQNGKFE-UHFFFAOYSA-N	CCCCCCCCCCCCCCCCCC(=O)OC(CO)COP(=O)(O)OCC(CO)O	5.4		Lipids and lipid-like molecules	Glycerophospholipids	Glycerophosphoglycerols	6053.12	5974.55	5578.86	2143.59	601.058	34204.8	0	490.792	1103.23
1.78_354.1290m/z	Gly Asp Tyr	C15H19N3O7	1.78053	-1.61675	354.129	pos	M+H									16506.2	15203.5	16444.2	8609.62	11662.8	32549.4	13700.1	25191.1	12590.8
10.78_480.2720m/z	GPEtn(3:0/14:1)	C22H42NO8P	10.7791	-0.0887563	480.272	pos	M+H									11781.7	9272.67	11012.4	20437.4	11673.3	0	4087.06	10080.8	27340.7
13.18_300.2893m/z	Palmitoyl Ethanolamide	C18H37NO2	13.1775	-1.428	300.289	pos	M+H	4671	HXYVTAGFYLMHSO-UHFFFAOYSA-N	CCCCCCCCCCCCCCCC(=O)NCCO	6.2	C16512	Organic acids and derivatives	Carboximidic acids and derivatives	Carboximidic acids	8884.67	8380.31	8530.17	18467.1	16602.6	1868.61	1941.81	1048.39	22800.5
9.24_296.2580m/z	linolenic acid	C18H30O2	9.23833	-1.28672	296.258	pos	M+NH4	5280934	DTOSIQBPPRVQHS-PDBXOOCHSA-N	CC/C=C\C/C=C\C/C=C\CCCCCCCC(=O)O	5.9	C01595	Lipids and lipid-like molecules	Fatty Acyls	Lineolic acids and derivatives	23771.3	22910.6	23320.3	25874.6	24616.9	26628.1	30710.1	20734.5	38726.3
9.62_329.2470m/z	6-O-Acetylaustroinulin	C22H36O4	9.61595	-1.345	329.247	pos	M+H-2H2O	131752054	COFSRJDBTTZNBZ-UVTDQMKNSA-N	C/C(=C/CC1C2(CCCC(C2C(C(C1(C)O)O)OC(=O)C)(C)C)C)/C=C	5		Lipids and lipid-like molecules	Prenol lipids	Diterpenoids	7892.19	8764.65	8412.46	15433.6	10974.3	5837.6	12885.5	3631.29	10255.4
6.98_327.2012m/z	Heptaethylene glycol	C14H30O8	6.97772	-0.442925	327.201	pos	M+H	79718	XPJRQAIZZQMSCM-UHFFFAOYSA-N	C(COCCOCCOCCOCCOCCOCCO)O	-2		Organic oxygen compounds	Organooxygen compounds	Ethers	4524.58	3756.99	3925.32	1258.99	2018.44	2039.91	5860.58	16331.6	0
12.44_426.2632m/z	6-(1-Hydroxyethyl)-2,2-dimethyl-2H-1-benzopyran	C13H16O2	12.4399	-1.58294	426.263	pos	2M+NH4	156221	ICIIMFRGWJJFIH-UHFFFAOYSA-N	CC(C1=CC2=C(C=C1)OC(C=C2)(C)C)O	2.8		Organoheterocyclic compounds	Benzopyrans	1-benzopyrans	5828.08	5696.78	4166.7	78596.2	0	0	0	0	0
4.11_338.1343m/z	Asp Phe Gly	C15H19N3O6	4.106	-1.16689	338.134	pos	M+H	71255013	QJHOOKBAHRJPPX-QWRGUYRKSA-N	C1=CC=C(C=C1)C[C@@H](C(=O)NCC(=O)O)NC(=O)[C@H](CC(=O)O)N	-4.2		Organic acids and derivatives	Carboxylic acids and derivatives	Amino acids, peptides, and analogues	35461.7	46546.2	42338.4	30432.8	25308.5	137814	23601.2	31880.4	54891.6
9.78_485.3253m/z	Medicagenic acid	C30H46O6	9.77752	-1.61757	485.325	pos	M+H-H2O	65048	IDGXIXSKISLYAC-WNTKNEGGSA-N	C[C@@]12CC[C@@H]3[C@@]([C@H]1CC=C4[C@]2(CC[C@@]5([C@H]4CC(CC5)(C)C)C(=O)O)C)(C[C@@H]([C@@H]([C@@]3(C)C(=O)O)O)O)C	5.8		Lipids and lipid-like molecules	Prenol lipids	Triterpenoids	9208.06	7781.09	6825.26	37328.3	6913.77	1540.57	0	0	0
4.98_459.1286m/z	Phenethyl 6-galloylglucoside	C21H24O10	4.9817	5.51532	459.129	pos	M+Na									421520	467508	405356	52201	804757	151157	392269	1.37502e+06	115575
4.34_224.0914m/z	Acetyl-Tyrosine	C11H13NO4	4.34373	-1.58141	224.091	pos	M+H	68310	CAHKINHBCWCHCF-JTQLQIEISA-N	CC(=O)N[C@@H](CC1=CC=C(C=C1)O)C(=O)O	-0.2		Organic acids and derivatives	Carboxylic acids and derivatives	Amino acids, peptides, and analogues	34772	30173.4	28897.2	6359.55	92264.1	13853.5	40536.2	34562.6	5802.12
12.57_282.2554n	Petroselinic acid	C18H34O2	12.5714	-1.62641	283.263	pos	M+H-H2O, M+H	5281125	CNVZJPUDSLNTQU-SEYXRHQNSA-N	CCCCCCCCCCC/C=C\CCCCC(=O)O	7.3	C08363	Lipids and lipid-like molecules	Fatty Acyls	Fatty acids and conjugates	5249.76	5505.98	4894.13	1553.95	8700.22	2124.69	19281.7	2157.75	925.892
11.53_479.3006n	LysoPE(18:1(11Z)/0:0)	C23H46NO7P	11.5292	-1.30499	480.308	pos	M+H, 2M+H, M+Na, M+K, M+H-H2O	53480949	WAYKKNOEMJFLDI-KOIKXXGWSA-N	CCCCCC/C=C\CCCCCCCCCC(=O)OC[C@H](COP(=O)(O)OCCN)O	2.5		Lipids and lipid-like molecules	Glycerophospholipids	Glycerophosphoethanolamines	5.30027e+06	4.84263e+06	4.91372e+06	9.04568e+06	8.68512e+06	1.65292e+06	1.09554e+06	948226	1.23459e+07
7.39_379.2948m/z	Dehydrophytosphingosine	C18H37NO3	7.39273	5.26662	379.295	pos	M+ACN+Na	14757418	CQKNELOTFUSOTP-HMTIOLNVSA-N	CCCCCCCCC/C=C/CCC[C@H]([C@H]([C@H](CO)N)O)O	3.7		Organic nitrogen compounds	Organonitrogen compounds	Amines	3578.26	2791.59	2467.97	0	0	34989.4	0	0	0
0.92_295.1164n	Tyr Asn	C13H17N3O5	0.92315	-1.352	296.124	pos	M+H-H2O, M+H	44230566	ONWMQORSVZYVNH-UWVGGRQHSA-N	C1=CC(=CC=C1C[C@@H](C(=O)N[C@@H](CC(=O)N)C(=O)O)N)O	-4.6		Organic acids and derivatives	Carboxylic acids and derivatives	Amino acids, peptides, and analogues	49777.2	59058.8	62629.7	44061.6	37748.5	132471	16148.4	45105.1	99055.5
6.44_378.2632m/z	Prostaglandin E2 ethanolamide	C22H37NO5	6.43845	-1.66217	378.263	pos	M+H-H2O	5283119	GKKWUSPPIQURFM-IGDGGSTLSA-N	CCCCC[C@@H](/C=C/[C@H]1[C@@H](CC(=O)[C@@H]1C/C=C\CCCC(=O)NCCO)O)O	1.9		Lipids and lipid-like molecules	Fatty Acyls	Eicosanoids	9580.91	9252.42	10664	5214.77	4233.28	2691.58	63186.2	0	1229.59
7.07_424.2323m/z	12-Oxo-20-trihydroxy-leukotriene B4	C20H30O7	7.07012	-1.85294	424.232	pos	M+ACN+H	53481460	QVZXILIWUPKGPA-CWJNPFRJSA-N	C(CCC(O)(O)O)C/C=C\CC(=O)/C=C/C=C/C=C\[C@@H](CCCC(=O)O)O	1.2		Lipids and lipid-like molecules	Fatty Acyls	Eicosanoids	66098.8	70399.6	73776.6	17668.2	105782	22038.5	49963	202500	15877.3
1.52_270.1080m/z	Deoxyuridine	C9H12N2O5	1.51548	-1.83361	270.108	pos	M+ACN+H	13712	MXHRCPNRJAMMIM-SHYZEUOFSA-N	C1[C@@H]([C@H](O[C@H]1N2C=CC(=O)NC2=O)CO)O	-1.6	C00526	Nucleosides, nucleotides, and analogues	Pyrimidine nucleosides	Pyrimidine 2'-deoxyribonucleosides	18841	23957.2	25024.8	6262.91	32194.2	8745.64	27984.2	54108.1	5257.21
4.70_304.1652m/z	Val Trp	C16H21N3O3	4.70482	-1.34498	304.165	pos	M+H	168182	LZDNBBYBDGBADK-KBPBESRZSA-N	CC(C)[C@@H](C(=O)N[C@@H](CC1=CNC2=CC=CC=C21)C(=O)O)N	-1.2		Organic acids and derivatives	Carboxylic acids and derivatives	Amino acids, peptides, and analogues	97206.3	82325.7	89549.7	36601.2	28363.6	391432	31706.9	48721.7	48780.4
5.24_244.0879n	biotin	C10H16N2O3S	5.24258	-1.20954	245.095	pos	M+H-H2O, M+H	171548	YBJHBAHKTGYVGT-ZKWXMUAHSA-N	C1[C@H]2[C@@H]([C@@H](S1)CCCCC(=O)O)NC(=O)N2	0.3	C00120	Organoheterocyclic compounds	Biotin and derivatives		137417	130316	121951	87569.3	82620.8	101452	211305	291863	74817.8
5.03_374.2278m/z	Ile Glu Ile	C17H31N3O6	5.0334	-2.07753	374.228	pos	M+H	145456134	UBHUJPVCJHPSEU-GRLWGSQLSA-N	CC[C@H](C)[C@@H](C(=O)N[C@@H](CCC(=O)O)C(=O)N[C@@H]([C@@H](C)CC)C(=O)O)N	-2.9		Organic acids and derivatives	Carboxylic acids and derivatives	Amino acids, peptides, and analogues	16674.1	17197.9	17680.3	8696.2	3686.7	69720.8	9458.2	5695.64	11313.1
12.87_255.0835m/z	2-Isopropylthioxanthone	C16H14OS	12.8698	-1.39782	255.083	pos	M+H	79633	KTALPKYXQZGAEG-UHFFFAOYSA-N	CC(C)C1=CC2=C(C=C1)SC3=CC=CC=C3C2=O	5.1		Organoheterocyclic compounds	Thiochromenes		9163.14	7405.02	8810.46	8620.59	10981.9	6327.64	7010.95	8606.51	21718.6
7.14_642.3044m/z	S-(PGJ2)-glutathione	C30H47N3O10S	7.14045	-1.708	642.304	pos	M+H									9689.05	8166.48	8987.28	17970.8	20474.2	7266.47	11116.8	0	2582.23
6.14_287.0545m/z	kaempferol	C15H10O6	6.13832	-1.90629	287.054	pos	M+H	5280863	IYRMWMYZSQPJKC-UHFFFAOYSA-N	C1=CC(=CC=C1C2=C(C(=O)C3=C(C=C(C=C3O2)O)O)O)O	1.9	C05903	Phenylpropanoids and polyketides	Flavonoids	Flavones	6527.79	6478.17	7172.11	11054.9	2523.34	5684.55	8988.6	0	30722.1
4.31_192.0687m/z	N-Acetyl-methionine	C7H13NO3S	4.30815	-0.960135	192.069	pos	M+H	6180	XUYPXLNMDZIRQH-UHFFFAOYSA-N	CC(=O)NC(CCSC)C(=O)O	0.1	C02712	Organic acids and derivatives	Carboxylic acids and derivatives	Amino acids, peptides, and analogues	97918.9	95929.4	89454.8	115439	58766.5	205161	97816.5	50527.4	166114
5.07_279.1698m/z	Phe Ile	C15H22N2O3	5.06902	-1.79784	279.17	pos	M+H	7010567	BCVIOZZGJNOEQS-XKNYDFJKSA-N	CC[C@H](C)[C@@H](C(=O)N[C@@H]([C@@H](C)CC)C(=O)[O-])[NH3+]	-1.2		Organic acids and derivatives	Carboxylic acids and derivatives	Amino acids, peptides, and analogues	1.05512e+06	974014	1.02697e+06	1.02792e+06	717080	2.35833e+06	427439	948149	1.48052e+06
0.98_198.0758m/z	3-Hydroxy-L-tyrosine	C9H11NO4	0.979233	-1.37853	198.076	pos	M+H	6047	WTDRDQBEARUVNC-LURJTMIESA-N	C1=CC(=C(C=C1C[C@@H](C(=O)O)N)O)O	-2.7	C00355	Organic acids and derivatives	Carboxylic acids and derivatives	Amino acids, peptides, and analogues	15992.5	16335.2	12073.1	19880.9	0	70311.1	10391.6	18303.9	12971.2
9.31_291.1950m/z	Corchorifatty acid D	C18H28O4	9.30973	-1.61115	291.195	pos	M+H-H2O									10344.7	9633.27	10948.8	14523.4	10200.7	14323.5	12530.5	3771.39	11997.3
7.14_420.2043m/z	15-Hydroxyleptocarpin	C20H26O7	7.14045	7.04922	420.204	pos	M+ACN+H									6983.59	6450.47	8163.21	0	0	111152	0	10.3684	0
10.60_440.2768m/z	LysoPE(15:0/0:0)	C20H42NO7P	10.6005	-0.864431	440.277	pos	M+H	52925150	FGHPDPYCRTXYNZ-LJQANCHMSA-N	CCCCCCCCCCCCCCC(=O)OC[C@H](COP(=O)(O)OCCN)O	1.8		Lipids and lipid-like molecules	Glycerophospholipids	Glycerophosphoethanolamines	12259.7	11973.1	14355	21175.1	23515	9810.61	2096.19	1178.75	44830.7
14.37_675.1884m/z	cis-melilotoside	C15H18O8	14.3701	-1.6983	675.188	pos	2M+Na	5280759	GVRIYIMNJGULCZ-ZMKUSUEASA-N	C1=CC=C(C(=C1)/C=C/C(=O)O)O[C@H]2[C@@H]([C@H]([C@@H]([C@H](O2)CO)O)O)O	-0.4		Organic oxygen compounds	Organooxygen compounds	Carbohydrates and carbohydrate conjugates	0	0	0	0	93845.1	0	0	0	0
8.77_294.2424m/z	(E,E)-11,13-Octadecadien-9-ynoic acid	C18H28O2	8.7683	-1.43039	294.242	pos	M+NH4	131751554	ONYHYSLZNLJFHX-MDAAKZFYSA-N	CCCC/C=C/C=C\C#CCCCCCCCC(=O)O	6.1		Lipids and lipid-like molecules	Fatty Acyls	Fatty acids and conjugates	43205	39252.8	40282.8	40790.4	40235.6	60401.6	37595.3	41042.7	62408.1
13.00_417.3357m/z	23S,25-dihydroxyvitamin D3	C27H44O3	13.0013	-1.41683	417.336	pos	M+H									32923.2	27947.7	32318.8	38222.3	16727.6	57777.7	38744.8	17998	37654.3
1.29_303.1447m/z	His Phe	C15H18N4O3	1.28645	-1.52505	303.145	pos	M+H	4466133	XMAUFHMAAVTODF-UHFFFAOYSA-N	C1=CC=C(C=C1)CC(C(=O)O)NC(=O)C(CC2=CN=CN2)N	-2.7		Organic acids and derivatives	Carboxylic acids and derivatives	Amino acids, peptides, and analogues	510408	507309	528079	604586	643541	1.08122e+06	393419	252062	657146
5.02_525.1933m/z	Muramic acid	C9H17NO7	5.01532	6.13059	525.193	pos	2M+Na	441038	MSFSPUZXLOGKHJ-PGYHGBPZSA-N	C[C@H](C(=O)O)O[C@H]1[C@@H]([C@H](OC([C@@H]1N)O)CO)O	-4.6	C06470	Organic oxygen compounds	Organooxygen compounds	Carbohydrates and carbohydrate conjugates	90060.4	84095.5	98329.6	20109.3	122609	33607.9	73683.1	208373	29661.2
9.53_433.2810m/z	Undecanedioic acid	C11H20O4	9.52632	3.14644	433.281	pos	2M+H	15816	LWBHHRRTOZQPDM-UHFFFAOYSA-N	C(CCCCC(=O)O)CCCCC(=O)O	2.7		Lipids and lipid-like molecules	Fatty Acyls	Fatty acids and conjugates	1769.82	541.621	754.023	0	405.759	480.848	13022.5	0	0
8.50_234.1617n	Dehydrocurdione	C15H22O2	8.49687	-1.13791	217.158	pos	M+H-H2O, M+H	6442617	ZYPUZCWWTYIGFV-DSDFTUOUSA-N	C[C@H]1CC/C=C(\CC(=O)C(=C(C)C)CC1=O)/C	2.8	C16949	Lipids and lipid-like molecules	Prenol lipids	Sesquiterpenoids	14305.3	14661.4	14249.5	15240	16919.2	24439.1	12870.7	6224	25579.8
5.49_399.2020m/z	Cis-zeatin-O-glucoside	C16H23N5O6	5.49037	8.85154	399.202	pos	M+NH4					C15546				4729.56	7808.04	7393.47	3066.82	0	25298.6	1891.28	7573.36	3801.67
7.11_290.2685m/z	16-Hydroxy hexadecanoic acid	C16H32O3	7.10607	-1.82784	290.268	pos	M+NH4	10466	UGAGPNKCDRTDHP-UHFFFAOYSA-N	C(CCCCCCCC(=O)O)CCCCCCCO	4.8	C18218	Lipids and lipid-like molecules	Fatty Acyls	Fatty acids and conjugates	73085.8	76353	79470.5	117393	64424.1	68652.9	68612.4	78532.3	138862
4.93_321.1685n	Gly Val Phe	C16H23N3O4	4.92942	-1.18148	322.176	pos	M+H-H2O, M+H	71352363	XXROXFHCMVXETG-UWVGGRQHSA-N	CC(C)[C@@H](C(=O)NCC(=O)N[C@@H](C(C)C)C(=O)O)N	-3.5		Organic acids and derivatives	Carboxylic acids and derivatives	Amino acids, peptides, and analogues	12130.5	10252.7	11687.1	3192.14	7367.84	30114.5	4610.95	20162.7	13170.1
0.94_409.1812m/z	Casuarine 6-alpha-D-glucoside	C14H25NO10	0.937	-1.35069	409.181	pos	M+ACN+H									38916.6	34892.7	39612	4253.58	11759.4	6284.05	208607	30162.3	5322.49
1.06_86.0969m/z	Piperidine	C5H11N	1.0603	5.04041	86.0969	pos	M+H	8082	NQRYJNQNLNOLGT-UHFFFAOYSA-N	C1CCNCC1	0.8	C01746	Organoheterocyclic compounds	Piperidines		4.22657e+06	4.30749e+06	4.45616e+06	4.82955e+06	3.43195e+06	7.33589e+06	4.98239e+06	2.98032e+06	5.10348e+06
9.09_354.2401n	8-iso-15(R)-PGF2Alpha	C20H34O5	9.09283	-1.46206	337.237	pos	M+H-H2O, M+NH4, M+H-2H2O									122213	122615	119686	162622	99519.2	175156	192901	70366.2	198227
6.26_283.1899m/z	13,14-dihydro-15-keto-tetranor PGF1Beta	C16H28O5	6.2578	-1.5295	283.19	pos	M+H-H2O									4717.98	4905.49	5192.03	523.308	8653.01	826.306	3155.04	17958.9	1049.18
1.16_281.1490m/z	Val Tyr	C14H20N2O4	1.16348	-1.9111	281.149	pos	M+H	7009555	VEYJKJORLPYVLO-RYUDHWBXSA-N	CC(C)[C@@H](C(=O)N[C@@H](CC1=CC=C(C=C1)O)C(=O)O)N	-2.5		Organic acids and derivatives	Carboxylic acids and derivatives	Amino acids, peptides, and analogues	75032.8	57227.6	52120.5	87032.1	65170.8	274866	42305	58247.6	118965
8.82_300.2085n	4-Oxoretinol	C20H28O2	8.82425	-1.55472	301.216	pos	M+H-H2O, M+H, M+H-2H2O	5289090	PLIUCYCUYQIBDZ-RMWYGNQTSA-N	CC1=C(C(CCC1=O)(C)C)/C=C/C(=C/C=C/C(=C/CO)/C)/C	4.6	C16683	Lipids and lipid-like molecules	Prenol lipids	Retinoids	277682	265934	263887	335965	491798	246776	294201	48624.4	436238
13.82_798.5392m/z	PC(20:0/14:1(9Z))	C42H82NO8P	13.8192	-2.32556	798.539	pos	M+K	24779456	JXGLGTFMAQOJBB-HEDKFQSOSA-N	CCCC/C=C\CCCCCCCC(=O)OC[C@H](COP(=O)([O-])OCC[N+](C)(C)C)O	3.5		Lipids and lipid-like molecules	Glycerophospholipids	Glycerophosphocholines	23871.2	12139.5	8416.7	34091	32845.8	31660.5	51113.3	24823.8	50822.9
4.36_300.1914m/z	Leu Pro Ala	C14H25N3O4	4.36028	-1.41143	300.191	pos	M+H	101118226	WMIOEVKKYIMVKI-DCAQKATOSA-N	C[C@@H](C(=O)O)NC(=O)[C@@H]1CCCN1C(=O)[C@H](CC(C)C)N	-2.9		Organic acids and derivatives	Carboxylic acids and derivatives	Amino acids, peptides, and analogues	16479.9	14495.8	13482.6	12757.5	9081.17	37589.8	3630.79	8551.35	22206.4
0.63_544.2342m/z	16,17-Dihydro-16a,17-dihydroxygibberellin A7 17-glucoside	C25H34O12	0.62685	-8.75669	544.234	pos	M+NH4									176749	189617	201610	44266.3	151701	84856.7	112840	448855	29787.2
10.44_314.3413m/z	(Z)-11-Eicosen-1-ol	C20H40O	10.4378	-1.52711	314.341	pos	M+NH4									22238.5	22252.3	24238.7	53318.8	27100.2	0	1127.46	0	104636
7.34_462.2845m/z	17-phenyl trinor Prostaglandin F2Alpha serinol amide	C26H39NO6	7.33838	-1.08761	462.285	pos	M+H									19832.5	20250.3	17641.6	1911.31	23276	8886.58	22357.7	55571.9	5739.55
7.75_542.3504m/z	Physalolactone B	C30H44O6	7.74882	5.63175	542.35	pos	M+ACN+H	433866	XCJUXWOCLLPHII-UHFFFAOYSA-N	CC1=C(C(=O)OC(C1)C(C)(C2(CCC3(C2(CCC4C3CC(C5(C4(C(=O)C=CC5O)C)O)Cl)C)O)O)O)C	0.9		Lipids and lipid-like molecules	Steroids and steroid derivatives	Steroid lactones	3972.86	3581.38	3045.09	0	4187.39	514.895	0	16016.8	0
9.24_538.3499m/z	(3beta,17alpha,23S,24S)-17,23-Epoxy-3,24,29-trihydroxy-27-norlanost-8-en-15-one	C29H46O5	9.23833	-0.735801	538.35	pos	M+ACN+Na	131751674	FGFZDTLKZFGANR-UHFFFAOYSA-N	CCC(C1CC(C2(O1)CC(=O)C3(C2(CCC4=C3CCC5C4(CCC(C5(C)CO)O)C)C)C)C)O	3.9		Lipids and lipid-like molecules	Prenol lipids	Triterpenoids	129434	132600	119719	126349	82290.2	451982	147367	23052.3	82180.5
5.68_295.1535m/z	(4S,6R)-p-Mentha-1,8-diene-6,7-diol 7-glucoside	C16H26O7	5.68127	-1.46799	295.154	pos	M+H-2H2O	85382765	FOPFIQVPEVWICE-UHFFFAOYSA-N	CC(=C)C1CC=C(C(C1)O)COC2C(C(C(C(O2)CO)O)O)O	-0.8		Lipids and lipid-like molecules	Prenol lipids	Terpene glycosides	3156.35	2305.18	2330.91	381.808	5011.76	0	2379.35	7529.33	0
13.47_326.3049m/z	Oleoyl Ethanolamide	C20H39NO2	13.4706	-1.34611	326.305	pos	M+H	5283454	BOWVQLFMWHZBEF-KTKRTIGZSA-N	CCCCCCCC/C=C\CCCCCCCC(=O)NCCO	6.3	C20792	Organic nitrogen compounds	Organonitrogen compounds	Amines	46562.5	44898.2	45803.9	78100.4	112647	7279.54	11240.2	4596.92	152616
1.38_499.1156m/z	N,N'-Bis(gamma-glutamyl)cystine	C16H26N4O10S2	1.37705	-1.33443	499.116	pos	M+H									104094	107571	92632.4	199884	109618	76481.4	93044.7	66680.6	132919
4.58_432.7502m/z	Azaspiracid	C47H71NO12	4.58322	7.41616	432.75	pos	M+H+Na					C16907				90929.3	94501.1	69563.4	101957	119093	137629	22254.7	97958	123432
5.40_321.0865m/z	Tyr Thr	C13H18N2O5	5.40118	6.10358	321.086	pos	M+K	145453503	MFEVVAXTBZELLL-SWPVVBRQSA-N	C[C@@H]([C@@H](C(=O)O)NC(=O)[C@H](CC1=CC=C(C=C1)O)N)O	-3.7		Organic acids and derivatives	Carboxylic acids and derivatives	Amino acids, peptides, and analogues	6090.02	3725.76	4876.46	0	8168.59	367.835	50673.5	214.999	452.885
14.11_563.2647m/z	Protoporphyrin IX	C34H34N4O4	14.1138	-1.01861	563.265	pos	M+H	4971	ZCFFYALKHPIRKJ-UHFFFAOYSA-N	CC1=C(C2=CC3=NC(=CC4=NC(=CC5=C(C(=C(N5)C=C1N2)C=C)C)C(=C4CCC(=O)O)C)C(=C3C)CCC(=O)O)C=C	4.6	C02191	Organoheterocyclic compounds	Tetrapyrroles and derivatives	Porphyrins	8575.83	9911.37	7248.5	10225.3	27837.7	1200.81	0	0	26159.3
13.75_352.3204m/z	Docosatrienoic acid	C22H38O2	13.7522	-1.81483	352.32	pos	M+NH4	5312557	WBBQTNCISCKUMU-PDBXOOCHSA-N	CC/C=C\C/C=C\C/C=C\CCCCCCCCCCCC(=O)O	8	C16534	Lipids and lipid-like molecules	Fatty Acyls	Fatty acids and conjugates	18408.5	25128	16347.1	30996.9	27655	6228.28	10605.1	6824.06	59443.9
6.35_590.2731m/z	Withangulatin A	C30H38O8	6.3478	1.31796	590.273	pos	M+ACN+Na									15089.3	19719.5	16998.2	8288.99	40690.2	12653.9	32414.4	12705.7	7957.47
8.93_352.2244n	8-iso PGF3Alpha	C20H32O5	8.93117	-1.69176	335.221	pos	M+H-H2O, M+2Na-H, M+Na, M+K, M+NH4, M+H, M+H-2H2O									2.19872e+06	1.94831e+06	2.1723e+06	3.47028e+06	1.56091e+06	3.24264e+06	1.58467e+06	1.49286e+06	3.82996e+06
6.44_533.2519m/z	14alpha-Hydroxyixocarpanolide	C28H40O7	6.43845	6.87753	533.252	pos	M+2Na-H									26437.2	21781.3	20207.9	2093.74	35641	1214.85	7047.75	83745	2836.09
0.94_269.1603m/z	His Leu	C12H20N4O3	0.937	-2.03134	269.16	pos	M+H	6992828	XWOBNBRUDDUEEY-UWVGGRQHSA-N	CC(C)C[C@@H](C(=O)N[C@@H](CC1=CN=CN1)C(=O)O)N	-2.2	C05010	Organic acids and derivatives	Carboxylic acids and derivatives	Amino acids, peptides, and analogues	149509	143866	154141	123564	73814.9	317768	55189.6	140053	300189
3.21_135.1167m/z	p-Mentha-1,3,8-triene	C10H14	3.2134	-0.735099	135.117	pos	M+H	176983	XNMPFDIYAMOYRM-UHFFFAOYSA-N	CC1=CC=C(CC1)C(=C)C	3		Lipids and lipid-like molecules	Prenol lipids	Monoterpenoids	336291	331842	408550	415905	305871	345198	776300	473801	599917
12.05_298.2736m/z	Linoelaidic acid	C18H32O2	12.0466	-1.61189	298.274	pos	M+NH4	5282457	OYHQOLUKZRVURQ-AVQMFFATSA-N	CCCCC/C=C/C/C=C/CCCCCCCC(=O)O	6.8		Lipids and lipid-like molecules	Fatty Acyls	Lineolic acids and derivatives	270344	272699	278783	361074	290056	302702	331766	268684	505094
3.63_304.1498m/z	Asp Gly Ile	C12H21N3O6	3.63085	-1.5969	304.15	pos	M+H	23650515	PSLSTUMPZILTAH-BYULHYEWSA-N	CC[C@H](C)[C@@H](C(=O)O)NC(=O)CNC(=O)[C@H](CC(=O)O)N	-3.5		Organic acids and derivatives	Carboxylic acids and derivatives	Amino acids, peptides, and analogues	41767.2	42405.1	38713.9	23664.1	29960.6	104756	37811.4	58641	31132.3
4.89_205.0373n	Xanthurenic acid	C10H7NO4	4.89397	-1.10751	206.045	pos	M+H, M+Na, M+H-H2O	5699	FBZONXHGGPHHIY-UHFFFAOYSA-N	C1=CC2=C(C(=C1)O)NC(=CC2=O)C(=O)O	0.9	C02470	Organoheterocyclic compounds	Quinolines and derivatives	Quinoline carboxylic acids	147472	144039	144317	90052.2	191261	30396.7	69787.8	353518	49192
5.84_301.0338m/z	myricetin	C15H10O8	5.8386	-1.38535	301.034	pos	M+H-H2O	5281672	IKMDFBPHZNJCSN-UHFFFAOYSA-N	C1=C(C=C(C(=C1O)O)O)C2=C(C(=O)C3=C(C=C(C=C3O2)O)O)O	1.2	C10107	Phenylpropanoids and polyketides	Flavonoids	Flavones	3730.5	5445.9	4852.29	6120.01	2149.75	4809.37	5652.87	0	25210.5
6.03_310.1411n	tetranor-PGJM	C16H22O6	6.02855	-1.65985	293.138	pos	M+H-H2O, M+H									35970.9	34775.4	38181.4	4994.19	75957.8	16270	32908	77671.8	6988.01
1.78_295.1284m/z	Phe Glu	C14H18N2O5	1.78053	-1.51333	295.128	pos	M+H	19365626	XMBSYZWANAQXEV-UHFFFAOYSA-N	C1=CC=C(C=C1)CC(C(=O)O)NC(=O)C(CCC(=O)O)N	-3	C01425	Organic acids and derivatives	Carboxylic acids and derivatives	Amino acids, peptides, and analogues	515457	512917	507995	355909	272808	1.39347e+06	216092	380566	623524
1.97_469.1049m/z	Apterin	C20H24O10	1.97003	-7.68117	469.105	pos	M+2Na-H									9340.6	12930.1	10341.4	0	88645.2	0	0	150977	0
2.02_280.1287m/z	Phe Gly Gly	C13H17N3O4	2.01652	-1.61089	280.129	pos	M+H	138409	UZOJHXFWJFSFAI-UHFFFAOYSA-N	C1C(=O)NC(C(=O)N1)CC2=CC=CC=C2	0.3		Organic acids and derivatives	Carboxylic acids and derivatives	Amino acids, peptides, and analogues	158729	179009	180857	130128	284234	190916	233775	79542.3	219652
0.95_175.1206n	L-argininium(1+)	C6H15N4O2+	0.950967	6.33298	158.117	pos	M+H-H2O, M+ACN+H									402592	398015	423354	336790	491228	359605	591196	474841	364310
8.93_451.1760m/z	Dukunolide D	C26H28O8	8.93117	1.93469	451.176	pos	M+H-H2O									26035.5	19547.7	21787	40463.6	13081	31973.5	13098.7	16846.2	43547.1
9.35_870.2338m/z	2,4-Dihydroxy-7,8-dimethoxy-2H-1,4-benzoxazin-3(4H)-one 2-glucoside	C16H21NO11	9.3452	-6.10304	870.234	pos	2M+ACN+Na	77195087	VKCKUXJIUMKEJF-UHFFFAOYSA-N	COC1=C(C2=C(C=C1)NC(=O)C(O2)OC3C(C(C(C(O3)CO)O)O)O)OC	-1.3	C04831	Organic oxygen compounds	Organooxygen compounds	Carbohydrates and carbohydrate conjugates	0	0	0	0	148691	0	0	0	0
8.93_332.2347n	17alpha-Hydroxypregnenolone	C21H32O3	8.93117	-1.47274	333.242	pos	M+H-2H2O, M+H-H2O, M+H	91451	JERGUCIJOXJXHF-TVWVXWENSA-N	CC(=O)[C@]1(CC[C@@H]2[C@@]1(CC[C@H]3[C@H]2CC=C4[C@@]3(CC[C@@H](C4)O)C)C)O	3.1	C05138	Lipids and lipid-like molecules	Steroids and steroid derivatives	Pregnane steroids	521969	441764	497324	527950	973378	343055	316245	50523.8	1.07692e+06
4.93_247.0743m/z	gamma-Glutamyl-S-methylcysteine	C9H16N2O5S	4.92942	-1.48957	247.074	pos	M+H-H2O	13894650	UPCDLBPYWXOCOK-UHFFFAOYSA-N	CSCC(C(=O)O)NC(=O)CCC(C(=O)O)N	-3.5		Organic acids and derivatives	Carboxylic acids and derivatives	Amino acids, peptides, and analogues	650.125	2371.5	2241.4	478.091	0	9410.46	3032.51	3468.95	1878.79
11.87_417.3357m/z	(24S)-24,25-dihydroxyvitamin D3	C27H44O3	11.8658	-1.38844	417.336	pos	M+H									5609.04	6181.06	5884.92	9666.48	4897	9326.96	9770.09	4523.67	7761.5
13.78_415.3201m/z	3-Methyl-5-pentyl-2-furanpentadecanoic acid	C25H44O3	13.7769	4.67329	415.32	pos	M+Na	131819623	ZXUFZNDRPGKIFV-UHFFFAOYSA-N	CCCCCC1=CC(=C(O1)CCCCCCCCCCCCCCC(=O)O)C	9.5		Lipids and lipid-like molecules	Fatty Acyls	Fatty acids and conjugates	6191.91	9715.55	5373.1	8466.83	6586.01	2579.4	1481.32	1947.62	29506.5
4.70_163.1228m/z	N'-(2,4-Dimethylphenyl)-N-methylformamidine	C10H14N2	4.70482	-1.37169	163.123	pos	M+H									542760	509162	529214	77465.1	426377	524291	1.7793e+06	420842	346730
1.92_376.1705m/z	Asp Ile Glu	C15H25N3O8	1.9222	-2.51624	376.17	pos	M+H	145454464	KQBVNNAPIURMPD-PEFMBERDSA-N	CC[C@H](C)[C@@H](C(=O)N[C@@H](CCC(=O)O)C(=O)O)NC(=O)[C@H](CC(=O)O)N	-3.6		Organic acids and derivatives	Carboxylic acids and derivatives	Amino acids, peptides, and analogues	12418.7	23470.8	11118.2	0	0	77678.3	0	0	0
8.01_377.1951m/z	Abscisic alcohol 11-glucoside	C21H32O8	8.01438	-1.75388	377.195	pos	M+H-2H2O	131752697	PMGQCIZHFNQTAO-YTEPGLGFSA-N	CC1=CC(=O)CC(C1(/C=C/C(=C/COC2C(C(C(C(O2)CO)O)O)O)/C)O)(C)C	-0.2		Lipids and lipid-like molecules	Prenol lipids	Terpene glycosides	16095.9	16800.3	14976.1	0	25363.5	7075.29	16202.8	47069.9	1686.17
1.32_283.1285m/z	Thr Tyr	C13H18N2O5	1.31675	-1.1526	283.129	pos	M+H	70590	JAQGKXUEKGKTKX-HOTGVXAUSA-N	C1=CC(=CC=C1C[C@@H](C(=O)N[C@@H](CC2=CC=C(C=C2)O)C(=O)O)N)O	-1.9		Organic acids and derivatives	Carboxylic acids and derivatives	Amino acids, peptides, and analogues	26734.5	30238.3	32367.1	25334.9	16074.8	73060.2	11475.8	26017.3	45679.5
9.27_205.0857m/z	(3Z)-3-benzylidene-4-oxopentanoic acid	C12H12O3	9.27327	-0.924227	205.086	pos	M+H	5951068	BNQYXFAVUMPZFG-XFFZJAGNSA-N	CC(=O)/C(=C\C1=CC=CC=C1)/CC(=O)O	1.5		Phenylpropanoids and polyketides	Cinnamic acids and derivatives		1991.74	1829.82	1744.97	17025.3	0	0	137.644	0	304.479
11.64_219.1741m/z	Curdione	C15H24O2	11.6362	-0.988154	219.174	pos	M+H-H2O	6441391	KDPFMRXIVDLQKX-NHFJXKHHSA-N	C[C@H]1CC/C=C(/CC(=O)[C@@H](CC1=O)C(C)C)\C	2.7	C17493	Lipids and lipid-like molecules	Prenol lipids	Sesquiterpenoids	7500.57	6894.49	7485.36	7214.33	6045.03	7166.54	7249.16	6303.31	9101.79
4.09_318.1478m/z	Met Pro Ala	C13H23N3O4S	4.08942	-1.31394	318.148	pos	M+H	5478845	BYXHQQCXAJARLQ-ZLUOBGJFSA-N	C[C@@H](C(=O)N[C@@H](C)C(=O)N[C@@H](C)C(=O)O)N	-4.7		Organic acids and derivatives	Carboxylic acids and derivatives	Amino acids, peptides, and analogues	1743.03	19044	18556	836.363	22976.5	45688.3	3008.39	22802.7	26790.7
7.62_471.2596m/z	Valyl-Valine	C10H20N2O3	7.62383	3.80663	471.26	pos	2M+K	107475	KRNYOVHEKOBTEF-YUMQZZPRSA-N	CC(C)[C@@H](C(=O)N[C@@H](C(C)C)C(=O)O)N	-2.8		Organic acids and derivatives	Carboxylic acids and derivatives	Amino acids, peptides, and analogues	17093.4	13384.5	12372.1	18593	9919.27	1487.09	68699.3	1113.45	6743.36
1.05_164.0471n	2-Hydroxycinnamic acid	C9H8O3	1.04748	-1.46522	182.081	pos	M+H, M+NH4, M+H-H2O	637540	PMOWTIHVNWZYFI-AATRIKPKSA-N	C1=CC=C(C(=C1)/C=C/C(=O)O)O	1.5	C00811	Phenylpropanoids and polyketides	Cinnamic acids and derivatives	Hydroxycinnamic acids and derivatives	9.3297e+06	8.68371e+06	9.18886e+06	1.10498e+07	8.99691e+06	1.5469e+07	1.15726e+07	6.38991e+06	1.05964e+07
1.45_391.1089m/z	trans-3-Hydroxycotinine glucuronide	C16H20N2O8	1.45263	-6.27254	391.109	pos	M+Na	53477725	WALNNKZUGHYSCT-QBYCBOKUSA-N	CN1C(C[C@H](C1=O)O[C@H]2[C@@H]([C@H]([C@@H]([C@H](O2)C(=O)O)O)O)O)C3=CN=CC=C3	-1.7		Organic oxygen compounds	Organooxygen compounds	Carbohydrates and carbohydrate conjugates	48462.5	49891.3	50850.7	48954.7	61175.7	13976.2	88559.4	61990.3	33746.3
11.48_296.2347n	13(S)-HODE	C18H32O3	11.476	-1.42314	279.231	pos	M+H-H2O, M+2Na-H, M+H, M+H-2H2O					C14762				237104	229139	225202	277654	226564	381741	382900	162997	325567
9.89_248.1410n	Annuolide E	C15H20O3	9.88562	-1.15282	231.138	pos	M+H-H2O, M+H	131752335	NMUKFBVCUMTQOB-UHFFFAOYSA-N	CC1C2CC(C(=C)C3CCC(=C)C3C2OC1=O)O	1.6		Lipids and lipid-like molecules	Prenol lipids	Terpene lactones	5144.66	4408.85	5359.9	3926.71	5570.85	7485.37	5161.44	9141.01	1564.37
6.78_148.0755m/z	3-Methyloxyindole	C9H9NO	6.7801	-1.38298	148.075	pos	M+H	150923	BBZCPUCZKLTAJQ-UHFFFAOYSA-N	CC1C2=CC=CC=C2NC1=O	1.3	C02366	Organoheterocyclic compounds	Indoles and derivatives	Indolines	3418.76	3402.93	3289.62	911.649	3317.83	474.625	18236.3	753.649	1219.23
4.50_245.1857m/z	Ile Ile	C12H24N2O3	4.4957	-1.10216	245.186	pos	M+H	7010567	BCVIOZZGJNOEQS-XKNYDFJKSA-N	CC[C@H](C)[C@@H](C(=O)N[C@@H]([C@@H](C)CC)C(=O)[O-])[NH3+]	-1.2	C01644	Organic acids and derivatives	Carboxylic acids and derivatives	Amino acids, peptides, and analogues	380953	402136	359672	343278	302479	1.04679e+06	290805	265476	360669
10.78_362.2453n	7,17-Dihydroxy-8E,10Z,13Z,15E,19Z-docosapentaenoic acid	C22H34O4	10.7791	-1.26025	345.242	pos	M+H-H2O, M+H									30876.1	23306.1	31467.3	55716.7	15241.2	22905.7	46276	11289	25157.4
12.87_465.3215n	PE(P-18:0/0:0)	C23H48NO6P	12.8698	-1.01705	466.329	pos	M+H, M+Na, M+K	9547068	BBYWOYAFBUOUFP-JOCHJYFZSA-N	CCCCCCCCCCCCCCCCCC(=O)OC[C@H](COP(=O)(O)OCCN)O	3.4		Lipids and lipid-like molecules	Glycerophospholipids	Glycerophosphoethanolamines	1.22886e+06	1.0659e+06	1.05223e+06	3.34426e+06	1.97396e+06	24701.1	103605	40856.9	3.1045e+06
6.22_522.2476m/z	5,9,11-trihydroxyprosta-6E,14Z-dien-1-oate	C30H37NO8	6.22195	-1.92425	522.248	pos	M+H-H2O									14410	12458	18264.1	54203.5	6017.48	2822.97	627.166	11617.8	40175.5
5.52_244.1176m/z	Genipin	C11H14O5	5.5242	-1.45176	244.118	pos	M+NH4	442424	AZKVWQKMDGGDSV-BCMRRPTOSA-N	COC(=O)C1=CO[C@H]([C@H]2[C@@H]1CC=C2CO)O	-0.7	C09780	Lipids and lipid-like molecules	Prenol lipids	Monoterpenoids	9062.3	9082.32	8707.91	1485.68	9945.4	1257.91	11710.5	25804.9	2502.88
13.70_752.4456m/z	Spirolide D	C43H65NO7	13.7044	-2.34683	752.446	pos	M+2Na-H									79192.9	88961.2	84122.5	19110.4	30957.1	45964.4	116932	376430	0
2.72_334.1602m/z	Asp Ser Leu	C13H23N3O7	2.72077	-2.09587	334.16	pos	M+H	82546	DNDWZFHLZVYOGF-KKUMJFAQSA-N	CC(C)C[C@@H](C(=O)N[C@@H](CC(C)C)C(=O)N[C@@H](CC(C)C)C(=O)O)N	-0.9		Organic acids and derivatives	Carboxylic acids and derivatives	Amino acids, peptides, and analogues	5689.92	7523.25	8056.69	2836.07	0	29884.5	3433.7	6113.21	5632.15
1.06_294.1808m/z	Phenylalanyl-Lysine	C15H23N3O3	1.0603	-1.49316	294.181	pos	M+H	15607820	FADYJNXDPBKVCA-STQMWFEESA-N	C1=CC=C(C=C1)C[C@@H](C(=O)N[C@@H](CCCCN)C(=O)O)N	-2.7		Organic acids and derivatives	Carboxylic acids and derivatives	Amino acids, peptides, and analogues	16039.9	19348.3	24853.1	20320	13424.1	66021.9	5293.32	30043.3	26167.3
12.24_329.2471m/z	(4E,7E,10Z,13E,16E,19E)-Docosa-4,7,10,13,16,19-hexaenoic acid	C22H32O2	12.2354	-1.20992	329.247	pos	M+H	6433873	MBMBGCFOFBJSGT-CHRIZAQASA-N	CC/C=C/C/C=C/C/C=C/C/C=C\C/C=C/C/C=C/CCC(=O)O	6.2		Lipids and lipid-like molecules	Fatty Acyls	Fatty acids and conjugates	8295.38	7007.67	11619.5	13206.3	7064.4	3951.64	24674.3	7439.7	14093.2
4.79_263.1387m/z	Phe Pro	C14H18N2O3	4.7934	-1.37319	263.139	pos	M+H	7020642	WEQJQNWXCSUVMA-RYUDHWBXSA-N	C1C[C@H](N(C1)C(=O)[C@H](CC2=CC=CC=C2)N)C(=O)O	-1.4		Organic acids and derivatives	Carboxylic acids and derivatives	Amino acids, peptides, and analogues	291865	261457	256371	217296	143528	664002	141686	178545	414753
8.48_329.2470m/z	Eicosatrienoic acid	C20H34O2	8.47888	6.15943	329.247	pos	M+Na	5312529	AHANXAKGNAKFSK-PDBXOOCHSA-N	CC/C=C\C/C=C\C/C=C\CCCCCCCCCC(=O)O	6.9	C16522	Lipids and lipid-like molecules	Fatty Acyls	Fatty acids and conjugates	5173.79	5805.91	5466.15	561.429	4214.45	1067.39	33528.2	2134.06	1475.21
10.65_361.2731m/z	O-Arachidonoyl Glycidol	C23H36O3	10.6535	-1.85406	361.273	pos	M+H	53394706	ACYNJBAUKQMZDF-UHFFFAOYSA-N	CCCCCC=CCC=CCC=CCC=CCCCC(=O)OCC1CO1	6.3		Lipids and lipid-like molecules	Fatty Acyls	Fatty acid esters	62846.8	64176	65748.8	91119.7	105880	96889.4	55994.1	26949.7	104946
1.15_253.1179m/z	Ala Tyr	C12H16N2O4	1.149	-1.60769	253.118	pos	M+H	92946	ALZVPLKYDKJKQU-XVKPBYJWSA-N	C[C@@H](C(=O)N[C@@H](CC1=CC=C(C=C1)O)C(=O)O)N	-3.5		Organic acids and derivatives	Carboxylic acids and derivatives	Amino acids, peptides, and analogues	271913	267220	250456	292670	264586	537618	119209	295551	566759
10.14_492.3085m/z	25-Hydroxyvitamin D3-26,23-lactone	C27H40O4	10.1383	0.17941	492.309	pos	M+ACN+Na	131769836	IJNDMZIDDKVXHR-MYEQSZOMSA-N	C[C@H](C[C@@H]1C[C@@](C(=O)O1)(C)O)[C@H]2CC[C@@H]\3[C@@]2(CCC/C3=C\C=C\4/C[C@@H](CCC4=C)O)C	5		Lipids and lipid-like molecules	Steroids and steroid derivatives	Vitamin D and derivatives	5140.62	3951.22	5442.48	7450.29	3146.55	8214.61	11179.3	1037.56	2289.72
0.81_122.0271m/z	L-Cysteine	C3H7NO2S	0.8127	0.518834	122.027	pos	M+H					C00097				708.454	459.097	1536.27	3120.05	0	49919.2	2078.73	2844.87	353.879
7.36_584.2749m/z	N-(p-Hydroxyphenyl)ethyl p-hydroxycinnamide	C17H17NO3	7.35612	-1.08761	584.275	pos	2M+NH4									43162.9	42367.3	37699.6	92602.9	18319.8	66388.3	8742.11	5388.83	123310
10.96_310.2139n	12(13)Ep-9-KODE	C18H30O4	10.9574	-1.50855	293.211	pos	M+H-H2O, M+H	5283007	RCMABBHQYMBYKV-BUHFOSPRSA-N	CCCCCC1C(O1)/C=C/C(=O)CCCCCCCC(=O)O	4		Lipids and lipid-like molecules	Fatty Acyls	Fatty acids and conjugates	14524.2	16412.8	14256.9	11689.4	16375.7	21447.4	26269.9	7752.75	17086.9
12.17_536.3706m/z	PE(22:1/0:0)	C27H54NO7P	12.1668	-0.801629	536.371	pos	M+H	53479578	MUWFEEOSXPAQIY-LQOXNGKESA-N	CCCCCCCCCCCCCCC(=O)OC[C@H](COP(=O)(O)OCCN)OC(=O)CCCCCCCCCCC/C=C\CCCCCCCC	12		Lipids and lipid-like molecules	Glycerophospholipids	Glycerophosphoethanolamines	25859.5	22016.5	26813.9	58217.4	71293.1	5438.79	6582.57	4209.81	54433.9
11.51_291.2314m/z	Cyclohexaneundecanoic acid	C17H32O2	11.5112	7.44439	291.231	pos	M+Na	192796	WFTPSUGFEZHCGU-UHFFFAOYSA-N	C1CCC(CC1)CCCCCCCCCCC(=O)O	7.2	C12100	Lipids and lipid-like molecules	Fatty Acyls	Fatty acids and conjugates	18357.6	15819.8	17585.1	14101.8	10280.7	17952.1	61513.5	7731.71	10901
7.71_307.2010m/z	N-Undecanoylglycine	C13H25NO3	7.71305	7.39162	307.201	pos	M+ACN+Na	454092	HEUQYIQQCNOXOG-UHFFFAOYSA-N	CCCCCCCCCCC(=O)NCC(=O)O	3.8		Organic acids and derivatives	Carboxylic acids and derivatives	Amino acids, peptides, and analogues	25695.2	29802.4	25366.7	1854	6805.65	2649.56	226483	6136.41	1945.56
6.26_426.1913m/z	Mammea A/AC cyclo F	C24H24O6	6.2578	0.558369	426.191	pos	M+NH4									4611.16	2578.64	9686.51	0	9386.64	0	1992.97	21033.5	783.521
10.16_419.3514m/z	20a,22b-Dihydroxycholesterol	C27H46O3	10.1561	-1.28475	419.351	pos	M+H	53477897	ISBSSBGEYIBVTO-IVMOZYHGSA-N	CC(C)CC[C@H]([C@@](C)([C@H]1CC[C@@H]2[C@@]1(CC[C@H]3[C@H]2CC=C4[C@@]3(CCC(C4)O)C)C)O)O	5.6		Lipids and lipid-like molecules	Steroids and steroid derivatives	Bile acids, alcohols and derivatives	7997.53	5508.05	6464.01	0	14190.3	2866.61	11256	18437.9	551.364
11.83_585.2699m/z	(4E,15Z)-Bilirubin	C33H36N4O6	11.8296	-1.49361	585.27	pos	M+H	21252250	BPYKTIZUTYGOLE-KDUUSRDASA-N	CC1=C(NC(=C1CCC(=O)O)CC2=C(C(=C(N2)/C=C\3/C(=C(C(=O)N3)C)C=C)C)CCC(=O)O)/C=C/4\C(=C(C(=O)N4)C=C)C	2.9		Organoheterocyclic compounds	Tetrapyrroles and derivatives	Bilirubins	27213.3	80507.5	6498.25	30519.5	0	17902.5	27398.4	0	27204.1
1.55_326.1454m/z	Try Val	C16H21N3O3	1.54695	-6.88283	326.145	pos	M+Na	107475	KRNYOVHEKOBTEF-YUMQZZPRSA-N	CC(C)[C@@H](C(=O)N[C@@H](C(C)C)C(=O)O)N	-2.8		Organic acids and derivatives	Carboxylic acids and derivatives	Amino acids, peptides, and analogues	77855.6	85211.3	83060.3	28953.4	80894.3	57104.4	68004.3	213165	30719.4
8.44_194.0810m/z	2,8-Quinolinediol	C9H7NO2	8.44263	-0.980018	194.081	pos	M+CH3OH+H	97250	ZXZKYYHTWHJHFT-UHFFFAOYSA-N	C1=CC2=C(C(=C1)O)NC(=O)C=C2	1		Organoheterocyclic compounds	Quinolines and derivatives	Quinolones and derivatives	4193.99	3872.49	2934.8	4059.74	1768.76	3067.92	2622.99	4697.32	8272.61
0.92_280.1385m/z	(3-ethyl-3-hydroxy-7-azaspiro[3.5]nonan-7-yl)-thiophen-2-ylmethanone	C15H21NO2S	0.92315	6.9463	280.139	pos	M+H									17293.5	21509.7	18783.9	16842.9	8775.38	34854.2	34665.1	15617.9	4788.51
9.18_442.2618m/z	Leukotriene E3	C23H39NO5S	9.18223	-0.860903	442.262	pos	M+H	6440643	KRTWHKZMWCZCIK-VRZYSOTLSA-N	CCCCCCCC/C=C\C=C\C=C\[C@H]([C@H](CCCC(=O)O)O)SC[C@@H](C(=O)O)N	2.8		Lipids and lipid-like molecules	Fatty Acyls	Eicosanoids	20614.4	22180.4	21702.1	40413.6	10558.2	55064.8	24774.1	7904.03	27368
3.27_351.1755m/z	hydroxyvalerylglycine	C7H13NO4	3.26642	-1.90712	351.176	pos	2M+H									440.741	0	0	0	12042	0	0	2455.38	0
8.73_333.2056m/z	PGB3	C20H28O4	8.7331	-1.39847	333.206	pos	M+H	5283113	DQRGQQAJYRBDRP-UNBCGXALSA-N	CC/C=C\C[C@@H](/C=C/C1=C(C(=O)CC1)C/C=C\CCCC(=O)O)O	2.7		Lipids and lipid-like molecules	Fatty Acyls	Eicosanoids	32434.1	31459.5	34234.8	31892	38859.4	46808.7	23369.5	25689.2	51522.6
2.03_288.1913m/z	Ile Val Gly	C13H25N3O4	2.03217	-1.85089	288.191	pos	M+H	145456330	KXUKTDGKLAOCQK-LSJOCFKGSA-N	CC[C@H](C)[C@@H](C(=O)N[C@@H](C(C)C)C(=O)NCC(=O)O)N	-2.6		Organic acids and derivatives	Carboxylic acids and derivatives	Amino acids, peptides, and analogues	13416.2	8265.01	12437.7	12187.2	23076.2	26698.2	5277.27	6229.2	9129.22
8.91_313.2369m/z	9S,10S,11R-trihydroxy-12Z-octadecenoic acid	C18H34O5	8.91405	-1.36882	313.237	pos	M+H-H2O	16061050	JHGVFGJXFVIYSM-BSHMHQBXSA-N	CCCCC/C=C\[C@H]([C@H]([C@H](CCCCCCCC(=O)O)O)O)O	3.5		Lipids and lipid-like molecules	Fatty Acyls	Fatty acids and conjugates	43699.8	39703.9	42813.9	38462.6	29528.8	74488.7	62207.7	26655.3	54720.7
9.24_294.2190n	Sterebin D	C18H30O3	9.23833	-1.61153	312.253	pos	M+NH4, M+ACN+H, M+H	14396288	BQUAFPABUCARCY-BQYQJAHWSA-N	CC(=O)/C=C/C1C2(CCCC(C2CC(C1(C)O)O)(C)C)C	3		Lipids and lipid-like molecules	Prenol lipids	Sesquiterpenoids	41112.7	41249.2	40969.3	37095.8	45921.4	44577.5	66733.6	32810.7	66407.4
13.93_339.3001m/z	Alpha-Linolenoyl ethanolamide	C20H35NO2	13.9274	-1.61254	339.3	pos	M+NH4	5283449	HBJXRRXWHSHZPU-PDBXOOCHSA-N	CC/C=C\C/C=C\C/C=C\CCCCCCCC(=O)NCCO	5		Organic nitrogen compounds	Organonitrogen compounds	Amines	24404.3	13237.1	9871.93	28341.2	15937.9	6305.68	7041.12	8105.62	30167
6.29_490.2905m/z	N-Arachidonoyl tyrosine	C29H41NO4	6.2931	-4.78718	490.291	pos	M+Na	42607332	QUMCPEFSPGOHMM-CYPURTGSSA-N	CCCCC/C=C\C/C=C\C/C=C\C/C=C\CCCC(=O)N[C@@H](CC1=CC=C(C=C1)O)C(=O)O	7.3		Organic acids and derivatives	Carboxylic acids and derivatives	Amino acids, peptides, and analogues	42782	49556.2	46318	81920.8	31315.6	12757.8	214433	8454.87	14570
5.52_579.1705m/z	Acacetin 7-[apiosyl(1->6)-glucoside]	C27H30O14	5.5242	-0.615669	579.17	pos	M+H									4923.43	5096.65	5537.16	42837.8	6017.66	1093.52	0	0	0
10.88_270.2423m/z	(Z)-7-Hexadecen-1,16-olide	C16H28O2	10.8846	-1.78784	270.242	pos	M+NH4									4203.1	3287.75	4309.54	6133.82	3865.72	3716.02	4723.07	3365.22	6145.84
6.53_148.0755m/z	Indole-3-carbinol	C9H9NO	6.52608	-1.42883	148.075	pos	M+H	3712	IVYPNXXAYMYVSP-UHFFFAOYSA-N	C1=CC=C2C(=C1)C(=CN2)CO	1.1		Organoheterocyclic compounds	Indoles and derivatives	Indoles	11451.1	10702.8	11052.2	1431.37	2366	1953.76	63684.9	9477.93	2761.79
5.19_374.2280m/z	Glu Ile Leu	C17H31N3O6	5.19077	-1.38919	374.228	pos	M+H	11552504	QXDXIXFSFHUYAX-MNXVOIDGSA-N	CC[C@H](C)[C@@H](C(=O)N[C@@H](CC(C)C)C(=O)O)NC(=O)[C@H](CCC(=O)O)N	-3		Organic acids and derivatives	Carboxylic acids and derivatives	Amino acids, peptides, and analogues	10753.5	11136.1	10047	8369.54	4681.62	29996.4	5450.36	6966.46	12232.4
12.20_360.2889m/z	(2E,5E,12Z,15Z)-1-Hydroxy-2,5,12,15-heneicosatetraen-4-one	C21H34O2	12.2004	-2.42217	360.289	pos	M+ACN+H	21964638	QQWDVOVXGKHITR-MORWAMEYSA-N	CCCCC/C=C/C/C=C/CCCCC/C=C/C(=O)/C=C/CO	6.2		Lipids and lipid-like molecules	Fatty Acyls	Fatty alcohols	2503	2202.71	2559.95	15210.9	0	7565.18	0	0	0
8.86_355.2623m/z	12alpha-hydroxy-3-oxo-5beta-cholan-24-oic Acid	C24H38O4	8.86127	-2.07265	355.262	pos	M+H-2H2O	160738	WMUMZOAFCDOTRW-OVEHVULHSA-N	C[C@H](CCC(=O)O)[C@H]1CC[C@@H]2[C@@]1([C@H](C[C@H]3[C@H]2CC[C@H]4[C@@]3(CCC(=O)C4)C)O)C	4.5		Lipids and lipid-like molecules	Steroids and steroid derivatives	Bile acids, alcohols and derivatives	46856.8	42778.9	44541	2877.81	56839.8	6815.77	260243	12589.6	246.32
7.57_240.1954m/z	Isokobusone	C14H22O2	7.5708	-1.88019	240.195	pos	M+NH4	3860435	BSFUDCIRZBAPDS-UHFFFAOYSA-N	CC1(CC2C1CCC(=C)C(CCC2=O)O)C	2.1	C16977	Organic oxygen compounds	Organooxygen compounds	Alcohols and polyols	31118	31449.3	32822.4	39298.2	27586.5	32241.8	47761.8	26047.7	51869.6
5.22_350.2068m/z	Phe Leu Ala	C18H27N3O4	5.2249	-1.81652	350.207	pos	M+H	5478845	BYXHQQCXAJARLQ-ZLUOBGJFSA-N	C[C@@H](C(=O)N[C@@H](C)C(=O)N[C@@H](C)C(=O)O)N	-4.7		Organic acids and derivatives	Carboxylic acids and derivatives	Amino acids, peptides, and analogues	9420.85	9851.98	7838.37	10292.3	7434.7	17918.3	557.019	6083.61	19347.3
5.37_253.1179m/z	3'-Hydroxyhexobarbital	C12H16N2O4	5.3671	-1.56586	253.118	pos	M+H	160460	YHCGILGEMWNROZ-UHFFFAOYSA-N	CC1(C(=O)NC(=O)N(C1=O)C)C2=CC(CCC2)O	0	C03068	Organoheterocyclic compounds	Diazines	Pyrimidines and pyrimidine derivatives	8748.02	9158.94	7770.95	922.114	11785.6	2684.39	7630.02	24731.8	1379.22
0.67_691.2288m/z	Naringin 6''-rhamnoside	C33H42O18	0.6681	7.58463	691.229	pos	M+H-2H2O									366789	377340	429109	799772	447486	785222	398876	126930	626355
10.24_217.1220m/z	3alpha-Hydroxyoreadone	C14H20O4	10.2409	-1.32392	217.122	pos	M+H-2H2O	131751906	QWJVXAZUVABFEO-UHFFFAOYSA-N	CC1(C2CC=C3COC(C3C2C(=O)CC1O)O)C	-0.1		Organoheterocyclic compounds	Naphthofurans		1192.33	1147.56	1274.5	0	7058.85	167.367	194.332	0	178.764
0.83_427.0946m/z	Cysteineglutathione disulfide	C13H22N4O8S2	0.825433	-1.28732	427.095	pos	M+H	53477713	BNRXZEPOHPEEAS-PPSBICQBSA-N	C(CC(=O)N[C@@H](CSSCC(C(=O)O)N)C(=O)NCC(=O)O)[C@@H](C(=O)O)N	-7.7		Organic acids and derivatives	Carboxylic acids and derivatives	Amino acids, peptides, and analogues	264628	195679	232086	378714	85449.1	255695	147255	205643	360557
9.02_455.3512m/z	Priverogenin A	C30H48O4	9.02087	-1.73849	455.351	pos	M+H-H2O									2795.39	1888.82	3238.05	27660.5	1561.86	0	0	502.056	0
8.00_362.3257m/z	10,20-Dihydroxyeicosanoic acid	C20H40O4	7.9979	-2.13872	362.326	pos	M+NH4	14259007	RIIQXYZWFWMFSB-UHFFFAOYSA-N	C(CCCCCO)CCCCC(CCCCCCCCC(=O)O)O	5.8		Lipids and lipid-like molecules	Fatty Acyls	Fatty acids and conjugates	642888	667220	577398	1.17131e+06	465075	529925	429689	581667	1.48171e+06
12.41_794.5629m/z	PE(18:4(6Z,9Z,12Z,15Z)/22:1(13Z))	C45H80NO8P	12.4102	-8.22486	794.563	pos	M+H									29780.7	25994.3	27370.9	3253.27	32944.1	37115.8	79285.8	23854.7	7984.21
6.73_406.1887m/z	3,8,13,15-tetrahydroxy-16,17-dimethoxytricyclo[12.3.1.1,]nonadeca-1(18),2,4,6(19),14,16-hexaen-9-one	C21H24O7	6.72665	6.86446	406.189	pos	M+NH4									2.54813	0	4.18335	0	0	12764.9	0	0.449548	0
1.59_322.1063m/z	gamma-Glutamyl-S-methylcysteine sulfoxide	C9H16N2O6S	1.59262	-1.5287	322.106	pos	M+ACN+H	13894650	UPCDLBPYWXOCOK-UHFFFAOYSA-N	CSCC(C(=O)O)NC(=O)CCC(C(=O)O)N	-3.5		Organic acids and derivatives	Carboxylic acids and derivatives	Amino acids, peptides, and analogues	745.669	2500.32	695.226	0	0	76235.5	0	11945.3	0
4.98_332.2175m/z	Ser Leu Ile	C15H29N3O5	4.9817	-1.41549	332.218	pos	M+H	145457799	HEUVHBXOVZONPU-BJDJZHNGSA-N	CC[C@H](C)[C@@H](C(=O)O)NC(=O)[C@H](CC(C)C)NC(=O)[C@H](CO)N	-2		Organic acids and derivatives	Carboxylic acids and derivatives	Amino acids, peptides, and analogues	5132.59	4577.5	5355.56	2716.75	2437.65	19586.8	4726.41	2130.78	2904.38
0.84_221.0897n	N-Acetyl-D-Glucosamine	C8H15NO6	0.838083	-1.0809	204.086	pos	M+H-H2O, M+H, M+H-2H2O	439174	OVRNDRQMDRJTHS-RTRLPJTCSA-N	CC(=O)N[C@@H]1[C@H]([C@@H]([C@H](OC1O)CO)O)O	-1.7	C00140	Organic oxygen compounds	Organooxygen compounds	Carbohydrates and carbohydrate conjugates	1.21963e+06	1.0168e+06	1.08935e+06	1.0338e+06	771214	1.80228e+06	1.39108e+06	1.08127e+06	1.26524e+06
9.78_582.2472n	Biliverdin	C33H34N4O6	9.77752	-1.11348	583.254	pos	M+H, M+Na	5280353	RCNSAJSGRJSBKK-NSQVQWHSSA-N	CC\1=C(/C(=C/C2=C(C(=C(N2)/C=C\3/C(=C(C(=O)N3)C)C=C)C)CCC(=O)O)/N/C1=C\C4=NC(=O)C(=C4C)C=C)CCC(=O)O	2.5	C00500	Organoheterocyclic compounds	Tetrapyrroles and derivatives	Bilirubins	549195	482090	412016	382571	1.05423e+06	148799	442284	332688	229212
9.56_310.2372m/z	(2'E,4'Z,7'Z,8E)-Colnelenic acid	C18H28O3	9.56087	-1.45969	310.237	pos	M+NH4	6441679	OYKAXBUWOIRLGF-VMBRNALUSA-N	CC/C=C\C/C=C\C=C\O/C=C/CCCCCCC(=O)O	5.2		Lipids and lipid-like molecules	Fatty Acyls	Fatty acids and conjugates	8102.35	7995.49	7959.81	10434.2	8088.34	9149.89	10855.4	7970.61	13269.9
8.75_346.3310m/z	Polyoxyethylene 40 monostearate	C20H40O3	8.75047	-1.77327	346.331	pos	M+NH4									116814	107898	125064	207570	93693.5	78006.9	44454.6	95778.3	334054
9.35_287.0909m/z	5,7,4'-Trihydroxy-8-methylflavanone	C16H14O5	9.3452	-1.66275	287.091	pos	M+H	16094542	GMVYLXBMPRDZDR-UHFFFAOYSA-N	CC1=C2C(=C(C=C1O)O)C(=O)CC(O2)C3=CC=C(C=C3)O	2.8		Phenylpropanoids and polyketides	Flavonoids	Flavans	6179.64	6408.09	7009.06	1185.76	27791.6	1609.49	529.117	0	2601.36
7.29_287.0545m/z	luteolin	C15H10O6	7.28517	-1.78576	287.055	pos	M+H	5280445	IQPNAANSBPBGFQ-UHFFFAOYSA-N	C1=CC(=C(C=C1C2=CC(=O)C3=C(C=C(C=C3O2)O)O)O)O	1.4	C01514	Phenylpropanoids and polyketides	Flavonoids	Flavones	35767.3	33735	32702.5	36104.5	78561.6	33207.5	47611.5	10285.5	16389.6
8.34_167.1429m/z	delta-Undecalactone	C11H20O2	8.33562	-0.61767	167.143	pos	M+H-H2O	61204	YZRXRLLRSPQHDK-UHFFFAOYSA-N	CCCCCCC1CCCC(=O)O1	3.1		Organoheterocyclic compounds	Lactones	Delta valerolactones	1179.31	2228.56	1276.15	418.12	1131.64	427.646	7188.44	625.198	683.304
1.48_251.1022m/z	Tyr Ser	C12H16N2O5	1.4849	-1.68816	251.102	pos	M+H-H2O	7021866	MALNXHYEPCSPPU-UWVGGRQHSA-N	C1=CC(=CC=C1C[C@@H](C(=O)O)NC(=O)[C@H](CO)N)O	-4.5		Organic acids and derivatives	Carboxylic acids and derivatives	Amino acids, peptides, and analogues	4018.09	4295.3	5074.78	2446.4	620.345	29339.8	2212.05	1576.94	6266.56
0.80_95.0608m/z	4-Methylpyrimidine	C5H6N2	0.8005	4.00728	95.0608	pos	M+H									16534.2	22914.4	22123	31995.3	28204.8	15694.9	24870.7	23868.3	20652.5
5.30_259.1325m/z	Eremopetasidione	C14H20O3	5.29808	8.60688	259.132	pos	M+Na	72755911	ZKOZDFWTXYIUDZ-UHFFFAOYSA-N	CC1C(CCC2C1(C=C(C(=O)C2)C(=O)C)C)O	1.7		Lipids and lipid-like molecules	Prenol lipids	Sesquiterpenoids	2665.3	2960.17	2744.43	303.545	5335.48	2053.43	3556.3	6236.78	344.493
6.75_426.2482m/z	20-Trihydroxy-leukotriene-B4	C20H32O7	6.7451	-1.21771	426.248	pos	M+ACN+H	53481513	UZWWTCBNUQJEPB-WLMOLUCVSA-N	C(CCC(O)(O)O)C/C=C\C[C@@H](/C=C/C=C/C=C\[C@@H](CCCC(=O)O)O)O	1.3		Lipids and lipid-like molecules	Fatty Acyls	Eicosanoids	5498.56	3292.59	4889.73	0	4888.88	735.477	3093.73	19609.1	0
4.16_216.0897n	L-1,2,3,4-Tetrahydro-beta-carboline-3-carboxylic acid	C12H12N2O2	4.15938	-0.90381	217.097	pos	M+H-H2O, M+H	98285	FSNCEEGOMTYXKY-UHFFFAOYSA-N	C1C(NCC2=C1C3=CC=CC=C3N2)C(=O)O	-1.2		Organoheterocyclic compounds	Indoles and derivatives	Pyridoindoles	182235	181433	168672	2912.59	1.04536e+06	10782.4	8391.11	7156.22	3314.51
10.44_336.2298n	PGF2Alpha 1,15-lactone	C20H32O4	10.4378	-0.736234	319.227	pos	M+H-H2O, M+H, M+Na									29624.3	31898.4	35335	31285.5	29498.6	55703	46759.7	7050.5	49734
10.90_528.3081m/z	LysoPA(22:4(7Z,10Z,13Z,16Z)/0:0)	C25H43O7P	10.9027	-0.793253	528.308	pos	M+ACN+H	87978099	KSDVXYAHZXLGDS-DOFZRALJSA-N	CCCCC/C=C\C/C=C\C/C=C\C/C=C\CCCCCC(=O)OCC(COP(=O)(O)O)O	5.3		Lipids and lipid-like molecules	Glycerophospholipids	Glycerophosphates	24986.2	18882.9	21128.5	31595.4	33645	22970	14444.2	5618.88	37920.5
2.36_223.1074m/z	Phe Gly	C11H14N2O3	2.35808	-1.49353	223.107	pos	M+H	6992304	GLUBLISJVJFHQS-VIFPVBQESA-N	C1=CC=C(C=C1)C[C@@H](C(=O)NCC(=O)O)N	-2.5		Organic acids and derivatives	Carboxylic acids and derivatives	Amino acids, peptides, and analogues	1.66845e+06	1.59586e+06	1.51717e+06	1.49692e+06	1.11843e+06	3.44986e+06	549686	1.30903e+06	2.94578e+06
12.05_308.2944m/z	Serratol	C20H34O	12.0466	-1.49357	308.294	pos	M+NH4	101618281	ZVWXZFYWLABNOW-XBMWAWDJSA-N	C/C/1=C/CC/C(=C\CC(CC/C(=C\CC1)/C)(C(C)C)O)/C	4.8		Lipids and lipid-like molecules	Prenol lipids	Diterpenoids	10727.5	9888.66	10347.2	13022.9	9553.21	7606.94	12835.1	7396.26	18687.8
5.89_591.2806m/z	Canesceol	C29H44O11	5.89022	5.28604	591.281	pos	M+Na									3121.71	6294.72	4580.11	0	16.7195	0	70351.1	18.6057	1024.5
6.64_288.2164m/z	Octanoylcarnitine	C15H29NO4	6.63658	-1.87548	288.216	pos	M+H	123701	CXTATJFJDMJMIY-UHFFFAOYSA-N	CCCCCCCC(=O)OC(CC(=O)[O-])C[N+](C)(C)C	3.4	C02838	Lipids and lipid-like molecules	Fatty Acyls	Fatty acid esters	30188.3	30850.7	31852.5	38406.4	24934.8	65492.8	35961.3	21488.8	30835.4
6.55_331.2263m/z	Cortolone	C21H34O5	6.54517	-1.32035	331.226	pos	M+H-2H2O	160499	JXCOSKURGJMQSG-AZQJGLEESA-N	C[C@]12CC[C@H](C[C@H]1CC[C@@H]3[C@@H]2C(=O)C[C@]4([C@H]3CC[C@@]4([C@H](CO)O)O)C)O	1.8	C05481	Lipids and lipid-like molecules	Steroids and steroid derivatives	Hydroxysteroids	2860.56	2570.28	3073.29	709.541	3162.05	1052.44	7619.2	4490.76	1217.46
0.64_162.1003n	DL-5-HYDROXYLYSINE	C6H14N2O3	0.641	-1.0375	163.108	pos	M+H, M+ACN+H, M+H-H2O	3032849	YSMODUONRAFBET-UHNVWZDZSA-N	C(C[C@@H](C(=O)O)N)[C@H](CN)O	-4.2		Organic acids and derivatives	Carboxylic acids and derivatives	Amino acids, peptides, and analogues	196318	197000	182531	140362	167005	210979	165847	274571	232784
1.29_233.1129m/z	Asp Val	C9H16N2O5	1.28645	-1.45594	233.113	pos	M+H	7009616	CPMKYMGGYUFOHS-FSPLSTOPSA-N	CC(C)[C@@H](C(=O)O)NC(=O)[C@H](CC(=O)O)N	-4.7		Organic acids and derivatives	Carboxylic acids and derivatives	Amino acids, peptides, and analogues	109221	102874	108009	49142.4	65645.3	375409	66057.3	77980.6	77704.1
9.56_283.2052m/z	2-Hydroxy-6-(8-tridecenyl)benzoic acid	C20H30O3	9.56087	-1.31752	283.205	pos	M+H-2H2O									12702	12990.3	12494.4	14791.4	16295.9	19563.9	24316	601.334	20587.1
7.98_331.0806m/z	Aflatoxin B2a	C17H14O7	7.97997	-1.83854	331.081	pos	M+H	104825	PFQSKXVNBUHPIW-AUWAXLAASA-N	COC1=C2C3=C(C(=O)CC3)C(=O)OC2=C4[C@@H]5C[C@@H](O[C@@H]5OC4=C1)O	0.8	C16753	Phenylpropanoids and polyketides	Coumarins and derivatives	Furanocoumarins	14511.4	13438.7	11329.6	52179.5	565.857	15761.8	3243.01	215.77	28088.2
4.88_249.0867m/z	5-Hydroxyindoleacetylglycine	C12H12N2O4	4.87547	-1.33986	249.087	pos	M+H	440806	LFUCRBSGQMAKCO-UHFFFAOYSA-N	C1=CC2=C(C=C1O)C(=CN2)CC(=O)NCC(=O)O	0.5	C05832	Organic acids and derivatives	Carboxylic acids and derivatives	Amino acids, peptides, and analogues	20570.4	20541.8	18710.1	3856.66	32318.5	4470.81	18788.3	56443.6	3075.31
10.31_382.2947m/z	7-O-Acetylaustroinulin	C22H36O4	10.3133	-1.31565	382.295	pos	M+NH4	131752055	IEAUFJOLHRNYMW-UVTDQMKNSA-N	C/C(=C/CC1C2(CCCC(C2C(C(C1(C)O)OC(=O)C)O)(C)C)C)/C=C	5		Lipids and lipid-like molecules	Prenol lipids	Diterpenoids	3349.18	4192.27	3792.6	4806.11	4000.3	7222.33	6084.14	1477.18	5421.96
8.53_446.2896m/z	Lucidone C	C24H36O5	8.5345	-1.18288	446.29	pos	M+ACN+H	11253859	ANPTXNYQLGJVRE-BQYQJAHWSA-N	COC1=CC(=O)C(=C1O)C(=O)/C=C/C2=CC=CC=C2	2.4		Phenylpropanoids and polyketides	Cinnamic acids and derivatives		8158.5	8135.36	8369.95	0	17788.3	3989.99	4179.82	21855	525.933
4.98_439.1008m/z	Riboflavin cyclic-4',5'-phosphate	C17H19N4O8P	4.9817	-1.29874	439.101	pos	M+H	11026517	CVZKYDYRJQYYDJ-SCRDCRAPSA-N	CC1=CC2=C(C=C1C)N(C3=NC(=O)NC(=O)C3=N2)C[C@@H]([C@@H]([C@H]4COP(=O)(O4)O)O)O	-1.6	C16071	Organoheterocyclic compounds	Pteridines and derivatives	Alloxazines and isoalloxazines	42107.7	43375.7	46207.8	77927.2	48291.7	59103.7	39059	35758.9	97007.9
1.45_390.1864m/z	Leu Glu Glu	C16H27N3O8	1.45263	-1.68185	390.186	pos	M+H	145456409	HFBCHNRFRYLZNV-GUBZILKMSA-N	CC(C)C[C@@H](C(=O)N[C@@H](CCC(=O)O)C(=O)N[C@@H](CC(=O)O)C(=O)O)N	-3.6		Organic acids and derivatives	Peptidomimetics	Hybrid peptides	9590.7	7744.22	8474.68	6498.15	1817.31	63838.7	8006.43	0	7799.9
12.15_259.1900m/z	Dibutyl hexanedioate	C14H26O4	12.148	-1.47376	259.19	pos	M+H									10724.4	7659.46	9591.12	12577.7	9979.79	11316.2	10095.5	9659.83	12925.8
6.69_265.1430m/z	Sequiterpene Lactone 326	C15H20O4	6.69147	-1.54478	265.143	pos	M+H	338659	JPWMRQZYTCWJHW-UHFFFAOYSA-N	CC1CC2C(CC3(C1(CCC3=O)O)C)C(=C)C(=O)O2	1.3		Lipids and lipid-like molecules	Prenol lipids	Terpene lactones	3978.08	5001.39	4417.8	1013.16	5500.87	730.436	8674.21	8843.18	761.425
1.50_267.1334m/z	Phe Thr	C13H18N2O4	1.50058	-1.85358	267.133	pos	M+H	11321969	DSGIVWSDDRDJIO-ZXXMMSQZSA-N	C[C@H]([C@@H](C(=O)N[C@@H]([C@@H](C)O)C(=O)O)N)O	-4.5		Organic acids and derivatives	Carboxylic acids and derivatives	Amino acids, peptides, and analogues	102838	99715.7	113814	96070	80176	273118	42450.8	88040.5	170204
11.78_271.0861m/z	4-(2-fluorobenzoyl)-1,3-dihydroquinoxalin-2-one	C15H11FN2O2	11.7806	-6.07081	271.086	pos	M+H									4887.01	4210.57	3822.13	3561.65	8237.91	971.408	18127.8	512.123	1038.32
11.49_366.2997m/z	12,15-Epoxy-13,14-dimethyleicosa-12,14,16-trienoic acid	C22H36O3	11.4935	-1.7493	366.3	pos	M+NH4	13965212	JDPJNLGDCVKZFL-NTCAYCPXSA-N	CCC/C=C/C1=C(C(=C(O1)CCCCCCCCCCC(=O)O)C)C	7.5		Lipids and lipid-like molecules	Fatty Acyls	Fatty acids and conjugates	19994	19193.9	17814.7	24787.9	28654.9	9155.46	25615	14239.1	35572.6
3.60_196.0602m/z	o-Hydroxyhippuric acid	C9H9NO4	3.5963	-0.967479	196.06	pos	M+H	151012	ZMHLUFWWWPBTIU-UHFFFAOYSA-N	C1=CC(=CC=C1C(=O)NCC(=O)O)O	-0.6		Benzenoids	Benzene and substituted derivatives	Benzoic acids and derivatives	544093	521423	519499	109121	1.33831e+06	251360	490267	729836	114520
1.72_390.1864m/z	Glu Ile Glu	C16H27N3O8	1.71653	-1.67777	390.186	pos	M+H	145455407	VGUYMZGLJUJRBV-YVNDNENWSA-N	CC[C@H](C)[C@@H](C(=O)N[C@@H](CCC(=O)O)C(=O)O)NC(=O)[C@H](CCC(=O)O)N	-4.9		Organic acids and derivatives	Carboxylic acids and derivatives	Amino acids, peptides, and analogues	8346.31	6674.99	6962.13	8372.03	3964.81	23682.4	3522.43	8220.6	10521.7
9.04_277.2157m/z	((+-))-(E)-13-Hydroxy-10-oxo-11-octadecenoic acid	C18H32O4	9.03857	-1.54983	277.216	pos	M+H-2H2O									52887.5	48849.3	54176	55950.2	52198	91990.4	74526.8	29797.5	59919.7
2.08_348.1761m/z	Asp Ile Thr	C14H25N3O7	2.07978	-1.13151	348.176	pos	M+H	145456281	HJDZMPFEXINXLO-QPHKQPEJSA-N	CC[C@H](C)[C@@H](C(=O)N[C@@H]([C@@H](C)O)C(=O)N[C@@H]([C@@H](C)CC)C(=O)O)N	-2.2		Organic acids and derivatives	Carboxylic acids and derivatives	Amino acids, peptides, and analogues	9023.56	8677.32	6907.86	717.363	2641.63	56703.5	3511.86	609.329	720.196
6.92_362.2683m/z	17-HDoHE	C22H32O3	6.92278	-1.9064	362.268	pos	M+NH4									2260.65	1818.9	1912.97	0	358.948	0	18847.3	0	0
1.56_281.1127m/z	Phe Asp	C13H16N2O5	1.56108	-1.708	281.113	pos	M+H									175885	192160	189296	143018	131517	409894	67286.5	169424	280497
3.32_391.2001m/z	Met Ile Gln	C16H30N4O5S	3.31525	-2.14521	391.2	pos	M+H	145455105	RGAOLBZBLOJUTP-GRLWGSQLSA-N	CC[C@H](C)[C@@H](C(=O)N[C@@H]([C@@H](C)CC)C(=O)O)NC(=O)[C@H](CCC(=O)N)N	-3.6		Organic acids and derivatives	Carboxylic acids and derivatives	Amino acids, peptides, and analogues	3459.97	2378.08	3267.16	0	0	25305.3	0	0	0
8.52_512.3339m/z	19alpha-19-Hydroxy-3,11-dioxo-12-ursen-28-oic acid	C29H42O5	8.51533	-6.68566	512.334	pos	M+ACN+H	131752425	LEDUTIHVUWXGHW-OVFLEQCASA-N	C[C@@H]1CC[C@@]2(CCC3C(=CC(=O)C4[C@]3(CCC5[C@@]4(CCC(=O)C5(C)C)C)C)C2C1(C)O)C(=O)O	4		Organic oxygen compounds	Organooxygen compounds	Carbonyl compounds	3868.96	3891.68	2644.15	2068.47	404.511	20084	0	0	0
5.42_336.1912m/z	Gly Phe Ile	C17H25N3O4	5.41997	-1.79324	336.191	pos	M+H	53908349	IBYOLNARKHMLBG-WHOFXGATSA-N	CC[C@H](C)[C@@H](C(=O)O)NC(=O)[C@H](CC1=CC=CC=C1)NC(=O)CN	-2.1		Organic acids and derivatives	Carboxylic acids and derivatives	Amino acids, peptides, and analogues	5996.85	4890.29	5908.13	1997.6	4222.56	21098.9	1059.07	4044.33	6515.18
8.48_355.2625m/z	Nutriacholic acid	C24H38O4	8.47888	-1.68857	355.262	pos	M+H-2H2O	444262	DXOCDBGWDZAYRQ-AURDAFMXSA-N	C[C@H](CCC(=O)O)[C@H]1CC[C@@H]2[C@@]1(CC[C@H]3[C@H]2C(=O)C[C@H]4[C@@]3(CC[C@H](C4)O)C)C	4.6		Lipids and lipid-like molecules	Steroids and steroid derivatives	Bile acids, alcohols and derivatives	3645.55	4794.65	4091.13	0	4661.95	1911.03	22809	4779.44	6.667
14.03_403.2806m/z	MG(0:0/i-18:0/0:0)	C21H42O4	14.0256	3.015	403.281	pos	M+2Na-H									5651.19	7038.75	5239.19	19583.2	8147.39	0	842.457	406.882	3979.06
11.03_271.0960m/z	Alpinetin	C16H14O4	11.0288	-1.64385	271.096	pos	M+H	154279	QQQCWVDPMPFUGF-ZDUSSCGKSA-N	COC1=CC(=CC2=C1C(=O)C[C@H](O2)C3=CC=CC=C3)O	2.5		Phenylpropanoids and polyketides	Flavonoids	O-methylated flavonoids	11464.5	13411	11954.6	8071.42	56411.5	6809.04	1528.11	708.435	1994.58
11.17_289.2159m/z	5-Androstenetriol	C19H30O3	11.1736	-0.918528	289.216	pos	M+H-H2O	9818021	GUGSXATYPSGVAY-DHKQUUGRSA-N	C[C@]12CC[C@@H](CC1=CC[C@@H]3[C@@H]2CC[C@]4([C@H]3C[C@H]([C@@H]4O)O)C)O	2.6		Lipids and lipid-like molecules	Steroids and steroid derivatives	Androstane steroids	7928.68	6154.51	5935.39	4830.57	3087.08	9539.37	29971.9	2066.58	4043.57
5.61_361.1387m/z	Phenethylamine glucuronide	C14H19NO6	5.61152	5.71863	361.139	pos	M+ACN+Na	191195	OYNLGXUYULDVEJ-IEECTRCBSA-N	C1=CC=C(C=C1)CCN[C@H]2[C@@H]([C@H]([C@@H]([C@H](O2)C(=O)O)O)O)O	-2.4		Organic oxygen compounds	Organooxygen compounds	Carbohydrates and carbohydrate conjugates	30823.8	32012.3	27258.2	43119.7	29395.1	16939.8	19077.6	52137.5	47219.6
9.63_484.3476m/z	Cholesterol sulfate	C27H46O4S	9.63413	4.39098	484.348	pos	M+NH4	65076	BHYOQNUELFTYRT-DPAQBDIFSA-N	C[C@H](CCCC(C)C)[C@H]1CC[C@@H]2[C@@]1(CC[C@H]3[C@H]2CC=C4[C@@]3(CC[C@@H](C4)OS(=O)(=O)O)C)C	8.2	C18043	Lipids and lipid-like molecules	Steroids and steroid derivatives	Cholestane steroids	7668.96	8076.44	6865.43	1398.25	2639.99	6600.64	10386.1	34418.2	0
7.61_309.2054m/z	2,3-dinor-8-iso-PGF2a	C18H30O5	7.6061	-1.82433	309.205	pos	M+H-H2O									3972.2	4051.53	3612.34	1995.84	6421.3	1788.5	6725.51	5162.4	2355.72
6.46_360.1832m/z	2-[[4-(2-methylpropoxycarbonyl)phenyl]carbamoyl]bicyclo[2.2.1]heptane-3-carboxylic acid	C20H25NO5	6.45615	7.45005	360.183	pos	M+H									20552	17175.4	16690.9	411.156	34055.9	3204.78	22059	43523.7	2958.81
4.40_338.1345m/z	Asp Gly Phe	C15H19N3O6	4.3953	-0.61149	338.134	pos	M+H	259606	FEUPVVCGQLNXNP-UHFFFAOYSA-N	C1=CC=C(C=C1)CC(C(=O)NC(CC2=CC=CC=C2)C(=O)O)NC(=O)CN	-1.3		Organic acids and derivatives	Carboxylic acids and derivatives	Amino acids, peptides, and analogues	20734.9	14353.9	16292.5	9516.08	3891.13	66625.6	8021.46	14997.8	5835.85
7.86_452.2091m/z	Ac-Ser-Asp-Lys-Pro-OH	C20H33N5O9	7.85763	-9.93095	452.209	pos	M+H-2H2O	65938	HJDRXEQUFWLOGJ-AJNGGQMLSA-N	CC(=O)N[C@@H](CO)C(=O)N[C@@H](CC(=O)O)C(=O)N[C@@H](CCCCN)C(=O)N1CCC[C@H]1C(=O)O	-5.4		Organic acids and derivatives	Carboxylic acids and derivatives	Amino acids, peptides, and analogues	9266.72	8152.68	9842.15	6233.58	11903.4	2372.12	2161.48	33533.3	3006.76
6.37_361.1387m/z	Nicotine glucuronide	C16H22N2O6	6.36715	4.90149	361.139	pos	M+Na	3035848	SAWAIULJDYFLPD-SOAFEQHCSA-N	CN1CCC[C@H]1C2=C[N+](=CC=C2)[C@@H]3[C@@H]([C@H]([C@@H]([C@H](O3)C(=O)[O-])O)O)O	-2.3		Organic oxygen compounds	Organooxygen compounds	Carbohydrates and carbohydrate conjugates	127875	147815	137609	188214	152334	83188	86397.2	218934	218937
5.24_393.1510m/z	N-Acetyl-7-O-acetylneuraminic acid	C13H21NO10	5.24258	1.92633	393.151	pos	M+ACN+H	440198	DUOKWMWKFGDUDQ-ZXQYLZRESA-N	CC(=O)N[C@@H]1[C@H](C[C@](O[C@H]1C(C(CO)O)OC(=O)C)(C(=O)O)O)O	-3.4	C04017	Organic oxygen compounds	Organooxygen compounds	Carbohydrates and carbohydrate conjugates	220716	198215	183272	18161.7	276510	69246.2	122364	684393	20734.9
8.14_368.2787m/z	Pregnanetriolone	C21H34O4	8.13938	-2.49011	368.279	pos	M+NH4	254631	WKFXHNDWEHDGQD-ZQRGSSBZSA-N	C[C@@H]([C@]1(CC[C@@H]2[C@@]1(CC(=O)[C@H]3[C@H]2CC[C@H]4[C@@]3(CC[C@H](C4)O)C)C)O)O	2.3	C15368	Lipids and lipid-like molecules	Steroids and steroid derivatives	Pregnane steroids	6997.8	6316.26	7212.45	1124.93	12579.6	15572.1	7726.25	7098.01	712.665
7.14_155.0489m/z	2-Hydroxy-1-naphthaldehyde	C11H8O2	7.14045	-1.26324	155.049	pos	M+H-H2O	12819	NTCCNERMXRIPTR-UHFFFAOYSA-N	C1=CC=C2C(=C1)C=CC(=C2C=O)O	2.8	C11427	Benzenoids	Naphthalenes	Naphthols and derivatives	8545.68	7423.8	8647.55	1153.18	9403.98	1697.34	13375.9	21520.5	4808.94
4.40_329.1492m/z	Phenylalanyl-Tyrosine	C18H20N2O4	4.3953	-1.24054	329.149	pos	M+H									97395	113685	108089	90455.2	82571.6	272145	49428	89836.4	148699
0.57_146.1650m/z	Spermidine	C7H19N3	0.5747	-1.41868	146.165	pos	M+H	1102	ATHGHQPFGPMSJY-UHFFFAOYSA-N	C(CCNCCCN)CN	-1	C00315	Organic nitrogen compounds	Organonitrogen compounds	Amines	16287.8	13556.1	14407.6	4834.06	17074.9	14381.3	5755.98	34436.3	3504.73
4.33_150.0581m/z	L-Methionine	C5H11NO2S	4.32572	-1.55322	150.058	pos	M+H	6137	FFEARJCKVFRZRR-BYPYZUCNSA-N	CSCC[C@@H](C(=O)O)N	-1.9	C00073	Organic acids and derivatives	Carboxylic acids and derivatives	Amino acids, peptides, and analogues	12761.9	13220.1	12376.8	14967.1	8232.86	25913.1	13728	5805.12	20140.4
4.29_477.1496m/z	4-Hydroxyphenytoin glucuronide	C21H20N2O9	4.29112	-1.70486	477.15	pos	M+CH3OH+H									2949.21	21874.9	13259.2	0	30926.7	1325.54	9139.77	26424.7	0
10.46_345.2419m/z	19,20-Dihydroxy-4Z,7Z,10Z,13Z,16Z-Docosapentaenoic acid	C22H34O4	10.4561	-1.52279	345.242	pos	M+H-H2O	16061148	FFXKPSNQCPNORO-MBYQGORISA-N	CCC(C(C/C=C\C/C=C\C/C=C\C/C=C\C/C=C\CCC(=O)O)O)O	4.4		Lipids and lipid-like molecules	Fatty Acyls	Fatty acids and conjugates	6450.37	7212.16	8539	8207.2	15940.1	4398.39	8176.49	2221.22	6480.57
3.79_290.1206m/z	7,8-Dihydrovomifoliol 9-[rhamnosyl-(1->6)-glucoside]	C25H42O12	3.78968	-8.95981	290.121	pos	M+2Na	85219381	JDTFCGGOAXAFRS-UHFFFAOYSA-N	CC1C(C(C(C(O1)OCC2C(C(C(C(O2)OC(C)CCC3(C(=CC(=O)CC3(C)C)C)O)O)O)O)O)O)O	-2.4		Lipids and lipid-like molecules	Fatty Acyls	Fatty acyl glycosides	41598.7	36653.8	36374	64455.6	18069.7	45623.1	40874.8	14641.6	45612.5
1.06_135.0683n	Phenacylamine	C8H9NO	1.0603	-1.07397	136.076	pos	M+H-H2O, M+H	11952	HEQOJEGTZCTHCF-UHFFFAOYSA-N	C1=CC=C(C=C1)C(=O)CN	0.8		Organic oxygen compounds	Organooxygen compounds	Carbonyl compounds	1.11743e+06	1.06152e+06	1.08846e+06	1.30723e+06	1.08622e+06	1.86676e+06	1.30619e+06	781856	1.30658e+06
1.13_217.1543m/z	Val Val	C10H20N2O3	1.13443	-1.55456	217.154	pos	M+H	107475	KRNYOVHEKOBTEF-YUMQZZPRSA-N	CC(C)[C@@H](C(=O)N[C@@H](C(C)C)C(=O)O)N	-2.8	C01653	Organic acids and derivatives	Carboxylic acids and derivatives	Amino acids, peptides, and analogues	328596	307747	336322	242922	206856	875516	144475	368590	451074
2.79_384.1144m/z	Succinyladenosine	C14H17N5O8	2.7864	-1.59617	384.114	pos	M+H	20849086	VKGZCEJTCKHMRL-VWJPMABRSA-N	C1=NC(=C2C(=N1)N(C=N2)[C@H]3[C@@H]([C@@H]([C@H](O3)CO)O)O)N[C@@H](CC(=O)O)C(=O)O	-0.7		Nucleosides, nucleotides, and analogues	Purine nucleosides		3.68167e+06	3.82936e+06	3.56839e+06	2.22468e+06	4.88867e+06	2.66746e+06	3.83435e+06	8.44947e+06	2.13938e+06
4.62_325.1754m/z	12S-HHT	C17H28O3	4.6173	1.51833	325.175	pos	M+2Na-H	5283141	KUKJHGXXZWHSBG-WBGSEQOASA-N	CCCCC[C@@H](/C=C/C=C/C/C=C\CCCC(=O)O)O	4.1		Lipids and lipid-like molecules	Fatty Acyls	Fatty acids and conjugates	20813.1	23091	22479	2298.76	15533	0	126462	5706.42	0
10.19_460.2687m/z	Pectachol	C26H34O6	10.1893	-1.58978	460.269	pos	M+NH4	78178168	QISGCNZPAGFKFT-UHFFFAOYSA-N	CC1(C2CCC(=C)C(C2(CCC1O)C)COC3=C(C=C4C=CC(=O)OC4=C3OC)OC)C	4.9		Phenylpropanoids and polyketides	Coumarins and derivatives		2.19622e+06	2.61352e+06	2.69988e+06	2.84192e+06	2.80814e+06	2.65736e+06	3.15781e+06	2.87531e+06	3.174e+06
2.67_263.0692m/z	5-Fluorouridine	C9H11FN2O6	2.67045	6.97656	263.069	pos	M+H	9427	FHIDNBAQOFJWCA-UAKXSSHOSA-N	C1=C(C(=O)NC(=O)N1[C@H]2[C@@H]([C@@H]([C@H](O2)CO)O)O)F	-1.7	C16633	Nucleosides, nucleotides, and analogues	Pyrimidine nucleosides		247659	243676	227769	249372	33062.6	601585	542421	128752	207940
8.18_386.2894m/z	gamma-Eudesmol rhamnoside	C21H36O5	8.17545	-1.82072	386.289	pos	M+NH4									9015.11	6687.82	8259.52	2185.24	10744.9	12353.8	33118	1551.25	391.696
13.93_226.2163m/z	2-Cyclotetradecen-1-one	C14H24O	13.9274	-1.29995	226.216	pos	M+NH4	6365540	RYRDADIPPFMIQM-ZRDIBKRKSA-N	C1CCCCC/C=C/C(=O)CCCCC1	5.2		Organic oxygen compounds	Organooxygen compounds	Carbonyl compounds	8776.51	10328.6	9616.74	12826.4	9287.86	7811.18	8495.08	7332.73	17484.4
4.81_427.1567m/z	Niazicin A	C17H23NO7S	4.80843	8.79404	427.157	pos	M+ACN+H	10068657	HMXLIRAHSHWREJ-QOYUQHOESA-N	C[C@H]1[C@@H]([C@H]([C@H]([C@@H](O1)OC2=CC=C(C=C2)CNC(=S)OC)O)O)OC(=O)C	1		Organic oxygen compounds	Organooxygen compounds	Carbohydrates and carbohydrate conjugates	240838	266540	241461	39802.6	361593	70710.8	229505	599649	65212.9
6.98_349.2367m/z	15-cyclohexyl pentanor PGF2Alpha	C21H34O5	6.97772	-1.82004	349.237	pos	M+H-H2O									4373.88	3693.47	3246.03	1792.79	16766.5	0	627.037	254.24	1124.73
10.12_542.3236m/z	PC(20:5/0:0)	C28H48NO7P	10.1189	-0.991923	542.324	pos	M+H	11757087	PDIGSOAOQOXRDU-WJPZTBRDSA-N	CC/C=C\C/C=C\C/C=C\C/C=C\C/C=C\CCCC(=O)OC[C@H](COP(=O)([O-])OCC[N+](C)(C)C)O	4		Lipids and lipid-like molecules	Glycerophospholipids	Glycerophosphocholines	32661.9	32326.6	33865.5	31085.5	28700.5	96554.6	38124.7	8920.48	14417.4
1.45_375.1140m/z	Dhurrin	C14H17NO7	1.45263	-7.1832	375.114	pos	M+ACN+Na	161355	NVLTYOJHPBMILU-YOVYLDAJSA-N	C1=CC(=CC=C1[C@@H](C#N)O[C@H]2[C@@H]([C@H]([C@@H]([C@H](O2)CO)O)O)O)O	-0.9	C05143	Organic oxygen compounds	Organooxygen compounds	Carbohydrates and carbohydrate conjugates	62066.8	65829.1	65097.4	35136.9	122128	12757.1	97967.1	149183	25684.1
12.74_600.4019m/z	PC(24:4/0:0)	C32H58NO7P	12.7379	-0.811486	600.402	pos	M+H	24779481	SKJMUADLQLZAGH-WJOKGBTCSA-N	CCCCCCCCCCCCCCCCCCCCCCCC(=O)OC[C@H](COP(=O)([O-])OCC[N+](C)(C)C)O	9.9		Lipids and lipid-like molecules	Glycerophospholipids	Glycerophosphocholines	24697.7	31444.7	17543.8	89690.5	51249.5	1423.23	868.489	1069.8	31437.2
3.65_318.1654m/z	Gly Glu Leu	C13H23N3O6	3.6467	-1.71151	318.165	pos	M+H	23650674	YYPFZVIXAVDHIK-IUCAKERBSA-N	CC(C)C[C@@H](C(=O)O)NC(=O)[C@H](CCC(=O)O)NC(=O)CN	-3.2		Organic acids and derivatives	Carboxylic acids and derivatives	Amino acids, peptides, and analogues	13006	14944.9	16173.8	15920.4	6587.58	30012.9	16374.2	17513.3	18132.9
6.37_377.1336m/z	N-Acetylserotonin glucuronide	C18H22N2O8	6.36715	-1.828	377.134	pos	M+H-H2O	29971054	DRKQFNYKSNWOTC-RNGZQALNSA-N	CC(=O)NCCC1=CNC2=C1C=C(C=C2)O[C@H]3[C@@H]([C@H]([C@@H]([C@H](O3)C(=O)O)O)O)O	-0.3		Organic oxygen compounds	Organooxygen compounds	Carbohydrates and carbohydrate conjugates	23188.9	25820.7	24476.1	40843.2	24520.3	14275.3	20509.9	37648.1	52771.4
1.78_424.1708m/z	5-Methyltetrahydrofolic acid	C20H25N7O6	1.78053	-4.34563	424.171	pos	M+H-2H2O									112985	110284	121604	46392.7	122742	51033.4	109186	295134	40460.7
14.82_789.5512n	PS(22:0/14:1(9Z))	C42H80NO10P	14.8165	-0.956574	790.559	pos	M+H, M+Na	52925204	UJDLXQDMWGXLFK-XJFGLLPISA-N	CCCCCCCCCCCCCC(=O)OC[C@H](COP(=O)(O)OC[C@@H](C(=O)O)N)OC(=O)CCCCCCC/C=C\CCCC	6.8		Lipids and lipid-like molecules	Glycerophospholipids	Glycerophosphoserines	58275.4	62301.2	45679	86312.9	51045.2	51731.9	67729.7	43354.3	75288.1
10.98_400.3416m/z	Persenone B	C23H42O4	10.9758	-1.40282	400.342	pos	M+NH4	9975455	DSLYZXQQSWFUHY-FOCLMDBBSA-N	CCCCCCCCCCCCC/C=C/C(=O)CC(COC(=O)C)O	6.4		Lipids and lipid-like molecules	Fatty Acyls	Fatty alcohols	94147.6	92357	88972.3	117059	103513	103596	109587	92791.5	126126
14.38_632.1705m/z	Peonidin 3-rhamnoside 5-glucoside	C28H33O15+	14.3759	-1.1218	632.17	pos	M+Na									0	0	0	36.5872	74683.9	0	27.2951	0	0
1.42_361.1710m/z	Asp Ile Asn	C14H24N4O7	1.42062	-2.11798	361.171	pos	M+H	73669361	PWDSHAAAFXISLE-SXTJYALSSA-N	CC[C@H](C)[C@@H](C(=O)N[C@@H]([C@@H](C)CC)C(=O)N[C@@H](CC(=O)O)C(=O)O)N	-2.9		Organic acids and derivatives	Carboxylic acids and derivatives	Amino acids, peptides, and analogues	2357	4928.68	8405.07	2291.82	978.709	29161.6	7060.35	1069.08	3445.94
8.81_538.3503m/z	Postin	C22H40N8O5	8.80587	8.62386	538.35	pos	M+ACN+H									3187.22	3584.08	4734.11	2192.62	950.89	27526.6	1794.21	0	0
5.07_175.0864m/z	Indole-3-acetamide	C10H10N2O	5.06902	-1.23025	175.086	pos	M+H	397	ZOAMBXDOGPRZLP-UHFFFAOYSA-N	C1=CC=C2C(=C1)C(=CN2)CC(=O)N	0.8	C02693	Organoheterocyclic compounds	Indoles and derivatives	Indoles	9529.54	9305.03	9667.35	2686.79	13563.6	4472.24	7465.39	25659.6	4567.65
5.61_251.1023m/z	Seryltyrosine	C12H16N2O5	5.61152	-1.42727	251.102	pos	M+H-H2O	4575735	MALNXHYEPCSPPU-UHFFFAOYSA-N	C1=CC(=CC=C1CC(C(=O)O)NC(=O)C(CO)N)O	-4.5		Organic acids and derivatives	Carboxylic acids and derivatives	Amino acids, peptides, and analogues	216459	182699	173634	54050.8	491412	88257.9	273341	209276	26796.4
10.88_294.2191n	13(S)-HOTrE	C18H30O3	10.8846	-1.46775	277.216	pos	M+H-H2O, M+NH4	16061072	KLLGGGQNRTVBSU-FQSPHKRJSA-N	CC/C=C\C[C@@H](/C=C/C=C\CCCCCCCC(=O)O)O	4.8	C16316	Lipids and lipid-like molecules	Fatty Acyls	Lineolic acids and derivatives	102014	90475.3	93470.5	141479	175389	119429	76601.9	42720.4	90412.9
3.03_330.0817m/z	3-oxo-3-[(3,4,5,6-tetrahydroxyoxan-2-yl)methoxy]propanoic acid	C9H14O9	3.03297	8.10553	330.082	pos	M+ACN+Na									4067.77	4128.32	3533.19	0	5630.24	461.314	4130.51	12586.2	860.575
4.00_561.3022m/z	Physapubenolide	C30H40O8	4.00365	-6.85513	561.302	pos	M+CH3OH+H									0	11034.8	7878.91	320.255	25.2089	58948.5	4780.91	2074.99	18070.9
0.79_175.1187m/z	D-Arginine	C6H14N4O2	0.787733	-1.17512	175.119	pos	M+H	71070	ODKSFYDXXFIFQN-SCSAIBSYSA-N	C(C[C@H](C(=O)O)N)CN=C(N)N	-4.2	C00792	Organic acids and derivatives	Carboxylic acids and derivatives	Amino acids, peptides, and analogues	4.03409e+06	3.95988e+06	4.05306e+06	4.46035e+06	2.53882e+06	1.02852e+07	4.0924e+06	2.21107e+06	5.16552e+06
1.92_106.0654m/z	2-Propionylpyrrole	C7H9NO	1.9222	2.34633	106.065	pos	M+H-H2O									1646.47	2232.71	2008.67	3067.23	989.416	1236.17	2962	1309.55	2434.04
6.98_441.2014m/z	Diferuloyl putrescine	C24H28N2O6	6.97772	-1.43095	441.201	pos	M+H	5321825	CHEMZHJQHCVLFI-MKICQXMISA-N	COC1=C(C=CC(=C1)/C=C/C(=O)NCCCCNC(=O)/C=C/C2=CC(=C(C=C2)O)OC)O	3		Phenylpropanoids and polyketides	Cinnamic acids and derivatives	Hydroxycinnamic acids and derivatives	20162.2	19641.4	17833.4	132229	1696.67	3347.34	887.06	1018.94	24203.7
10.47_295.2264m/z	12-Hydroxyhexadecanoic acid	C16H32O3	10.4734	7.4547	295.226	pos	M+Na	92836	JGHSBPIZNUXPLA-UHFFFAOYSA-N	CCCCCCCCCCCCCCC(C(=O)O)O	6.4	C18218	Lipids and lipid-like molecules	Fatty Acyls	Fatty acids and conjugates	15044.1	16419	17228	18059.1	10975.8	32800.9	20644.8	6737.07	13150.9
12.25_459.2710m/z	Lucidenic acid H	C27H40O7	12.2544	-6.44304	459.271	pos	M+H-H2O									3955.66	7483.54	6606.36	2050.78	16745.9	0	4473.87	3836.97	4933.51
5.21_211.1326m/z	Sedanonic acid	C12H18O3	5.20812	-1.47202	211.133	pos	M+H	12367058	PHVSWPDOXIQPTN-UHFFFAOYSA-N	CCCCC(=O)C1CCCC=C1C(=O)O	2.3		Organic acids and derivatives	Keto acids and derivatives	Gamma-keto acids and derivatives	5004.85	3701.73	4585.02	5892.03	1708.94	8635.63	6007.98	2270.03	4618.31
8.64_338.2452n	11-deoxy PGF2Beta	C20H34O4	8.64375	-1.59203	303.231	pos	M+H-2H2O, M+H-H2O, M+H	16061096	YRFLKMLJQWGIIZ-LVJWDHJUSA-N	CCCCC[C@@H](/C=C/[C@H]1CC[C@H]([C@@H]1C/C=C\CCCC(=O)O)O)O	3.7		Lipids and lipid-like molecules	Fatty Acyls	Eicosanoids	26402.4	28136.4	27684.3	25432.8	43978.5	35623.2	35464.2	5152.9	49526.4
5.74_301.1178m/z	Semilepidinoside A	C16H20N2O6	5.735	-1.56956	301.118	pos	M+H-2H2O	100927769	PVXWBKJKWJZGQJ-DZQJYWQESA-N	C1=CC(=CC=C1CC2=NC=CN2)O[C@H]3[C@@H]([C@H]([C@H]([C@H](O3)CO)O)O)O	0.2		Organic oxygen compounds	Organooxygen compounds	Carbohydrates and carbohydrate conjugates	14113	12824.6	12270.9	14008	1722.09	22806.5	15175.4	8812.44	12058.4
2.59_375.1866m/z	Asp Gln Ile	C15H26N4O7	2.58837	-2.13091	375.187	pos	M+H	145455105	RGAOLBZBLOJUTP-GRLWGSQLSA-N	CC[C@H](C)[C@@H](C(=O)N[C@@H]([C@@H](C)CC)C(=O)O)NC(=O)[C@H](CCC(=O)N)N	-3.6		Organic acids and derivatives	Carboxylic acids and derivatives	Amino acids, peptides, and analogues	6624.59	8993.89	8102.26	5062.61	1167.49	30134.3	10374.8	2634.19	5649.04
5.33_926.3753m/z	b-D-Xylopyranosyl-(1->4)-a-L-rhamnopyranosyl-(1->2)-D-fucose	C17H30O13	5.33292	4.7933	926.375	pos	2M+ACN+H	131753075	UQYIWBRIELHTMI-UHFFFAOYSA-N	CC1C(C(C(C(O1)O)OC2C(C(C(C(O2)C)OC3C(C(C(CO3)O)O)O)O)O)O)O	-4.7		Organic oxygen compounds	Organooxygen compounds	Carbohydrates and carbohydrate conjugates	44942.6	41837.2	40281.7	8266.69	58185.4	8405.54	38735.2	121466	11416.4
9.62_382.2714n	16,16-dimethyl-PGE1	C22H38O5	9.61595	-1.44669	365.268	pos	M+H-H2O, M+NH4, M+Na, M+H-2H2O	5283058	RQOFITYRYPQNLL-ZWSAOQBFSA-N	CCCCC(C)(C)[C@@H](/C=C/[C@H]1[C@@H](CC(=O)[C@@H]1CCCCCCC(=O)O)O)O	4		Lipids and lipid-like molecules	Fatty Acyls	Eicosanoids	50895.1	67883.8	53741.8	106804	79040.3	43504	89152.2	20155	70761.4
0.57_218.0156m/z	Arecoline hydrobromide	C8H14BrNO2	0.5747	-7.96796	218.016	pos	M+H-H2O									17674.3	40729.6	6901.8	22438.1	8656.13	45726.4	18745.9	21497	13045.1
1.18_264.1439m/z	Isopropyl beta-D-glucoside	C9H18O6	1.17888	-1.32207	264.144	pos	M+ACN+H	15613266	UOEFDXYUEPHESS-UHFFFAOYSA-N	CC(C)OC1C(C(C(C(O1)CO)O)O)O	-1.4		Organic oxygen compounds	Organooxygen compounds	Carbohydrates and carbohydrate conjugates	2613.68	2741.96	5556.56	1101.03	0	3420.67	25147.2	2340.74	0
2.62_313.1211m/z	Tyr Met	C14H20N2O4S	2.62092	-1.69595	313.121	pos	M+H	46937960	KYPMKDGKAYQCHO-RYUDHWBXSA-N	CSCC[C@@H](C(=O)O)NC(=O)[C@H](CC1=CC=C(C=C1)O)N	-1.9		Organic acids and derivatives	Carboxylic acids and derivatives	Amino acids, peptides, and analogues	35968.2	32627.3	31406.3	26290.2	23774.4	90045.8	11964.1	27178.4	40738.8
3.02_290.1706m/z	Thr Gly Ile	C12H23N3O5	3.01697	-1.61156	290.171	pos	M+H	145458065	IMULJHHGAUZZFE-MBLNEYKQSA-N	CC[C@H](C)[C@@H](C(=O)O)NC(=O)CNC(=O)[C@H]([C@@H](C)O)N	-3.4		Organic acids and derivatives	Carboxylic acids and derivatives	Amino acids, peptides, and analogues	2272.09	2915.04	1870.03	1341.89	1149.49	7840.2	901.308	3122.28	3405.9
1.42_128.0706m/z	(S)-2-amino-6-oxohexanoate	C6H11NO3	1.42062	-0.049039	128.071	pos	M+H-H2O	160603	GFXYTQPNNXGICT-YFKPBYRVSA-N	C(CC=O)C[C@@H](C(=O)O)N	-3.2	C04076	Organic acids and derivatives	Carboxylic acids and derivatives	Amino acids, peptides, and analogues	125645	130179	128708	102264	135942	98887.8	176084	132306	126234
9.15_626.1577m/z	5-[3-methoxy-4-(sulfooxy)phenyl]pentanoic acid	C12H16O7S	9.14605	0.913809	626.158	pos	2M+NH4									47434.8	46028.2	46703.1	31028.1	2639.12	0	139152	34711.9	149561
8.79_270.2789m/z	13-Heptadecyn-1-ol	C17H32O	8.7874	-1.01383	270.279	pos	M+NH4	557439	DZJZIJZUKAATIV-UHFFFAOYSA-N	CCCC#CCCCCCCCCCCCCO	6.7		Lipids and lipid-like molecules	Fatty Acyls	Fatty alcohols	1864.82	2307.48	1976.44	5259.99	4801.24	0	0	0	9584.42
4.86_378.1677m/z	Asp Ile Met	C15H27N3O6S	4.85893	-4.29027	378.168	pos	M+H	73669361	PWDSHAAAFXISLE-SXTJYALSSA-N	CC[C@H](C)[C@@H](C(=O)N[C@@H]([C@@H](C)CC)C(=O)N[C@@H](CC(=O)O)C(=O)O)N	-2.9		Organic acids and derivatives	Carboxylic acids and derivatives	Amino acids, peptides, and analogues	13640.6	10958.2	12976.2	5983.68	7956.53	47676	3844.56	9421.61	17879.5
3.38_300.0644m/z	S-formylglutathionate(1-)	C11H17N3O7S	3.38157	-1.35854	300.064	pos	M+H-2H2O									35498.2	37167.4	39066	6237.73	37156	11326	28621	99951.1	13288.2
7.82_511.3414m/z	Ganoderic acid V	C32H48O6	7.82267	-0.82154	511.341	pos	M+H-H2O									4596.93	4301.83	4429.27	35868.4	2796.54	2141.59	0	0	0
7.68_313.2158m/z	4-Androstenediol	C19H30O2	7.67693	6.79015	313.216	pos	M+Na	136297	BTTWKVFKBPAFDK-LOVVWNRFSA-N	C[C@]12CC[C@H]3[C@H]([C@@H]1CC[C@@H]2O)CCC4=C[C@H](CC[C@]34C)O	3.4	C14210	Lipids and lipid-like molecules	Steroids and steroid derivatives	Androstane steroids	13026.3	9731.45	9158.12	1452.06	22957.8	3268.91	10781.8	31074.3	0
8.01_264.1722n	12-Oxo-2,3-dinor-10,15-phytodienoic acid	C16H24O3	8.01438	-1.30168	247.169	pos	M+H-H2O, M+H									12271.3	11470	10442.9	18699.6	26275.4	2008.04	19743.6	8219.29	298.541
12.47_369.3239n	N-Stearoyl GABA	C22H43NO3	12.4699	-1.18737	370.331	pos	M+H, M+Na	162685	CCGXSETVBNBVKJ-UHFFFAOYSA-N	CCCCCCCCCCCCCCCCCC(=O)NCCCC(=O)O	7.8		Organic acids and derivatives	Carboxylic acids and derivatives	Amino acids, peptides, and analogues	7288.26	6391.43	10015.5	9578.03	7720.85	2729.54	9373.22	6463.16	18534
8.61_676.3348m/z	Pentasine	C30H49N6O10+	8.608	-8.25908	676.335	pos	M+Na	6443880	PQAACQBDHKVCSF-ZJGVIXKBSA-O	C1=C(C=[N+](C(=C1CC[C@@H](C(=O)O)N)/C(=C/CCC[C@@H](C(=O)O)N)/CC[C@@H](C(=O)O)N)CCCC[C@@H](C(=O)O)N)CC[C@@H](C(=O)O)N	-12.2		Organic acids and derivatives	Carboxylic acids and derivatives	Pentacarboxylic acids and derivatives	16324.9	12017.7	10261.1	18691.8	0	81627.3	1071.49	18217.6	2153.85
5.52_191.1064m/z	(Z)-3-Oxo-2-(2-pentenyl)-1-cyclopenteneacetic acid	C12H16O3	5.5242	-1.20106	191.106	pos	M+H-H2O	14262444	QAAHGFINENUHAR-ONEGZZNKSA-N	CC/C=C/CC1=C(CCC1=O)CC(=O)O	1.3		Organic oxygen compounds	Organooxygen compounds	Carbonyl compounds	3684.23	3242.24	3702.94	1023.68	2632.95	732.292	15683	3239.81	0
4.05_280.1055n	Asp Phe	C13H16N2O5	4.05338	-1.62432	281.113	pos	M+H-H2O, M+H									672590	682398	659844	307816	172494	3.15039e+06	318950	294792	624735
7.91_670.3360m/z	7-[(6-Hydroxy-3,7-dimethyl-2,7-octadienyl)oxy]-2H-1-benzopyran-2-one	C19H22O4	7.91123	-2.25077	670.336	pos	2M+ACN+H	13965524	OWAQHJLCKMIPKB-GXDHUFHOSA-N	CC(=C)C(CC/C(=C/COC1=CC2=C(C=C1)C=CC(=O)O2)/C)O	4.3		Phenylpropanoids and polyketides	Coumarins and derivatives		21711.6	16055.9	18870.9	32472.1	13742.7	29735.8	48091.7	0	8451.06
5.03_347.1232m/z	1-[(5-Amino-5-carboxypentyl)amino]-1-deoxyfructose	C12H24N2O7	5.0334	5.48564	347.123	pos	M+K	131751634	ZAWLGBRDVQURAK-UHFFFAOYSA-N	C(CCNCC1(C(C(C(O1)CO)O)O)O)CC(C(=O)O)N	-4.6		Organic oxygen compounds	Organooxygen compounds	Carbohydrates and carbohydrate conjugates	78880.8	79922.3	90726.1	36021.8	103956	29884.8	72289.7	190228	49463.8
4.69_480.2336m/z	Citreoviridin D	C24H32O6	4.68762	-5.02218	480.234	pos	M+ACN+Na	102115406	WQOZGNFAVRFSGE-REGMICTRSA-N	C[C@H]1[C@@]([C@@H]([C@@](O1)(C)/C=C(\C)/C=C/C=C/C=C/C2=C(C(=C(C(=O)O2)C)OC)C)O)(C)O	3	C16766	Organoheterocyclic compounds	Pyrans	Pyranones and derivatives	142355	121918	144605	34300.5	183612	47933	96647.2	428680	44270.7
7.53_642.3047m/z	(1E)-5-hydroxy-1,7-bis(4-hydroxyphenyl)hept-1-en-3-one	C19H20O4	7.5349	-2.3471	642.305	pos	2M+NH4									513285	552599	523034	815663	950173	472433	343290	460477	292652
11.56_437.2902n	PE(P-16:0/0:0)	C21H44NO6P	11.565	-0.896639	438.298	pos	M+H, M+Na, M+K	42607469	QYTPGOPLNFESQC-NUTQULCTSA-N	CCCCCCCCCCCCCC/C=C\OC[C@H](COP(=O)(O)OCCN)O	2.9		Lipids and lipid-like molecules	Glycerophospholipids	Glycerophosphoethanolamines	859479	841129	818463	2.14013e+06	1.58298e+06	140279	198589	77194.1	1.63805e+06
3.95_387.0964m/z	10-hydroxycamptothecin	C20H16N2O5	3.95278	3.49913	387.096	pos	M+Na	4330531	HAWSQZCWOQZXHI-UHFFFAOYSA-N	CCC1(C2=C(COC1=O)C(=O)N3CC4=C(C3=C2)N=C5C=CC(=CC5=C4)O)O	0.6	C17939	Alkaloids and derivatives	Camptothecins		3192.82	6912.06	6540.14	0	11370.3	0	4417.99	16320.9	0
7.05_514.2463m/z	Petasinoside	C28H37NO9	7.05157	5.16763	514.246	pos	M+H-H2O									20824.7	18918.3	20550.5	0	55874.2	9367.23	9603.88	61205.2	0
0.80_229.1180m/z	Pro Hyp	C10H16N2O4	0.8005	-1.2266	229.118	pos	M+H	11902893	ONPXCLZMBSJLSP-CSMHCCOUSA-N	C1C[C@H](NC1)C(=O)N2C[C@@H](C[C@H]2C(=O)O)O	-3.3		Organic acids and derivatives	Carboxylic acids and derivatives	Amino acids, peptides, and analogues	302112	268399	272609	290541	256244	243429	384955	345390	273111
6.66_304.1572m/z	7-Hydroxyetodolac	C17H21NO4	6.65523	9.38879	304.157	pos	M+H	14112821	LOALFJPXZIHKNH-UHFFFAOYSA-N	CCC1=C(C=CC2=C1NC3=C2CCOC3(CC)CC(=O)O)O	2.5		Organoheterocyclic compounds	Indoles and derivatives	Indolyl carboxylic acids and derivatives	68005.4	60377.5	62233.2	72288.8	8097.97	377011	58443.2	31862.6	50171
4.07_246.0756m/z	2-hydroxyphenylpropionylglycine	C11H13NO4	4.0712	8.77827	246.076	pos	M+Na									2812.85	7463.25	7104.17	970.9	357.769	38865.9	1261.94	1261.84	4974.11
1.83_249.1264m/z	Met Val	C10H20N2O3S	1.8302	-1.55414	249.126	pos	M+H	23274411	BJFJQOMZCSHBMY-UHFFFAOYSA-N	CC(C)C(C(=O)O)NC(=O)C(CCSC)N	-2.5		Organic acids and derivatives	Carboxylic acids and derivatives	Amino acids, peptides, and analogues	58174.6	55945.5	60920.6	52099.9	41927.7	150690	9708.61	39048.8	72948.7
10.38_426.3573m/z	Octadecenoylcarnitine	C25H47NO4	10.3831	-1.25243	426.357	pos	M+H									86385.9	92285.7	90329.9	169746	204929	24403.6	67667.4	40461.4	145712
6.33_267.1220m/z	(E)-5-(4-methoxy-5-methyl-6-oxopyran-2-yl)-3-methylhex-4-enoic acid	C14H18O5	6.3298	-2.71201	267.122	pos	M+H	44715238	MPAYQRIVOSEDQH-WEVVVXLNSA-N	CC1=C(C=C(OC1=O)/C(=C/C(C)CC(=O)O)/C)OC	2.2		Lipids and lipid-like molecules	Fatty Acyls	Fatty acids and conjugates	2614.45	2760.91	2104.27	440.084	3627.05	0	1879.46	7367.95	0
4.28_302.2070m/z	Val Ile Ala	C14H27N3O4	4.27673	-1.43777	302.207	pos	M+H	101423362	CPGJELLYDQEDRK-NAKRPEOUSA-N	CC[C@H](C)[C@@H](C(=O)N[C@@H](C)C(=O)O)NC(=O)[C@H](C(C)C)N	-2.9		Organic acids and derivatives	Carboxylic acids and derivatives	Amino acids, peptides, and analogues	5418.7	10028.2	6962.42	1769.92	16393.8	17890.2	4451.52	7178.24	11628
5.94_373.1387m/z	Melatonin glucuronide	C19H24N2O8	5.94265	-1.82443	373.139	pos	M+H-2H2O	131769970	GXNGLFUTEZJKRQ-UHFFFAOYSA-N	CC(=O)NCCC1=CN(C2=C1C=C(C=C2)OC)C3C(C(C(C(O3)C(=O)O)O)O)O	-0.4		Nucleosides, nucleotides, and analogues	Nucleoside and nucleotide analogues	1-pyranosylindoles	7634.84	7032	6878.3	13975	3585.21	2622.78	2962.52	7427.32	14425.5
4.98_327.0865m/z	Xanthomicrol	C18H16O7	4.9817	0.625359	327.087	pos	M+H-H2O					C14476				138641	156948	137278	19870.7	251997	46596.4	128379	430925	39665.2
5.46_193.0736n	Phenylacetylglycine	C10H11NO3	5.45597	-1.28944	194.081	pos	M+H, 2M+H, M+H-H2O	68144	UTYVDVLMYQPLQB-UHFFFAOYSA-N	C1=CC=C(C=C1)CC(=O)NCC(=O)O	0.7	C05598	Organic acids and derivatives	Carboxylic acids and derivatives	Amino acids, peptides, and analogues	675618	723108	683911	256917	1.29208e+06	295188	1.50132e+06	742747	219129
5.28_177.0544m/z	6-(hydroxymethyl)-2H-chromen-2-one	C10H8O3	5.2795	-1.20655	177.054	pos	M+H	20195365	BPTGMUVORRVIEP-UHFFFAOYSA-N	C1=CC2=C(C=CC(=O)O2)C=C1CO	0.5		Phenylpropanoids and polyketides	Coumarins and derivatives		28003.2	25387.6	26033.3	4005.72	34783.8	5083.81	27805.2	80584.7	2795.43
7.64_434.2897m/z	20, 22-Dihydrodigoxigenin	C23H36O5	7.64193	-1.12729	434.29	pos	M+ACN+H	131769932	MWPLZPAHTHIKQB-WFGOHPFPSA-N	C[C@]12CC[C@@H](C[C@H]1CCC3[C@@H]2C[C@H]([C@]4([C@@]3(CC[C@@H]4[C@H]5CC(=O)OC5)O)C)O)O	2.5		Lipids and lipid-like molecules	Steroids and steroid derivatives	Steroid lactones	16098.6	16266.6	12896	17246.5	7214	4146.2	93419.6	1705.79	2204.88
5.86_319.1312m/z	3-(7-hydroxy-5-methoxy-2,2-dimethyl-2H-chromen-6-yl)-1-(4-hydroxyphenyl)propan-1-one	C21H22O5	5.85552	-4.79038	319.131	pos	M+H-2H2O									5058.21	3503.41	5732.94	5993.98	1190.26	19806.2	4608.1	8324.39	2194.8
10.19_119.0856m/z	4-Methylstyrene	C9H10	10.1893	0.855664	119.086	pos	M+H									217421	205524	217809	238960	236527	196040	281232	215365	244444
11.31_339.2889m/z	1,2,4-Nonadecanetriol	C19H40O3	11.3145	6.20723	339.289	pos	M+Na									449760	444172	485127	621695	850704	364759	161730	44994.8	1.18327e+06
1.61_332.0906m/z	S-(Formylmethyl)glutathione	C12H19N3O7S	1.60873	-1.47655	332.091	pos	M+H-H2O	11954074	VKLQBAQSSOPXGF-YUMQZZPRSA-N	C(CC(=O)N[C@@H](CSCC=O)C(=O)NCC(=O)O)[C@@H](C(=O)O)N	-4.6	C14871	Organic acids and derivatives	Carboxylic acids and derivatives	Amino acids, peptides, and analogues	26030.3	28558.4	26574.7	4577.69	28526.4	7464.25	21986.7	71965.9	8783.8
4.16_173.1072m/z	5-Methoxytryptamine	C11H14N2O	4.15938	-0.70404	173.107	pos	M+H-H2O	1833	JTEJPPKMYBDEMY-UHFFFAOYSA-N	COC1=CC2=C(C=C1)NC=C2CCN	0.5	C05659	Organoheterocyclic compounds	Indoles and derivatives	Tryptamines and derivatives	26808.6	27378.6	27008.4	5627.26	148728	9653.57	6933.76	5487.04	4826.44
2.92_337.0559m/z	6-[4-(2-carboxyeth-1-en-1-yl)-2,5-dihydroxyphenoxy]-3,4,5-trihydroxyoxane-2-carboxylic acid	C15H16O11	2.91717	1.45454	337.056	pos	M+H-2H2O									14944.9	14360.1	14565.4	16583.2	11579.1	18139.2	24101.5	17655	16023.1
6.19_306.2633m/z	(S)-10,16-Dihydroxyhexadecanoic acid	C16H32O4	6.18892	-1.9242	306.263	pos	M+NH4	10989850	VJZBXAQGWLMYMS-HNNXBMFYSA-N	C(CCCCC(=O)O)CCC[C@@H](CCCCCCO)O	3.6	C08285	Lipids and lipid-like molecules	Fatty Acyls	Fatty acids and conjugates	15444.4	17342.6	18401.5	28018.6	15025.2	19041	11115.4	14274.8	36769.2
3.35_348.1759m/z	Asp Thr Leu	C14H25N3O7	3.3482	-1.70338	348.176	pos	M+H	145454566	JSNWZMFSLIWAHS-HJGDQZAQSA-N	C[C@H]([C@@H](C(=O)N[C@@H](CC(C)C)C(=O)O)NC(=O)[C@H](CC(=O)O)N)O	-3.8		Organic acids and derivatives	Carboxylic acids and derivatives	Amino acids, peptides, and analogues	25167.7	21325.7	21119.7	9083.39	2968.72	79529.9	11238.1	26890.1	14001.6
13.10_192.1511n	Myrac aldehyde	C13H20O	13.103	-1.59225	210.185	pos	M+H-H2O, M+NH4, M+H	93199	MQBIZQLCHSZBOI-UHFFFAOYSA-N	CC(=CCCC1=CCC(CC1)C=O)C	3		Lipids and lipid-like molecules	Prenol lipids	Monoterpenoids	10219.3	9707.99	9949.96	15194.5	9437.39	7332.97	11220.1	8329.9	16886.4
5.05_224.0914m/z	Everninic Acid	C9H10O4	5.05192	-1.66749	224.091	pos	M+ACN+H	586575	QUCZMUVAQHIOID-UHFFFAOYSA-N	CC1=CC(=CC(=C1C(=O)O)O)OC	2		Benzenoids	Benzene and substituted derivatives	Benzoic acids and derivatives	5306.9	5730.65	6752.78	1085.64	7862.63	3058.47	11720.8	10778.2	1390.85
8.52_349.2002m/z	11-dehydro-TXB3	C20H30O6	8.51533	-1.98226	349.2	pos	M+H-H2O	16061115	OAHMLWQISGEXBB-XMEKLSCHSA-N	CC/C=C\C[C@@H](/C=C/[C@@H]1[C@H]([C@H](CC(=O)O1)O)C/C=C\CCCC(=O)O)O	2		Lipids and lipid-like molecules	Fatty Acyls	Fatty acids and conjugates	4873.07	5643.47	5185.5	992.947	15159.7	2730.6	4480.99	6822.27	3392.28
13.82_305.2471m/z	oleic acid	C18H34O2	13.824	6.93169	305.247	pos	M+Na	445639	ZQPPMHVWECSIRJ-KTKRTIGZSA-N	CCCCCCCC/C=C\CCCCCCCC(=O)O	6.5	C00712	Lipids and lipid-like molecules	Fatty Acyls	Fatty acids and conjugates	9601.88	11645.2	9205.62	13365.6	7923.74	8087.88	7708.58	1723.35	14103.1
13.10_128.1070m/z	N-Cyclohexylformamide	C7H13NO	13.103	-0.117614	128.107	pos	M+H					C11519				4452.97	4175.09	4101.97	5356.57	3732.71	4982.21	4990.61	3401.62	6949.63
6.10_360.1467m/z	Alpha-Lactose	C12H22O11	6.10177	-9.80664	360.147	pos	M+NH4									4713.36	3731.31	3791.23	441.322	12232.1	1275.43	4203.62	8373.65	1508.44
4.55_288.1914m/z	Gly Val Leu	C13H25N3O4	4.54853	-1.22399	288.191	pos	M+H	7019089	YOKVEHGYYQEQOP-QWRGUYRKSA-N	CC(C)C[C@@H](C(=O)N[C@@H](CC(C)C)C(=O)NCC(=O)O)N	-2.1		Organic acids and derivatives	Carboxylic acids and derivatives	Amino acids, peptides, and analogues	34769.5	33004.1	33233.6	15925.5	12669.7	103683	18510.9	23618.9	35520.9
3.79_320.1387m/z	1-[1-(3-fluorophenyl)-2,5-dioxopyrrolidin-3-yl]piperidine-4-carboxamide	C16H18FN3O3	3.78968	-5.50966	320.139	pos	M+H									20396.7	22225.7	23897	32019.6	16233.1	38432.8	29922.1	12217.2	29869.2
1.39_376.1709m/z	Glu Ile Asp	C15H25N3O8	1.39135	-1.43225	376.171	pos	M+H	145455404	LGYCLOCORAEQSZ-PEFMBERDSA-N	CC[C@H](C)[C@@H](C(=O)N[C@@H](CC(=O)O)C(=O)O)NC(=O)[C@H](CCC(=O)O)N	-3.8		Organic acids and derivatives	Peptidomimetics	Hybrid peptides	4425.32	7976.13	3460.01	3429.85	0	27889.3	1626.88	0	0
13.38_702.5365m/z	PE(P-18:1(9Z)/16:0)	C39H76NO7P	13.3839	-9.55641	702.537	pos	M+H	9547071	PYVRVRFVLRNJLY-MZMPXXGTSA-N	CCCCCCCC/C=C\CCCCCCCC(=O)OC[C@H](COP(=O)(O)OCCN)O	2.5		Lipids and lipid-like molecules	Glycerophospholipids	Glycerophosphoethanolamines	26844.6	27180.1	22743.2	43328.9	12139.4	33252.1	23170.7	18518	28386.2
6.92_179.1064m/z	Methyleugenol	C11H14O2	6.92278	-1.55758	179.106	pos	M+H	7127	ZYEMGPIYFIJGTP-UHFFFAOYSA-N	COC1=C(C=C(C=C1)CC=C)OC	2.5	C10454	Benzenoids	Benzene and substituted derivatives	Methoxybenzenes	3738.02	3607.81	3717.04	4200.98	2690.61	4177.78	4004.01	4518.44	3091.32
5.80_163.0630n	p-Acetaminobenzaldehyde	C9H9NO2	5.80448	-1.80526	164.07	pos	M+H, M+ACN+H	73942	SKLUWKYNZNXSLX-UHFFFAOYSA-N	CC(=O)NC1=CC=C(C=C1)C=O	1.1		Benzenoids	Benzene and substituted derivatives	Anilides	92180.5	85353.3	85345.6	19882	91474.3	21069.6	452275	16273.8	60900.4
6.92_289.1574m/z	Higenamine	C16H17NO3	6.92278	9.91966	289.157	pos	M+NH4	114840	WZRCQWQRFZITDX-UHFFFAOYSA-N	C1CNC(C2=CC(=C(C=C21)O)O)CC3=CC=C(C=C3)O	2.2	C06346	Organoheterocyclic compounds	Isoquinolines and derivatives	Benzylisoquinolines	4596.84	5058.4	4549.93	3964.31	0	17124.7	889.284	6585.18	3201.05
11.88_848.5148m/z	PS(22:4(7Z,10Z,13Z,16Z)/22:6(4Z,7Z,10Z,13Z,16Z,19Z))	C50H78NO10P	11.8847	-8.73904	848.515	pos	M+H-2H2O	46891812	RJCZACBLQGCNCW-MCEXTTDUSA-N	CC/C=C\C/C=C\C/C=C\C/C=C\C/C=C\C/C=C\CCC(=O)OC[C@H](COP(=O)(O)OC[C@@H](C(=O)O)N)OC(=O)CC/C=C\C/C=C\C/C=C\C/C=C\C/C=C\C/C=C\CC	8		Lipids and lipid-like molecules	Glycerophospholipids	Glycerophosphoserines	22229.1	20851.3	24622.1	15919.8	14811.9	21765.5	48315.8	14075.5	28726.6
12.44_750.5381m/z	PE(18:3(9Z,12Z,15Z)/20:1(11Z))	C43H78NO8P	12.4399	-6.71759	750.538	pos	M+H-H2O	53479650	ZTSRQLQWGSDQGP-RTJYTIBZSA-N	CCCCCCCC/C=C\CCCCCCCC(=O)OC[C@H](COP(=O)(O)OCCN)OC(=O)CCCCCCCCC/C=C\CCCCCC	10.6		Lipids and lipid-like molecules	Glycerophospholipids	Glycerophosphoethanolamines	68305.2	60283.8	68889.8	16417.1	40409.2	72568.6	110946	45349	44166.5
8.91_690.3510m/z	AF Toxin II	C17H24O6	8.91405	3.9665	690.351	pos	2M+ACN+H									41356.1	36252.5	33917.8	50072.4	0	257887	5738.5	50022.3	12921.2
4.16_171.0915m/z	1-Naphthonitrile	C11H7N	4.15938	-1.40771	171.091	pos	M+NH4	6846	YJMNOKOLADGBKA-UHFFFAOYSA-N	C1=CC=C2C(=C1)C=CC=C2C#N	3.3		Benzenoids	Naphthalenes		4059.11	3716.07	3783.78	962.54	20068	636.701	956.032	795.481	586.182
5.26_505.2321m/z	4-Deoxyphysalolactone	C28H39ClO7	5.26105	-5.73507	505.232	pos	M+H-H2O									29165	23920.1	28653.5	17936	69123	1542.84	4124.79	34574.1	5295.38
8.30_281.1895m/z	4-Oxoretinal	C20H26O2	8.3022	-1.58688	281.19	pos	M+H-H2O	6151363	PLILDISEFZJECC-RMWYGNQTSA-N	CC1=C(C(CCC1=O)(C)C)/C=C/C(=C/C=C/C(=C/C=O)/C)/C	4.8		Lipids and lipid-like molecules	Prenol lipids	Retinoids	51582.8	51712.4	49200.5	58504.2	27454.7	67265.4	46678.5	63910.8	63973.7
6.62_402.1939m/z	3b,16a-Dihydroxyandrostenone sulfate	C19H28O6S	6.61832	-1.4247	402.194	pos	M+NH4									12954.9	10275	13478.6	3375.15	18055.9	885.679	5786.5	36245.4	516.779
12.94_648.4674m/z	Val Val Val	C15H29N3O4	12.9371	3.14676	648.467	pos	2M+NH4	7020215	LSLXWOCIIFUZCQ-SRVKXCTJSA-N	CC(C)[C@@H](C(=O)N[C@@H](C(C)C)C(=O)N[C@@H](C(C)C)C(=O)O)N	-2.1	C01653	Organic acids and derivatives	Carboxylic acids and derivatives	Amino acids, peptides, and analogues	20100.5	25619.1	17292.8	400.723	15391	26515	79435.3	26538.7	5746.96
8.52_353.2682m/z	MG(16:0/0:0/0:0)	C19H38O4	8.51533	5.87666	353.268	pos	M+Na	51416799	UJXZLNLZBUWQKD-GOSISDBHSA-N	CC(C)CCCCCCCCCCCCC(=O)OC[C@@H](CO)O	6		Lipids and lipid-like molecules	Glycerolipids	Monoradylglycerols	3930.21	6422.05	4203.52	375.897	524.62	35762.1	423.718	114.608	106.443
9.40_389.2681m/z	14-Hydroxy-4Z,7Z,10Z,12E,16Z,19Z-docosahexaenoic acid	C23H32O3	9.40005	-1.59911	389.268	pos	M+CH3OH+H									4064.65	2790.82	4366.41	0	10574.5	358.274	14913.8	1758.83	335.408
11.03_149.0596m/z	(E)-Cinnamic acid	C9H8O2	11.0288	-0.898206	149.06	pos	M+H	444539	WBYWAXJHAXSJNI-VOTSOKGWSA-N	C1=CC=C(C=C1)/C=C/C(=O)O	2.1	C10438	Phenylpropanoids and polyketides	Cinnamic acids and derivatives	Cinnamic acids	3760.15	4267.25	4709.48	5326.76	4296.48	4246.74	5437.53	4246.8	5414.4
4.26_396.1395m/z	Asp Asp Phe	C17H21N3O8	4.25973	-1.63417	396.139	pos	M+H	145454471	PYXXJFRXIYAESU-PCBIJLKTSA-N	CC[C@H](C)[C@@H](C(=O)N[C@@H](CC1=CC=CC=C1)C(=O)O)NC(=O)[C@H](CC(=O)O)N	-1.3		Organic acids and derivatives	Carboxylic acids and derivatives	Amino acids, peptides, and analogues	4264.24	6645.41	3999.79	667.648	1570.92	20128.3	4384.11	552.111	2272.69
11.48_288.2528m/z	3-Oxohexadecanoic acid	C16H30O3	11.476	-1.75136	288.253	pos	M+NH4	5283002	KHCDPAZLBSPVSE-UHFFFAOYSA-N	CCCCCCCC(=O)CCCCCCCC(=O)O	5		Lipids and lipid-like molecules	Fatty Acyls	Fatty acids and conjugates	19927.8	19299.4	17738.4	31009.5	17163.6	14038.2	22860.3	16959.5	34669.8
1.72_347.1346m/z	Aucubin	C15H22O9	1.71653	2.73363	347.135	pos	M+H	91458	RJWJHRPNHPHBRN-FKVJWERZSA-N	C1=CO[C@H]([C@H]2[C@@H]1[C@@H](C=C2CO)O)O[C@H]3[C@@H]([C@H]([C@@H]([C@H](O3)CO)O)O)O	-3	C09771	Lipids and lipid-like molecules	Prenol lipids	Terpene glycosides	14221.6	14757.9	13229.3	25813.6	4044.68	11388.3	1392.62	21720.8	25971.4
6.69_167.0700m/z	3-(2-Hydroxyphenyl)propionic acid	C9H10O3	6.69147	-1.44623	167.07	pos	M+H					C01198				1825.03	1433.21	2128.75	832.91	2457.48	546.401	2152.61	2308.23	1316.84
2.36_232.1540m/z	Butyryl-L-carnitine	C11H21NO4	2.35808	-1.47407	232.154	pos	M+H									660820	622631	598429	435685	507501	1.00711e+06	1.47763e+06	286943	532274
5.79_211.1437m/z	Cyclo(Leu-Pro)	C11H18N2O2	5.78692	-1.73176	211.144	pos	M+H	7074739	SZJNCZMRZAUNQT-IUCAKERBSA-N	CC(C)C[C@H]1C(=O)N2CCC[C@H]2C(=O)N1	1.1		Organic acids and derivatives	Carboxylic acids and derivatives	Amino acids, peptides, and analogues	10662	9547.8	10225.3	16604.1	10092.1	12169.1	17477.8	7571.94	14233.5
6.05_336.1833m/z	Erianin	C18H22O5	6.0466	8.50407	336.183	pos	M+NH4	356759	UXDFUVFNIAJEGM-UHFFFAOYSA-N	COC1=C(C=C(C=C1)CCC2=CC(=C(C(=C2)OC)OC)OC)O	3.7		Phenylpropanoids and polyketides	Stilbenes		5146.08	4847.61	5599.11	7090.93	4010.25	1032.9	10112.5	12063.4	2367.41
12.54_152.0836n	4-Hydroxy Nonenal Alkyne	C9H12O2	12.5381	-1.12261	170.117	pos	M+H, M+NH4, M+H-H2O									2718.67	2379.12	3695.95	4607.04	1355.88	5812.88	9341.62	13104.4	196720
3.80_466.1041m/z	Cefuroxime	C16H16N4O8S	3.80352	3.36575	466.104	pos	M+ACN+H					C06894				25165.6	18045.5	20709.4	30657.1	12261.2	87345.9	20714.6	1858.65	18664.8
3.35_263.1419m/z	Ile Met	C11H22N2O3S	3.3482	-1.84396	263.142	pos	M+H	7010567	BCVIOZZGJNOEQS-XKNYDFJKSA-N	CC[C@H](C)[C@@H](C(=O)N[C@@H]([C@@H](C)CC)C(=O)[O-])[NH3+]	-1.2		Organic acids and derivatives	Carboxylic acids and derivatives	Amino acids, peptides, and analogues	41190.4	41320.7	40672.1	33774.6	26589.1	139881	18180	27679.3	39408
5.79_508.2319m/z	Serylglutamine	C8H15N3O5	5.78692	-9.09368	508.232	pos	2M+ACN+H									12952.3	9938.77	9681.94	19612.5	3270.03	3663.04	11571.5	20566	17636.1
13.93_240.2318m/z	Humulol	C15H26O	13.9274	-1.77848	240.232	pos	M+NH4	14093951	ZLMAVMBYWKVCLV-IMWXLZLDSA-N	C/C/1=C\CC(/C=C/CC(CCC1)(C)O)(C)C	3.8		Lipids and lipid-like molecules	Prenol lipids	Sesquiterpenoids	6651.37	8156.18	7087.02	9659.19	7447.2	6386.34	6459.08	5247.88	12777.3
12.11_292.2266m/z	3-Methylhistamine	C6H11N3	12.113	8.85543	292.227	pos	2M+ACN+H									1541.6	1724.07	1931.83	3928.12	1756.26	1883.04	1704.44	1429.18	1695.85
7.01_426.2116m/z	3-O-Methylniveusin A	C21H28O8	7.0139	-1.49587	426.212	pos	M+NH4									19909.2	18507.2	14524.5	786.32	22843.9	3360.76	10563.8	67939.7	3196.26
11.03_428.3730m/z	Stearoylcarnitine	C25H49NO4	11.0288	-1.00894	428.373	pos	M+H	52922056	FNPHNLNTJNMAEE-HSZRJFAPSA-N	CCCCCCCCCCCCCCCCCC(=O)O[C@H](CC(=O)[O-])C[N+](C)(C)C	8.8		Lipids and lipid-like molecules	Fatty Acyls	Fatty acid esters	51928.6	57485.7	56098.4	115397	158543	0	8316.64	3494.06	143188
13.09_133.1011m/z	Cumic alcohol	C10H14O	13.0851	-0.363113	133.101	pos	M+H-H2O	325	OIGWAXDAPKFNCQ-UHFFFAOYSA-N	CC(C)C1=CC=C(C=C1)CO	2.3	C06576	Lipids and lipid-like molecules	Prenol lipids	Monoterpenoids	4285.79	4018.38	4625.21	7053.24	5306.06	2974.53	6761.63	4128.58	7972.97
7.52_496.2721m/z	Sulfoglycolithocholate(2-)	C26H43NO7S	7.5182	-1.2062	496.272	pos	M+H-H2O					C11301				4142.13	3749.5	5975.7	0	6007	2077.19	3840.63	20976.5	0
4.70_328.2227m/z	Ile Pro Val	C16H29N3O4	4.70482	-1.13022	328.223	pos	M+H	145456254	MLSUZXHSNRBDCI-CYDGBPFRSA-N	CC[C@H](C)[C@@H](C(=O)N1CCC[C@H]1C(=O)N[C@@H](C(C)C)C(=O)O)N	-1.4		Organic acids and derivatives	Carboxylic acids and derivatives	Amino acids, peptides, and analogues	24527.6	18408.8	24378.4	17595.8	17856	61825.7	17941.7	16698.8	23805.3
3.02_274.1756m/z	Ile Thr	C10H20N2O4	3.01697	-2.4515	274.176	pos	M+ACN+H	145453494	DRCKHKZYDLJYFQ-XAMCCFCMSA-N	CC[C@H](C)[C@@H](C(=O)N[C@@H]([C@H](C)O)C(=O)O)N	-3.3		Organic acids and derivatives	Carboxylic acids and derivatives	Amino acids, peptides, and analogues	6412.12	8011.23	6681.72	4739.99	5373.54	23456.3	3447.71	5639.89	6830.4
6.69_281.0802m/z	N-acetyl-S-(3-oxo-3-carboxy-n-propyl)cysteine	C9H13NO6S	6.69147	0.0186224	281.08	pos	M+NH4	20849151	AHFWWWFNCBRMIV-LURJTMIESA-N	CC(=O)N[C@@H](CSCCC(=O)C(=O)O)C(=O)O	-0.8		Organic acids and derivatives	Carboxylic acids and derivatives	Amino acids, peptides, and analogues	2325.9	2343.68	1641.54	26619.5	0	0	0	0	0
1.05_626.2770m/z	Neocasomorphin (1-5)	C29H41N5O9	1.04748	-4.36425	626.277	pos	M+Na	11387861	WRNQQFNBEUKAAX-YGQNSOCVSA-N	CC(C)[C@@H](C(=O)N[C@@H](CCC(=O)O)C(=O)N1CCC[C@H]1C(=O)O)NC(=O)[C@@H]2CCCN2C(=O)[C@H](CC3=CC=C(C=C3)O)N	-1.7		Organic acids and derivatives	Carboxylic acids and derivatives	Amino acids, peptides, and analogues	10384.3	12872.2	9638.74	0	0	0	20361.4	168775	0
1.06_456.2083m/z	Neolinustatin	C17H29NO11	1.0603	1.69011	456.208	pos	M+CH3OH+H	119533	WOSYVGNDRYBQCQ-BARGLTKPSA-N	CC[C@](C)(C#N)O[C@H]1[C@@H]([C@H]([C@@H]([C@H](O1)CO[C@H]2[C@@H]([C@H]([C@@H]([C@H](O2)CO)O)O)O)O)O)O	-3.3	C08336	Organic oxygen compounds	Organooxygen compounds	Carbohydrates and carbohydrate conjugates	46634.6	24459.3	32719.5	0	40870	0	42370.3	160397	0
4.58_436.2002m/z	Biocytin	C16H28N4O4S	4.58322	3.40397	436.2	pos	M+ACN+Na	83814	BAQMYDQNMFBZNA-MNXVOIDGSA-N	C1[C@H]2[C@@H]([C@@H](S1)CCCCC(=O)NCCCC[C@@H](C(=O)O)N)NC(=O)N2	-2.4	C05552	Organoheterocyclic compounds	Biotin and derivatives		9203.68	10887.3	6085.27	0	7991.51	2853.11	5761.5	22202	4405.97
0.88_260.1965m/z	Lys Leu	C12H25N3O3	0.879217	-1.55264	260.196	pos	M+H	7016103	ATIPDCIQTUXABX-UWVGGRQHSA-N	CC(C)C[C@@H](C(=O)O)NC(=O)[C@H](CCCCN)N	-3		Organic acids and derivatives	Carboxylic acids and derivatives	Amino acids, peptides, and analogues	227224	206201	219492	252116	240815	452377	198610	154482	227082
7.45_486.2708m/z	Bilastine	C28H37N3O3	7.44605	-4.14219	486.271	pos	M+Na									3150.8	2163.21	1887.15	3062.79	1411.89	0	24000.6	87.1022	0
8.75_292.2266m/z	(10Z,14E,16E)-10,14,16-Octadecatrien-12-ynoic acid	C18H26O2	8.75047	-1.66905	292.227	pos	M+NH4	10731060	KDVOULUCGQGVQH-IUDSIRJBSA-N	C/C=C/C=C/C#C/C=C\CCCCCCCCC(=O)O	5.8		Lipids and lipid-like molecules	Fatty Acyls	Fatty acids and conjugates	4569.61	4989.54	4504.97	12906.2	3388.74	7419.52	3029.88	2263.49	4162.38
4.43_376.1708m/z	Lipoyllysine	C14H26N2O3S2	4.42717	-4.59423	376.171	pos	M+ACN+H	53481572	COTIXRRJLCSLLS-PIJUOVFKSA-N	C1CSSC1CCCCC(=O)NCCCC[C@H](C(=O)O)N	-1.1		Organoheterocyclic compounds	Dithiolanes	Lipoamides	3300.29	2623.83	1120.99	0	0	19354	1643.8	0	0
14.20_278.2474m/z	Palmitic amide	C16H33NO	14.1985	7.55728	278.247	pos	M+Na	69421	HSEMFIZWXHQJAE-UHFFFAOYSA-N	CCCCCCCCCCCCCCCC(=O)N	5.7		Lipids and lipid-like molecules	Fatty Acyls	Fatty amides	2659.16	5071.62	2346.03	28224.6	0	875.759	0	0	0
0.31_145.0494m/z	5-(Hydroxymethyl)-4-methoxy-2(5H)-furanone	C6H8O4	0.31085	-1.12214	145.049	pos	M+H									350937	413954	403320	439718	372700	447226	465491	371096	473142
7.53_190.0861m/z	3-Indolepropionic acid	C11H11NO2	7.5349	-1.00556	190.086	pos	M+H	3744	GOLXRNDWAUTYKT-UHFFFAOYSA-N	C1=CC=C2C(=C1)C(=CN2)CCC(=O)O	1.8		Organoheterocyclic compounds	Indoles and derivatives	Indolyl carboxylic acids and derivatives	1002.65	1318.61	842.774	606.323	550.576	0	6551.43	0	0
1.01_150.0523m/z	(3-Nitroamino)alanine	C3H7N3O4	1.00537	9.23912	150.052	pos	M+H									21605.9	11135.5	3986.94	3529.89	4385.28	17167.7	4572.97	2771.44	10058.4
8.86_311.2208m/z	9-Oxo-12,13-Epoxy-10-Octadecenoic acid	C18H30O4	8.86127	-2.88615	311.221	pos	M+H	5283007	RCMABBHQYMBYKV-BUHFOSPRSA-N	CCCCCC1C(O1)/C=C/C(=O)CCCCCCCC(=O)O	4		Lipids and lipid-like molecules	Fatty Acyls	Fatty acids and conjugates	6062.42	5320.46	6665.42	8485.38	10912.6	6029.85	9406.59	3344.56	4876.91
7.50_426.2632m/z	Heterophylol	C26H32O4	7.50032	-1.7	426.263	pos	M+NH4									10371.3	11821.6	10664.6	582.831	11084.3	1989.08	8775.68	42721.6	942.508
12.57_523.3633n	PC(18:0/0:0)	C26H54NO7P	12.5714	-0.90881	524.371	pos	M+H, 2M+H, M+K, M+Na	497299	IHNKQIMGVNPMTC-RUZDIDTESA-N	CCCCCCCCCCCCCCCCCC(=O)OC[C@H](COP(=O)([O-])OCC[N+](C)(C)C)O	6.6		Lipids and lipid-like molecules	Glycerophospholipids	Glycerophosphocholines	1.6645e+06	1.87889e+06	1.39659e+06	7.27046e+06	3.79076e+06	72981.9	269183	83055.5	3.60364e+06
6.01_365.1556m/z	Trp Pro	C16H19N3O3	6.01183	-9.4133	365.156	pos	M+ACN+Na	7408124	UEKYKRQIAQHOOZ-KBPBESRZSA-N	C1C[C@H](NC1)C(=O)N[C@@H](CC2=CNC3=CC=CC=C32)C(=O)O	-1.6		Organic acids and derivatives	Carboxylic acids and derivatives	Amino acids, peptides, and analogues	0	0	180.749	0	545.658	46037.1	0	606.879	0
7.66_332.1885m/z	Tetramethrin	C19H25NO4	7.65957	8.69783	332.189	pos	M+H					C18373				9048.41	7609.23	7165.22	10134.1	0.000680478	49137.8	5476.73	4358.13	10748.5
9.35_333.2420m/z	11-deoxy-11-methylene-PGD2	C21H34O4	9.3452	-1.29199	333.242	pos	M+H-H2O									19232	17515.7	18350.9	10749.5	31031.1	23185.1	9842.69	3591.86	47900.8
8.03_334.2946m/z	MG(i-15:0/0:0/0:0)	C18H36O4	8.03148	-1.79691	334.295	pos	M+NH4	51543808	CALSYPDGGJMMDZ-QGZVFWFLSA-N	CC(C)CCCCCCCCCCCC(=O)OC[C@@H](CO)O	5.5		Lipids and lipid-like molecules	Glycerolipids	Monoradylglycerols	4277.7	9941.96	13034.3	342188	7454.73	303087	252216	275821	848827
1.53_348.1315n	Ser Asn Glu	C12H20N4O8	1.53052	9.84447	349.139	pos	M+H-H2O, M+H									57859.4	59253.5	60575.5	22097.4	91630.6	27092.5	79065.3	170429	29252.2
1.42_610.2823m/z	Musabalbisiane C	C28H40O12	1.42062	-6.08188	610.282	pos	M+ACN+H	131752424	CPJNTZBFGMGXON-DFBMNNFESA-N	C/C=C(\C)/C(=O)O[C@@H]1CC[C@@]2([C@@]3(C[C@H](O[C@H]3O)C4=COC=C4)[C@@H](C[C@H]([C@@]2([C@]1(CC(=O)O)CO)CO)O)CO)CO	-0.5		Lipids and lipid-like molecules	Prenol lipids	Diterpenoids	59322.3	64079.8	53665.7	8122.8	13210.1	38538.1	85830.4	165009	4447.49
11.67_304.2422n	Stearidonic Acid ethyl ester	C20H32O2	11.6707	6.57604	327.231	pos	M+NH4, M+Na, M+H									32326.8	25798.4	28439.7	42749	24993.8	40631.4	52968.6	13205.8	32877.5
8.91_360.2294n	1-beta-hydroxymedroxyprogesterone	C22H32O4	8.91405	-1.85463	361.237	pos	M+H-H2O, M+H, M+H-2H2O	131770018	KTYQBYVMFWLJBV-FEJNQOGGSA-N	C[C@H]1CC2C3CC[C@@]([C@]3(CCC2[C@@]4(C1=CC(=O)C[C@H]4O)C)C)(C(=O)C)O	2.5		Lipids and lipid-like molecules	Steroids and steroid derivatives	Pregnane steroids	156232	149085	144877	168281	102518	164475	133520	182354	270570
6.98_614.2734m/z	Mauritine A	C32H41N5O5	6.97772	-0.847009	614.273	pos	M+K	11353668	OGCOHPMZUTVUAD-NHFZPNTRSA-N	C[C@@H](C(=O)N[C@@H](C(C)C)C(=O)N1CC[C@H]2[C@H]1C(=O)N[C@H](C(=O)N/C=C\C3=CC=C(O2)C=C3)CC4=CC=CC=C4)N(C)C	3.6		Organic acids and derivatives	Carboxylic acids and derivatives	Amino acids, peptides, and analogues	13765.4	13999.8	10296.1	6025.04	48245.8	852.125	2223.41	10625.8	6840.45
12.73_254.2475m/z	Ambronide	C16H28O	12.7263	-1.54871	254.247	pos	M+NH4	107166	YPZUZOLGGMJZJO-UHFFFAOYSA-N	CC1(CCCC2(C1CCC3(C2CCO3)C)C)C	4.7		Organoheterocyclic compounds	Naphthofurans		66097.9	63325.2	41719.1	105526	57038.5	38602.5	44431.1	50392.4	60193.5
9.54_597.3644m/z	N-[2-(4-Prenyloxyphenyl)ethyl]tiglamide	C18H25NO2	9.5433	-3.35133	597.364	pos	2M+Na									12343.3	10987.8	9830.81	0	0	0	87803.8	10422.2	0
7.68_477.2840m/z	(3b,4b,11b,14b)-11-Ethoxy-3,4-epoxy-14-hydroxy-12-cyathen-15-al 14-xyloside	C27H42O8	7.67693	-1.4102	477.284	pos	M+H-H2O	85072490	BYPNJSRSMGYEOF-UHFFFAOYSA-N	CCOC1CC2C(CCC3(C24C(O4)(CC3)C(C)C)C)(C(C=C1C=O)OC5C(C(C(CO5)O)O)O)C	1.3		Lipids and lipid-like molecules	Prenol lipids	Diterpenoids	9568.2	8863.04	8854.46	0	14513.8	4452.32	6285.75	41466	0
6.03_245.1380m/z	1-[5-amino-3-(3,4-dimethylphenyl)-1,2,4-triazol-1-yl]propan-1-one	C13H16N4O	6.02855	-7.02651	245.138	pos	M+H									7327.86	7370.31	6996.14	12413	5358.62	15016.6	4471.54	4043.49	9477.32
5.79_292.0633m/z	Norsertraline	C16H15Cl2N	5.78692	-7.32988	292.063	pos	M+H									3878.32	3467.58	3465.32	728.778	3612.64	779.395	1846.23	13917.7	644.922
13.88_324.3257m/z	2-Heptadecylfuran	C21H38O	13.88	-1.30091	324.326	pos	M+NH4	183142	ZDPKHSYNGVAHHN-UHFFFAOYSA-N	CCCCCCCCCCCCCCCCCC1=CC=CO1	10.2		Organoheterocyclic compounds	Heteroaromatic compounds		5814.69	162.144	18312.7	0	8142.49	19656.8	0	267.047	476.605
2.14_316.0957m/z	S-(2-Hydroxyethyl)glutathione	C12H21N3O7S	2.14337	-1.26167	316.096	pos	M+H-2H2O	5460887	UUZCUSQQEJSIHR-YUMQZZPRSA-N	C(CC(=O)N[C@@H](CSCCO)C(=O)NCC(=O)O)[C@@H](C(=O)O)N	-4.8	C14875	Organic acids and derivatives	Carboxylic acids and derivatives	Amino acids, peptides, and analogues	50623.8	45143.1	39767.8	3489.55	52084	7322.39	41023.7	119857	8507.69
4.83_480.2813m/z	Asn Val	C9H17N3O4	4.82525	7.89948	480.281	pos	2M+NH4	18218188	KWBQPGIYEZKDEG-UHFFFAOYSA-N	CC(C)C(C(=O)O)NC(=O)C(CC(=O)N)N	-5.3		Organic acids and derivatives	Carboxylic acids and derivatives	Amino acids, peptides, and analogues	9883.73	6413.1	7600.65	1089.18	828.979	0	0	49545.4	0
7.91_427.2833m/z	MG(22:5(4Z,7Z,10Z,13Z,16Z)/0:0/0:0)	C25H40O4	7.91123	3.50637	427.283	pos	M+Na	53480993	HDIQCISTZKHUDO-AJWITYRPSA-N	CCCCC/C=C\C/C=C\C/C=C\C/C=C\C/C=C\CCC(=O)OC[C@H](CO)O	5.9		Lipids and lipid-like molecules	Glycerolipids	Monoradylglycerols	3170.44	1529.88	905.637	0	10481.6	983.502	1328.73	10501.4	0
5.28_115.0755m/z	Gamma-Caprolactone	C6H10O2	5.2795	1.24833	115.075	pos	M+H	12756	JBFHTYHTHYHCDJ-UHFFFAOYSA-N	CCC1CCC(=O)O1	0.7		Organoheterocyclic compounds	Lactones	Gamma butyrolactones	12207.5	13568.6	14272	3985.59	1416.32	2969.62	2438.36	2868.69	4920.62
13.18_452.3940m/z	Deoxyhypusine	C10H23N3O2	13.1775	4.84832	452.394	pos	2M+NH4									62342.7	58308.6	48712.3	97160.9	63860.7	95396.8	65497.5	59371.6	68673.2
1.72_247.1078m/z	Iso-gamma-fagarine	C13H11NO3	1.71653	0.452575	247.108	pos	M+NH4	927945	VNBUMBNLPGLBML-UHFFFAOYSA-N	CN1C2=C(C=CC=C2OC)C(=O)C3=C1OC=C3	2.5	C10676	Organoheterocyclic compounds	Quinolines and derivatives	Furanoquinolines	121827	126832	121670	52577.6	140616	83331.2	126479	260462	97355.5
11.69_752.5156m/z	PE(15:0/20:2(11Z,14Z))	C40H76NO8P	11.6894	-6.13185	752.516	pos	M+Na									20202.7	17298.1	17952.5	47894.6	6638.21	40184.7	12006.5	12651	13855.7
6.92_321.1804m/z	1-[2-(1,3-benzodioxol-5-yl)-2-hydroxypropyl]-3-cyclohexylurea	C17H24N2O4	6.92278	-1.43969	321.18	pos	M+H									11203.5	11973.8	14079.2	2158.11	10980.9	1420.85	66996.3	3604.21	0
1.55_383.1307m/z	4-Feruloyl-1,5-quinolactone	C17H18O8	1.54695	-8.38157	383.131	pos	M+CH3OH+H									42493.6	49783.3	46729.9	9921.83	67901.7	19041.4	42271	106035	15760.9
6.08_262.2373m/z	Ethyl 3-hydroxydodecanoate	C14H28O3	6.08362	-1.65276	262.237	pos	M+NH4	575843	CQLRIUYMQWJYSR-UHFFFAOYSA-N	CCCCCCCCCC(CC(=O)OCC)O	4.3		Lipids and lipid-like molecules	Fatty Acyls	Fatty alcohols	69755.7	67533.5	72040.6	131971	60377.6	71772.9	57553.3	68291	151641
8.72_470.3390n	18alpha-Glycyrrhetinic acid	C30H46O4	8.7163	-1.21549	453.336	pos	M+H-H2O, M+H	10114	MPDGHEJMBKOTSU-YKLVYJNSSA-N	C[C@]12CC[C@](C[C@H]1C3=CC(=O)[C@@H]4[C@]5(CC[C@@H](C([C@@H]5CC[C@]4([C@@]3(CC2)C)C)(C)C)O)C)(C)C(=O)O	6.4	C02283	Lipids and lipid-like molecules	Prenol lipids	Triterpenoids	317955	270083	305407	1.46324e+06	258087	160654	54825.7	45671.5	74259.1
7.68_234.1617n	3,7-Bisaboladiene-2,8-dione	C15H22O2	7.67693	-1.19791	235.169	pos	M+H-H2O, M+H									23732.8	21040.4	20491.9	13584	32673.5	14600.8	22339.9	31667	22639.2
1.99_520.2017m/z	Validamycin A	C20H35NO13	1.985	3.32006	520.202	pos	M+Na					C12112				47574.3	89969.2	93590	83020.4	22865.5	214166	72069.4	5473.79	116181
2.21_179.0700m/z	4-Acetylphenyl acetate	C10H10O3	2.2105	-1.3536	179.07	pos	M+H									12512.9	11932.7	11512.8	11411.1	11995.6	22913	5646.99	10967.9	16255.4
9.42_331.2263m/z	17-U-46619	C21H32O4	9.41835	-1.3673	331.226	pos	M+H-H2O	125462785	XXHSKVZXPIQTFH-CKBZENMVSA-N	CC/C=C\C[C@@H](/C=C/[C@@H]1[C@H]2C[C@@H]([C@@H]1C/C=C\CCCC(=O)O)CO2)O	3.3		Lipids and lipid-like molecules	Fatty Acyls	Eicosanoids	23765.9	24071.8	24774.8	3800.07	85629.7	11126.2	9725.23	17885.9	15683.3
4.70_247.1438m/z	Lenticin	C14H18N2O2	4.70482	-1.04933	247.144	pos	M+H	442106	AOHCBEAZXHZMOR-ZDUSSCGKSA-N	C[N+](C)(C)[C@@H](CC1=CNC2=CC=CC=C21)C(=O)[O-]	2.9	C09213	Organic acids and derivatives	Carboxylic acids and derivatives	Amino acids, peptides, and analogues	4984.08	4061.29	4884.37	10664.7	5324.95	4278.25	8454.58	4053.86	400.084
4.16_309.0536m/z	6-(butanoyloxy)-3,4,5-trihydroxyoxane-2-carboxylic acid	C10H16O8	4.15938	-7.7699	309.054	pos	M+2Na-H	76102052	NLOPFVNXNMEEDI-UHFFFAOYSA-N	C1=CC=C(C=C1)C(=O)OC2C(C(C(C(O2)C(=O)O)O)O)O	-0.1		Organic oxygen compounds	Organooxygen compounds	Carbohydrates and carbohydrate conjugates	15848.9	15449.5	14745.8	4958.32	24118.8	2384.5	6630.66	55065.5	4729.43
0.88_72.0813m/z	Pyrrolidine	C4H9N	0.879217	8.00249	72.0813	pos	M+H	31268	RWRDLPDLKQPQOW-UHFFFAOYSA-N	C1CCNC1	0.5		Organoheterocyclic compounds	Pyrrolidines		666357	565659	594043	637859	493715	1.04545e+06	705458	393546	621361
8.19_261.1845m/z	Germacrenone	C15H26O2	8.19265	8.50293	261.185	pos	M+Na	90477896	DWMJDYZSFOSGLA-WDZFZDKYSA-N	CC1CCC(CC/C(=C\CC1=O)/C)C(C)(C)O	2.5		Lipids and lipid-like molecules	Prenol lipids	Sesquiterpenoids	3492.98	3784.13	4091.42	2009.65	6505.44	3227.47	2371.39	3760.52	8257.99
4.40_497.1361m/z	L-beta-aspartyl-L-aspartic acid	C8H12N2O7	4.3953	-0.0615807	497.136	pos	2M+H									15986.8	12158.5	11553.3	1975.95	20992.1	0	0	41878.5	0
1.29_180.0514m/z	Xanthopterin	C6H5N5O2	1.28645	-1.2241	180.051	pos	M+H					C02333				117537	117700	125059	14528.4	194991	24517.6	79109	357535	23132.5
4.69_310.1645m/z	Coriandrone B	C16H20O5	4.68762	-1.28111	310.165	pos	M+NH4	131752232	BWHXOOBBSCGLBC-UHFFFAOYSA-N	CC1CC2=CC(=C3CC(C(OC3=C2C(=O)O1)(C)C)O)OC	2.2		Organoheterocyclic compounds	Benzopyrans	1-benzopyrans	14723.7	12041.5	14854.3	38636.2	2323.34	47845.6	22036.7	310.414	7894.09
4.97_260.1026m/z	(S)-3-[(Cyanophenylmethyl)amino]-3-oxopropanoic acid	C11H10N2O3	4.96578	-1.64408	260.103	pos	M+ACN+H									1702.47	2030.65	2178.76	6.02981	14496.1	66.5512	1164.01	1488.2	0
4.83_347.1709m/z	Ala Trp Ala	C17H22N4O4	4.82525	-1.47752	347.171	pos	M+H	5478845	BYXHQQCXAJARLQ-ZLUOBGJFSA-N	C[C@@H](C(=O)N[C@@H](C)C(=O)N[C@@H](C)C(=O)O)N	-4.7		Organic acids and derivatives	Carboxylic acids and derivatives	Amino acids, peptides, and analogues	20517.9	24893.9	22733.6	21736.8	27139.9	34958.6	1611.33	16252.6	44337.7
7.16_364.2146m/z	7'-O-Methylmarmin	C20H26O5	7.15905	7.97168	364.215	pos	M+NH4									1359.65	1448.49	1120.39	0	2211.06	0	673.285	5043.89	0
2.50_231.1700m/z	Ile Val	C11H22N2O3	2.50483	-1.45934	231.17	pos	M+H	7010567	BCVIOZZGJNOEQS-XKNYDFJKSA-N	CC[C@H](C)[C@@H](C(=O)N[C@@H]([C@@H](C)CC)C(=O)[O-])[NH3+]	-1.2		Organic acids and derivatives	Carboxylic acids and derivatives	Amino acids, peptides, and analogues	337369	307696	304898	208308	164401	1.04934e+06	196922	240509	236005
10.72_506.3044m/z	Galactosylsphingosine	C24H47NO7	10.7241	-4.45966	506.304	pos	M+2Na-H	5280458	HHJTWTPUPVQKNA-PIIMIWFASA-N	CCCCCCCCCCCCC/C=C/[C@H]([C@H](CO[C@H]1[C@@H]([C@H]([C@H]([C@H](O1)CO)O)O)O)N)O	3.7	C01747	Lipids and lipid-like molecules	Sphingolipids	Glycosphingolipids	11388.4	9932.7	11095.6	25093	1459.73	9247.3	9926.67	16325.5	20124.1
10.19_208.1693m/z	2-Hexylidenecyclopentanone	C11H18O	10.1893	-1.6419	208.169	pos	M+ACN+H	6385721	WZPGQHVPSKTELT-JXMROGBWSA-N	CCCCC/C=C/1\CCCC1=O	3.3		Organic oxygen compounds	Organooxygen compounds	Carbonyl compounds	23989.4	22571	24032.4	29988.6	23131.6	26448.6	29631.2	20661.2	29743.9
0.79_203.1500m/z	N,N-Dimethylarginine	C8H18N4O2	0.787733	-1.03644	203.15	pos	M+H	123831	YDGMGEXADBMOMJ-LURJTMIESA-N	CN(C)C(=NCCC[C@@H](C(=O)O)N)N	-3.6	C03626	Organic acids and derivatives	Carboxylic acids and derivatives	Amino acids, peptides, and analogues	783332	754918	822253	330791	989812	799582	629774	1.43587e+06	368243
1.03_374.2157n	Asp Ile Lys	C16H30N4O6	1.0325	-2.35054	375.223	pos	M+2H, M+H	145454469	YFSLJHLQOALGSY-ZPFDUUQYSA-N	CC[C@H](C)[C@@H](C(=O)N[C@@H](CCCCN)C(=O)O)NC(=O)[C@H](CC(=O)O)N	-5.6		Organic acids and derivatives	Carboxylic acids and derivatives	Amino acids, peptides, and analogues	63331.6	59370.3	64835.8	38549.2	3080.84	270402	92215.7	46870	36283
3.78_374.1373n	N-[(5-Hydroxy-2-pyridinyl)methyl]adenosine	C16H18N6O5	3.77622	9.25412	407.171	pos	M+H, M+CH3OH+H									500951	466730	490629	712732	300824	820827	515367	243378	540624
9.02_440.2766m/z	PC(12:0/0:0)	C20H42NO7P	9.02087	-1.39206	440.277	pos	M+H	460605	BWKILASWCLJPBO-LJQANCHMSA-N	CCCCCCCCCCCC(=O)OC[C@H](COP(=O)([O-])OCC[N+](C)(C)C)O	3.4		Lipids and lipid-like molecules	Glycerophospholipids	Glycerophosphocholines	6308.9	5943.35	5217.69	9495.36	3534.77	21820.3	7394.04	1571.53	1295.11
12.09_305.2470m/z	omega-3 Arachidonic Acid	C20H32O2	12.0936	-1.62049	305.247	pos	M+H									63317.3	63340	63439.1	80124	77133.6	72643.7	100017	22060.5	71168.1
12.73_172.1330m/z	4-Piperidinone, 1-hydroxy-2,2,6,6-tetramethyl-	C9H17NO2	12.7263	-1.46433	172.133	pos	M+H	13220	JWUXJYZVKZKLTJ-UHFFFAOYSA-N	CC1(CC(=O)CC(N1)(C)C)C	0.5		Organoheterocyclic compounds	Piperidines	Piperidinones	3252.44	3445.2	4873.49	17905.3	2503.59	10888.9	21904.1	41543.2	379853
1.48_468.1972m/z	Myristicanol B	C22H28O7	1.4849	-5.19024	468.197	pos	M+ACN+Na									61029.2	60715.6	71798.2	27597.8	75018.5	33151.3	69609.9	160050	40121.2
8.10_377.2296m/z	Formebolone	C21H28O4	8.10448	-7.60428	377.23	pos	M+CH3OH+H	17150	AMVODTGMYSRMNP-GNIMZFFESA-N	C[C@@]1(CC[C@@H]2[C@@]1(C[C@H]([C@H]3[C@H]2CCC4=CC(=O)C(=C[C@]34C)C=O)O)C)O	2.2		Lipids and lipid-like molecules	Steroids and steroid derivatives	Androstane steroids	8269.27	8373.69	9752.12	8521.04	7434.53	11277.8	12972.9	7386.49	5514.35
12.73_127.1118m/z	6-methyl-5-Hepten-2-one	C8H14O	12.7263	0.285472	127.112	pos	M+H					C07287				24.7438	0	100.902	226.429	0	197.391	264.717	523.351	5430.31
6.38_365.1557m/z	3,4,5-trihydroxy-6-({2-[4-(2-methylpropyl)phenyl]propanoyl}oxy)oxane-2-carboxylic acid	C19H26O8	6.38482	-9.8479	365.156	pos	M+H-H2O									0	0	0	0	0	12141.6	0	0	0
10.05_473.3257m/z	13'-Carboxy-gamma-tocotrienol	C28H40O4	10.0474	-1.10488	473.326	pos	M+CH3OH+H	53481464	UJMZKOBSLDXUHY-YQHRJHOASA-N	CC1=C(C=C2CC[C@@](OC2=C1C)(C)CC/C=C(\C)/CC/C=C(\C)/CC/C=C(\C)/C(=O)O)O	7.6		Lipids and lipid-like molecules	Prenol lipids	Quinone and hydroquinone lipids	9387.18	11203.3	9195.36	2800.79	2379.88	1809.18	51961.4	4254.01	4261.31
11.10_462.2973m/z	CPA(18:0/0:0)	C21H41O6P	11.1003	-1.47404	462.297	pos	M+ACN+H	51040919	BAAJXXGEGGUMMX-UHFFFAOYSA-N	CCCCCCCCCCCCCCCCCC(=O)OCC1COP(=O)(O1)O	7.1		Lipids and lipid-like molecules	Glycerophospholipids	Glycerophosphates	24297.5	25629.3	23453.3	55996.2	48781.7	13261.4	8077.23	4954.16	39244.6
10.10_320.2347n	9(R)-HETE	C20H32O3	10.0998	-1.43029	303.231	pos	M+H-H2O, M+H	5283166	KATOYYZUTNAWSA-AZFZJQGOSA-N	CCCCC/C=C\C/C=C\C[C@H](/C=C/C=C\CCCC(=O)O)O	5.2		Lipids and lipid-like molecules	Fatty Acyls	Eicosanoids	11822.2	12681.5	12004.7	8242.76	14025.8	32373.1	10986.9	988.281	13637.2
0.99_191.0482m/z	Cysteinyl-Serine	C6H12N2O4S	0.99295	-1.18366	191.048	pos	M+H-H2O									409023	399174	397356	228496	883639	294695	63260.1	229232	114641
5.32_409.1553n	dermatan L-iduronate	C16H27NO11	5.3153	-7.5736	442.189	pos	M+H-H2O, M+CH3OH+H					C01490				17178.4	17518.2	14095.2	13409.3	29280.5	5821.63	11388.1	29263.7	11228.9
12.22_292.2762n	Geranylcitronellol	C20H36O	12.2185	-1.58599	310.31	pos	M+H, M+NH4	5365870	ZKWFMIAGZQACFE-NWLVNBMCSA-N	CC(CC/C=C(\C)/CC/C=C(\C)/CCC=C(C)C)CCO	6.9		Lipids and lipid-like molecules	Prenol lipids	Diterpenoids	490205	43001.4	1.25199e+06	30697.7	704289	771364	13770.7	101775	154677
3.89_295.1648m/z	Ile Tyr	C15H22N2O4	3.88677	-1.4573	295.165	pos	M+H	7408195	MUFXDFWAJSPHIQ-XDTLVQLUSA-N	CC[C@H](C)[C@@H](C(=O)N[C@@H](CC1=CC=C(C=C1)O)C(=O)O)N	-2.2		Organic acids and derivatives	Carboxylic acids and derivatives	Amino acids, peptides, and analogues	168671	165180	164146	162607	112359	376952	94426.4	122381	234885
0.84_212.1027m/z	Asn Pro	C9H15N3O4	0.838083	-1.35926	212.103	pos	M+H-H2O	9920984	GADKFYNESXNRLC-WDSKDSINSA-N	C1C[C@H](N(C1)C(=O)[C@H](CC(=O)N)N)C(=O)O	-4.2		Organic acids and derivatives	Carboxylic acids and derivatives	Amino acids, peptides, and analogues	35641.6	35405.2	41003.5	15148.4	66841.3	12532.9	42890.8	71711.7	12637.6
10.44_135.0803m/z	3-(5-Methyl-2-furanyl)butanal	C9H12O2	10.4378	-0.618376	135.08	pos	M+H-H2O	3578033	DFSVNSCDOZSUCT-UHFFFAOYSA-N	CC1=CC=C(O1)C(C)CC=O	1.4		Organoheterocyclic compounds	Heteroaromatic compounds		7173.76	6933.16	7541.91	7675.06	7978.16	5348.82	7651.55	6811.4	9675.07
4.26_180.1017m/z	L-beta-Homophenylalanine	C10H13NO2	4.25973	-1.16674	180.102	pos	M+H					C17235				189676	198882	177111	182284	126790	359369	100943	208560	320610
5.51_187.1205n	KAPA	C9H17NO3	5.50717	-1.57278	188.128	pos	M+H, 2M+H, M+Na, M+H-H2O, M+H-2H2O	448124	GUAHPAJOXVYFON-ZETCQYMHSA-N	C[C@@H](C(=O)CCCCCC(=O)O)N	-2.2	C01092	Lipids and lipid-like molecules	Fatty Acyls	Fatty acids and conjugates	340968	314560	316459	620329	267299	346358	277297	229881	475704
0.59_79.0184m/z	cis-Acetylacrylate	C5H6O3	0.5864	5.22907	79.0184	pos	M+H-2H2O					C07091				27942.7	29024.7	30747.8	19373.2	9014.36	35599.8	31322.2	51710.6	28048.9
4.21_237.1231m/z	Phe Ala	C12H16N2O3	4.21097	-1.12615	237.123	pos	M+H	5488196	MIDZLCFIAINOQN-WPRPVWTQSA-N	C[C@@H](C(=O)O)NC(=O)[C@H](CC1=CC=CC=C1)N	-2.9		Organic acids and derivatives	Carboxylic acids and derivatives	Amino acids, peptides, and analogues	135905	147632	132826	184100	195093	174077	65928.8	171430	154506
3.78_398.1302m/z	3-Keto-b-D-galactose	C6H10O6	3.77622	2.50008	398.13	pos	2M+ACN+H									11003.7	10124.2	9189.99	1643.81	24848.5	0	18373.8	43750.7	1486.65
0.80_187.1075m/z	Ser Val	C8H16N2O4	0.8005	-1.08035	187.107	pos	M+H-H2O	7020159	ILVGMCVCQBJPSH-WDSKDSINSA-N	CC(C)[C@@H](C(=O)O)NC(=O)[C@H](CO)N	-4.8		Organic acids and derivatives	Carboxylic acids and derivatives	Amino acids, peptides, and analogues	246761	209435	207489	160242	153956	402302	183322	193414	443589
0.83_310.1756m/z	Phenyl-butyryl-glutamine	C15H20N2O4	0.825433	-1.68721	310.176	pos	M+NH4									326795	253418	290224	251369	115556	691219	99903.7	191792	538878
9.06_487.3409m/z	Trihydroxycoprostanoic acid	C28H48O5	9.05728	3.27751	487.341	pos	M+Na	122166	JIFNDZCDNLFAKC-YAODFNMUSA-N	C[C@H](CCCC(C)C)[C@H]1CC[C@@H]2[C@@]1([C@H](C[C@H]3[C@H]2[C@@H](C[C@]4([C@@]3(CC[C@H](C4)O)C)C(=O)O)O)O)C	5.8		Lipids and lipid-like molecules	Steroids and steroid derivatives	Cholestane steroids	3014.97	2749.81	2748.25	20145.8	2389.17	1690.3	0	0	0
6.80_388.2145m/z	5-Hydroxylysine	C6H14N2O3	6.79805	-6.66509	388.214	pos	2M+ACN+Na	3032849	YSMODUONRAFBET-UHNVWZDZSA-N	C(C[C@@H](C(=O)O)N)[C@H](CN)O	-4.2		Organic acids and derivatives	Carboxylic acids and derivatives	Amino acids, peptides, and analogues	64695.6	55785.3	55053.4	1699.97	87447.9	12148.2	32770.4	178629	10603.7
5.21_462.2151m/z	Glu Ala Lys Asp	C18H31N5O9	5.20812	-9.48757	462.215	pos	M+H	5478845	BYXHQQCXAJARLQ-ZLUOBGJFSA-N	C[C@@H](C(=O)N[C@@H](C)C(=O)N[C@@H](C)C(=O)O)N	-4.7		Organic acids and derivatives	Carboxylic acids and derivatives	Amino acids, peptides, and analogues	5784.7	5888.09	7551.48	2410.35	9177.3	2125.42	3126.91	14866.6	1029.97
5.61_296.1312m/z	N-[2-(3,4-dihydroxyphenyl)ethyl]-3-(4-hydroxy-3-methoxyphenyl)propanimidic acid	C18H21NO5	5.61152	9.16505	296.131	pos	M+H-2H2O									5613.88	4198.23	3277.63	6977.39	7077.53	2154.64	6088.17	1097.35	7782.75
1.27_269.1127m/z	Ser Tyr	C12H16N2O5	1.27153	-1.71245	269.113	pos	M+H	7021866	MALNXHYEPCSPPU-UWVGGRQHSA-N	C1=CC(=CC=C1C[C@@H](C(=O)O)NC(=O)[C@H](CO)N)O	-4.5		Organic acids and derivatives	Carboxylic acids and derivatives	Amino acids, peptides, and analogues	25387.1	24975.7	29227.1	18725.7	27831.3	46970.8	7847.45	36283.4	36326
12.90_350.3048m/z	Ethyl Arachidonate	C22H36O2	12.8979	-1.65861	350.305	pos	M+NH4	5367369	SNXPWYFWAZVIAU-GKFVBPDJSA-N	CCCCC/C=C\C/C=C\C/C=C\C/C=C\CCCC(=O)OCC	7		Lipids and lipid-like molecules	Fatty Acyls	Fatty acid esters	8201.89	8336.98	11722.6	14474	11979.2	4454.17	9295.58	7102.65	23146.6
11.87_372.3103m/z	Oleoyl glycine	C20H37NO3	11.8658	-1.68079	372.31	pos	M+CH3OH+H	6436908	HPFXACZRFJDURI-KTKRTIGZSA-N	CCCCCCCC/C=C\CCCCCCCC(=O)NCC(=O)O	6.6		Organic acids and derivatives	Carboxylic acids and derivatives	Amino acids, peptides, and analogues	271743	283738	268342	341599	256489	314017	339999	270402	370633
11.44_312.2294m/z	Proparacaine	C16H26N2O3	11.4421	4.04771	312.229	pos	M+NH4					C07383				46363.9	42696.9	39390.4	56678.2	47473.1	55829.4	51824.3	43987.8	55957
10.64_385.2732m/z	[4-(diethylamino)-5,7-dimethylpyrido[2,3-d]pyrimidin-2-yl]-(4-propylpiperazin-1-yl)methanone	C21H32N6O	10.6356	5.72383	385.273	pos	M+H									8275.39	8903.49	8849.21	9176.06	11067.9	11239.9	4526.5	3678.6	22419
7.25_516.3369m/z	Desmethylnortriptyline	C18H19N	7.24908	-0.899722	516.337	pos	2M+NH4									8055.83	9536.51	7775.9	7585.82	2205.5	4650.33	13342.1	27595.3	0
1.81_301.1390m/z	Osmaronin	C11H17NO6	1.81435	-1.47683	301.139	pos	M+ACN+H									9988.01	11189.1	9316.71	3729.77	10425.9	4537.28	13104.4	17567.8	8570.19
1.07_114.0679n	3-Hexenoic acid	C6H10O2	1.07445	-1.63492	132.102	pos	M+H, M+NH4									3.54167e+07	3.49659e+07	3.55789e+07	4.02837e+07	2.84395e+07	6.0348e+07	4.07371e+07	2.47048e+07	4.22009e+07
2.03_261.1441m/z	Ile Glu	C11H20N2O5	2.03217	-1.60365	261.144	pos	M+H	18218218	KTGFOCFYOZQVRJ-UHFFFAOYSA-N	CCC(C)C(C(=O)NC(CCC(=O)O)C(=O)O)N	-3.5	C01425	Organic acids and derivatives	Carboxylic acids and derivatives	Amino acids, peptides, and analogues	474231	427775	450201	260813	204989	1.66728e+06	186800	240134	533772
5.10_377.1450m/z	6-(4-Ethyl-5-Hydroxy-2-Methoxyphenoxy)-3,4,5-Trihydroxyoxane-2-Carboxylic Acid	C15H20O9	5.10415	2.17479	377.145	pos	M+CH3OH+H	131834392	ZXJJNQBRYWHKQP-UHFFFAOYSA-N	CCC1=CC(=C(C(=C1)OC2C(C(C(C(O2)C(=O)O)O)O)O)O)OC	0.4		Organic oxygen compounds	Organooxygen compounds	Carbohydrates and carbohydrate conjugates	632183	616954	649821	626458	501790	1.35055e+06	773272	372203	672510
6.22_277.1178m/z	Pyrraline	C12H18N2O4	6.22195	7.67654	277.118	pos	M+Na	122228	VTYFITADLSVOAS-NSHDSACASA-N	C1=C(N(C(=C1)C=O)CCCC[C@@H](C(=O)O)N)CO	-3	C21013	Organic acids and derivatives	Carboxylic acids and derivatives	Amino acids, peptides, and analogues	29274.5	31297.3	30085.1	35518.3	23879.5	69476	38960.1	7626.26	27444.1
10.56_262.1929n	Crithmumdiol	C17H26O2	10.564	-1.46751	263.2	pos	M+H-H2O, M+H	131751506	LCHMNLCUPRABCV-CKNIOMRDSA-N	CCCCCCC/C=C/C(C#C/C=C/C(C=C)O)O	4.6		Lipids and lipid-like molecules	Fatty Acyls	Fatty alcohols	130777	120911	119989	67914.4	90314.7	217417	399064	32263.8	48843.2
11.88_456.4042m/z	Arachidyl carnitine	C27H53NO4	11.8847	-1.12026	456.404	pos	M+H									20649.6	18880.7	19826.1	40719.9	55020.3	0	0	0	82285.2
13.34_268.2630m/z	(Z)-9-Cycloheptadecen-1-one	C17H30O	13.3402	-1.90346	268.263	pos	M+NH4	11334208	ZKVZSBSZTMPBQR-OWOJBTEDSA-N	C1CCC/C=C/CCCCCCCC(=O)CCC1	6.1		Organic oxygen compounds	Organooxygen compounds	Carbonyl compounds	12100.4	11686.8	8122.6	17787.6	10659.3	5071.12	7832.13	6069.02	21660.3
8.79_390.3572m/z	((+-))-Hydroxycitronellol	C10H22O2	8.7874	-1.67442	390.357	pos	2M+ACN+H									24188.6	22470.3	23153.6	50112.4	20636.3	19070.6	9271.93	21789.2	69004.8
9.02_239.1790m/z	(Z)-1,3-Octadiene	C8H12	9.02087	9.21596	239.179	pos	2M+Na									292.267	1424.23	570.132	634.926	3365.36	310.663	1830.02	335.428	0
4.14_446.2242m/z	Hydroxyprolyl-Alanine	C8H14N2O4	4.14122	-0.768251	446.224	pos	2M+ACN+H									3274.39	4177.53	5273.85	2528.44	805.446	1053.95	0	17807.9	3189.06
2.95_298.1142m/z	3,4,5-trihydroxy-6-[(2-hydroxybutanoyl)oxy]oxane-2-carboxylic acid	C10H16O9	2.94982	3.21952	298.114	pos	M+NH4									10670.5	10845.8	9215.3	0	64912.7	1562.85	2073.5	15111.5	0
4.11_422.2028m/z	1,2,3,4,5,6-Hexahydro-5-(1-hydroxyethylidene)-7H-cyclopenta[b]pyridin-7-one	C10H13NO2	4.106	-6.13035	422.203	pos	2M+ACN+Na									1634.56	8139.23	9659.36	1073.63	8260.02	2550.26	10245.8	29823.7	1566.17
11.94_507.2958n	GPEtn(5:0/14:1)	C24H46NO8P	11.9398	-0.594175	508.303	pos	M+H, M+Na									93205.5	78783.8	78516.7	151210	120657	10948.5	16681.8	26382.7	321616
10.37_338.2453n	KIRENOL	C20H34O4	10.3655	-1.24852	321.242	pos	M+H-H2O, M+Na, M+NH4, M+H-2H2O	15736732	NRYNTARIOIRWAB-JPDRSCFKSA-N	C[C@@]1(CC[C@@H]2C(=C1)CC[C@H]3[C@]2(C[C@@H](C[C@@]3(C)CO)O)C)[C@H](CO)O	2		Lipids and lipid-like molecules	Prenol lipids	Diterpenoids	76454.1	82588.1	97631.5	117917	123932	101157	81515	20390.6	137725
5.37_347.1231m/z	6-Ketoestriol	C18H22O4	5.3671	0.564088	347.123	pos	M+2Na-H									8935.75	7909.71	8572.23	8878.72	6849.83	3469.78	12307.9	13342.7	20000.1
6.92_284.1278m/z	Coumaroyl tyramine	C17H17NO3	6.92278	-1.23468	284.128	pos	M+H	5372945	RXGUTQNKCXHALN-BJMVGYQFSA-N	C1=CC(=CC=C1CCNC(=O)/C=C/C2=CC=C(C=C2)O)O	2.7		Phenylpropanoids and polyketides	Cinnamic acids and derivatives	Hydroxycinnamic acids and derivatives	2879.28	2486.36	2788.64	2988.53	275.833	879.443	3764.19	15.5863	16885.3
9.24_163.0387m/z	4-Methylphthalic anhydride	C9H6O3	9.23833	-1.36948	163.039	pos	M+H	88069	ZOXBWJMCXHTKNU-UHFFFAOYSA-N	CC1=CC2=C(C=C1)C(=O)OC2=O	1.7		Organoheterocyclic compounds	Benzofurans	Benzofuranones	94313	96105.6	86459.6	65700.6	206043	64897.4	69563.1	47229.2	66474.9
2.85_417.2450m/z	Glu Leu Arg	C17H32N6O6	2.85038	-1.34453	417.245	pos	M+H	82546	DNDWZFHLZVYOGF-KKUMJFAQSA-N	CC(C)C[C@@H](C(=O)N[C@@H](CC(C)C)C(=O)N[C@@H](CC(C)C)C(=O)O)N	-0.9		Organic acids and derivatives	Carboxylic acids and derivatives	Amino acids, peptides, and analogues	684877	656302	650970	963241	420842	879212	1.28659e+06	427857	709855
13.16_510.3914m/z	2-O-ethyl PAF C-16	C26H56NO6P	13.1587	-0.763655	510.391	pos	M+H									39580.7	43504.7	38233.5	116686	144608	0	665.499	0	83849.7
3.63_210.0758m/z	4-Methyldaphnetin	C10H8O4	3.63085	-1.49575	210.076	pos	M+NH4	5355836	NWQBYMPNIJXFNQ-UHFFFAOYSA-N	CC1=CC(=O)OC2=C1C=CC(=C2O)O	1.1		Phenylpropanoids and polyketides	Coumarins and derivatives	Hydroxycoumarins	470802	450683	454589	159636	726958	172034	535977	939408	163644
4.67_355.1017m/z	Scopolin	C16H18O9	4.66998	-1.74392	355.102	pos	M+H	439514	SGTCGCCQZOUMJJ-YMILTQATSA-N	COC1=C(C=C2C(=C1)C=CC(=O)O2)O[C@H]3[C@@H]([C@H]([C@@H]([C@H](O3)CO)O)O)O	-1.1	C01527	Phenylpropanoids and polyketides	Coumarins and derivatives	Coumarin glycosides	5063.38	5636.6	6542.98	16955.1	22091.7	0	676.715	0	2709.99
12.67_381.2894m/z	Talinolol	C20H33N3O3	12.6684	9.2646	381.289	pos	M+NH4									38188.2	48364.9	36110.2	28050.1	23596.3	23696.7	156293	39961.8	18999.2
7.82_576.2941m/z	3,7,11,15,23-Pentaoxolanost-8-en-26-oic acid	C30H40O7	7.82267	1.72221	576.294	pos	M+ACN+Na									9097.56	6937.09	8077.39	28563.5	14007.3	0	0	3358.61	17195.5
6.01_278.1513n	dibutyl phthalate	C16H22O4	6.01183	-1.85193	279.159	pos	M+H-H2O, M+H					C14214				81295.6	76679.5	81567.1	48744.5	126448	47777.9	81038.7	132709	49771.6
3.97_348.1468m/z	Eudesmine	C18H21NO6	3.96932	7.65103	348.147	pos	M+H	325601	PEUUVVGQIVMSAW-DJDZNOHASA-N	COC1=C(C=C(C=C1)[C@H]2[C@@H]3CO[C@H]([C@@H]3CO2)C4=CC(=C(C=C4)OC)OC)OC	2.9		Lignans, neolignans and related compounds	Furanoid lignans		6274.7	11720.4	10971	717.851	12898.5	244.734	7141.59	34634.4	2360.05
7.62_480.2771m/z	cytochalasin-B	C29H37NO5	7.62383	5.58959	480.277	pos	M+H	5311281	GBOGMAARMMDZGR-TYHYBEHESA-N	C[C@@H]1CCC[C@H](/C=C/C(=O)O[C@]23[C@@H](/C=C/C1)[C@@H](C(=C)[C@H]([C@H]2[C@@H](NC3=O)CC4=CC=CC=C4)C)O)O	3.4	C19954	Alkaloids and derivatives	Cytochalasans	Cytochalasins	4296.53	2291.24	3916.4	0	4070.99	1183.55	4796.78	13353.7	0
6.26_150.0679n	2,6-Dimethyl-4-hydroxybenzaldehyde	C9H10O2	6.2578	-1.16912	151.075	pos	M+H-H2O, M+H									7318.43	7493.02	6867.88	3811.05	10014.9	2626.41	7995.33	13824.7	4984.28
9.16_249.1118m/z	3-{3-[(3,3-dimethyloxiran-2-yl)methyl]-4-hydroxyphenyl}-2-hydroxypropanoic acid	C14H18O5	9.16397	-1.19775	249.112	pos	M+H-H2O									15112.5	12917.3	13466.2	1078.44	77403.2	1916.3	201.974	0	0
5.86_203.0812m/z	Tyrosyl-Glycine	C11H14N2O4	5.85552	-1.32635	203.081	pos	M+H-2H2O	7021854	HPYDSVWYXXKHRD-VIFPVBQESA-N	C1=CC(=CC=C1C[C@@H](C(=O)NCC(=O)O)N)O	-2.9		Organic acids and derivatives	Carboxylic acids and derivatives	Amino acids, peptides, and analogues	19936.4	20112	19777	7914.34	24440.7	9526.87	19444.5	31117.4	8137.68
4.88_306.1365m/z	Racemosin	C16H16O5	4.87547	9.99177	306.136	pos	M+NH4	155148	QZUNAFWZEXJWGD-UHFFFAOYSA-N	CC1(C=CC2=C(C3=C(C(=C2O1)OC)OC(=O)C=C3)OC)C	2.8		Phenylpropanoids and polyketides	Coumarins and derivatives	Pyranocoumarins	13721	11384.9	10932.2	5374.81	18123.5	7119.27	15110.7	31421.6	4587.94
6.87_444.2737m/z	Lucidone A	C24H34O5	6.86953	-1.98413	444.274	pos	M+ACN+H	71453988	NKQOQQOOZLPVEV-FBHWSAQCSA-N	CC(=O)[C@H]1CC(=O)[C@@]2([C@@]1(CC(=O)C3=C2[C@H](C[C@@H]4[C@@]3(CC[C@@H](C4(C)C)O)C)O)C)C	1.2		Lipids and lipid-like molecules	Steroids and steroid derivatives	Oxosteroids	6754.92	6258.74	6286.55	0	5391.72	929.67	5083.94	23044.9	2458.9
6.73_431.1330m/z	Ononin	C22H22O9	6.72665	-1.53247	431.133	pos	M+H	442813	MGJLSBDCWOSMHL-MIUGBVLSSA-N	COC1=CC=C(C=C1)C2=COC3=C(C2=O)C=CC(=C3)O[C@H]4[C@@H]([C@H]([C@@H]([C@H](O4)CO)O)O)O	1	C10509	Phenylpropanoids and polyketides	Isoflavonoids	Isoflavonoid O-glycosides	18658.3	17700.1	22331	116371	20754.1	10867.9	0	801.398	730.828
8.72_662.3559m/z	Hydroxyhomodestruxin B	C31H53N5O8	8.7163	5.34337	662.356	pos	M+K	85262217	XRVWELKGJFSFHT-UHFFFAOYSA-N	CCC(C)C1C(=O)N(C(C(=O)N(C(C(=O)NCCC(=O)OC(C(=O)N2CCCC2C(=O)N1)CC(C)(C)O)C)C)C(C)CC)C	1.8		Organic acids and derivatives	Peptidomimetics	Depsipeptides	8699.91	6923.91	6500.73	9279.13	0	81148.3	0	7331.55	4247.7
7.16_318.1730m/z	Senecionin	C18H25NO5	7.15905	8.98047	318.173	pos	M+H-H2O					C06176				5296.6	4169.61	4571	4011.48	7.63415	27799.4	3537.85	2241.82	2691.37
3.80_382.1350m/z	3,4,5-trihydroxy-6-[(2,3,5-trihydroxy-6-methyloxan-4-yl)oxy]oxane-2-carboxylic acid	C12H20O11	3.80352	1.75188	382.135	pos	M+ACN+H									57.5561	1935.02	2519.21	0	1480.72	0	4897.86	17706.7	0
9.65_236.1773n	Humulene-8-hydroperoxide	C15H24O2	9.65197	-1.19735	254.211	pos	M+H, M+NH4	131752029	MMMUNNUIKCPGAL-RTTFEGKLSA-N	C/C/1=C/CC(/C=C/C(/C(=C\CC1)/C)OO)(C)C	3.5		Lipids and lipid-like molecules	Prenol lipids	Sesquiterpenoids	13084.9	15554.8	12250.6	19916.5	12043.3	2422.28	18688.3	11575.9	27564.2
4.86_208.0602m/z	2-Hydroxy-4,7-dimethoxy-2H-1,4-benzoxazin-3(4H)-one	C10H11NO5	4.85893	-1.17838	208.06	pos	M+H-H2O	152213	NDEPTLCFICMYLH-UHFFFAOYSA-N	COC1=CC2=C(C=C1)NC(=O)C(O2)O	0.3	C15769	Organoheterocyclic compounds	Benzoxazines	Benzoxazinones	18206.6	17852.4	17520.1	4541.69	12881.1	7025.24	33683.8	46097.5	4699.55
7.88_215.9781m/z	2-Benzothiazolsulfonic acid	C7H5NO3S2	7.87583	-1.39875	215.978	pos	M+H	30647	ZCXGMSGCBDSEOY-UHFFFAOYSA-N	C1=CC=C2C(=C1)N=C(S2)S(=O)(=O)O	1.5		Organoheterocyclic compounds	Benzothiazoles		5776.46	4236.87	4971.07	8126.12	3378.09	5464.53	7459.73	6235.51	7543.96
7.50_297.0899m/z	2',2'-Difluoro-2'-deoxyuridine	C9H10F2N2O5	7.50032	2.56978	297.09	pos	M+CH3OH+H									6043.75	5956.34	6060.19	12225	1194.03	5728.34	3393.07	6122.9	19147.8
13.95_396.2190m/z	Acetylsalvipisone	C22H26O4	13.9495	5.83754	396.219	pos	M+ACN+H	102066549	MCXIDKIJSQDYCT-UHFFFAOYSA-N	CC1=C(C2=C(C=C1)C(=O)C(=C(C2=O)OC(=O)C)C(C)C)CCCC(=C)C	5.4		Benzenoids	Naphthalenes	Naphthoquinones	22198.4	0	0	9422.05	1025.11	0	0	0	0
14.38_628.4991m/z	DG(18:3n6/0:0/18:4n3)	C39H62O5	14.3809	9.11334	628.499	pos	M+NH4									25404	26427.6	31174.5	38272.6	18045.1	22319.9	30203	38987	23401.9
4.21_330.2020m/z	Thr Pro Leu	C15H27N3O5	4.21097	-1.06097	330.202	pos	M+H	71351422	DEGCBBCMYWNJNA-RHYQMDGZSA-N	C[C@H]([C@@H](C(=O)N1CCC[C@H]1C(=O)N[C@@H](CC(C)C)C(=O)O)N)O	-3.5		Organic acids and derivatives	Carboxylic acids and derivatives	Amino acids, peptides, and analogues	11106.9	9481.38	8228.12	8696.6	6507.86	17900	3520.46	16642.6	9775.33
9.81_312.3256m/z	Octadecanol	C18H38O	9.81305	-1.86659	312.326	pos	M+ACN+H	8221	GLDOVTGHNKAZLK-UHFFFAOYSA-N	CCCCCCCCCCCCCCCCCCO	8.4		Lipids and lipid-like molecules	Fatty Acyls	Fatty alcohols	15524.3	15493.1	15128.2	40262.8	20914.9	0	0	205.98	52461
[truncated: 107 more rows]
